# Supplementary material for: Disruption of Mycobacterium avium subsp. paratuberculosis-specific genes impairs in vivo fitness
Source: BMC Genomics. 2014 May 31;15(1):415. doi: 10.1186/1471-2164-15-415 (PMC4058006; doi:10.1186/1471-2164-15-415)
Supplement: Supplementary file 1 — Additional file 1: Tn insertion data from input and output pools. First tab: “All data” – region description, genomic position, total reads at each site with ≥ 11 reads aligned, proportion of each site relative to sequenced library, Output:Input ratio, and median value of ratio 1-4. Second tab: “0.2 × median” – insertion sites, genes (derived from insertion sites), and LSPP genes depleted at 0.2 × median. Third tab: “0.1 × median” – insertion sites, genes (derived from insertion sites), and LSPP genes depleted at 0.1 × median. Fourth tab: “0.05 × median” – insertion sites, genes (derived from insertion sites), and LSPP genes depleted at 0.05 × median. For tabs 2-4, data were analyzed using LSPP genes determined by Alexander et al[13]. For the fifth tab: “0.1 × median Castellanos et al” – insertion sites, genes (derived from insertion sites) and MAP-specific genes depleted at 0.1 × median, data were analyzed using MAP-specific genes identified by Castellanos et al[33]. (XLSX 2 MB) [file 12864_2014_6109_MOESM1_ESM.xlsx]

## Sheet: Legend
Additional file
First tab: “All data” – region description, genomic position, total reads at each site with ≥ 11 reads aligned, proportion of each site relative to sequenced library, Output:Input ratio, and median value of ratio 1-4. Gene annotated by Li et al (2005).
Analysis using LSPp genes publisehd by Alexander et al., 2009
Second tab: "0.2 x median" - insertion sites, genes (derived from insertion sites), and LSPP genes depleted at 0.2 × median; LSPP genes are colour-coded. Li et al (2005) and Wynne et al (2010) annotations both provided.
Third tab: "0.1 x median" - insertion sites, genes (derived from insertion sites), and LSPP genes depleted at 0.1 × median; LSPP genes are colour-coded. Li et al (2005) and Wynne et al (2010) annotations both provided.
Fourth tab: "0.05 x median" - insertion sites, genes (derived from insertion sites), and LSPP genes depleted at 0.05 × median; LSPP genes are colour-coded. Li et al (2005) and Wynne et al (2010) annotations both provided.
Analysis using LSPp genes publisehd by Castellanos et al., 2009
Fifth tab: "0.1 x median" - insertion sites, genes (derived from insertion sites), and LSPP genes depleted at 0.1 × median; LSPP genes are colour-coded. Li et al (2005) and Wynne et al (2010) annotations both provided.
n.a. = not annotated

## Sheet: All data
Region Description	Genomic Position of TA	Input Reads	Reads as proportion of library	Output 1 reads	Output 1 reads as proportion of library	Ratio 1	Output 2 reads	Output 2 reads as proportion of library	Ratio 2	Output 3 reads	Output 3 reads as proportion of library	Ratio 3	Output 4 reads	Output 4 reads as proportion of library	Ratio 4	Output 5 reads	Output 5 reads as proportion of library	Ratio 5	Average 1-4
'ID=gene4;Name=gyrB;Dbxref=GeneID:2717659;gbkey=Gene;gene=gyrB;locus_tag=MAP0005'	7289	58	0	1560	0	27.05	2644	0	63.12	908	0	21.04	1610	0	32.39	473	0	9.36	35.9
'IG'	9827	14	0	1538	0	110.5	224	0	22.15	2452	0	235.35	2056	0	171.38	2	0	0.16	134.85
'IG'	9913	257	0	18051	0	70.65	14412	0	77.64	10925	0	57.12	13052	0	59.27	9920	0	44.31	66.17
'ID=gene6;Name=MAP0007;Dbxref=GeneID:2719559;gbkey=Gene;locus_tag=MAP0007'	10717	69	0	370	0	5.39	1222	0	24.52	515	0	10.03	304	0	5.14	3	0	0.05	11.27
'IG'	10844	1531	0	2091	0	1.37	1876	0	1.7	503	0	0.44	457	0	0.35	1	0	0	0.97
'ID=gene9;Name=MAP0008c;Dbxref=GeneID:2720854;gbkey=Gene;locus_tag=MAP0008c'	11186	1814	0	1195	0	0.66	2154	0	1.64	1398	0	1.04	954	0	0.61	2518	0	1.59	0.99
'ID=gene9;Name=MAP0008c;Dbxref=GeneID:2720854;gbkey=Gene;locus_tag=MAP0008c'	11520	74	0	69	0	0.94	885	0	16.56	58	0	1.05	1375	0	21.68	2	0	0.03	10.06
'ID=gene9;Name=MAP0008c;Dbxref=GeneID:2720854;gbkey=Gene;locus_tag=MAP0008c'	11567	77	0	104	0	1.36	2400	0	43.16	228	0	3.98	3581	0	54.27	3	0	0.04	25.69
'ID=gene9;Name=MAP0008c;Dbxref=GeneID:2720854;gbkey=Gene;locus_tag=MAP0008c'	11663	15	0	2987	0	200.3	215	0	19.85	185	0	16.57	3136	0	243.98	10	0	0.77	120.17
'ID=gene10;Name=MAP0009;Dbxref=GeneID:2717900;gbkey=Gene;locus_tag=MAP0009'	12041	2150	0	4161	0	1.95	1576	0	1.01	805	0	0.5	4143	0	2.25	1338	0	0.71	1.43
'ID=gene11;Name=MAP0010c;Dbxref=GeneID:2717901;gbkey=Gene;locus_tag=MAP0010c'	13510	6586	0	8239	0	1.26	4023	0	0.85	6630	0	1.35	9599	0	1.7	10083	0	1.76	1.29
'ID=gene12;Name=ppiA;Dbxref=GeneID:2720353;gbkey=Gene;gene=ppiA;locus_tag=MAP0011'	13685	23	0	327	0	14.3	350	0	21.07	853	0	49.84	765	0	38.81	0	0	0	31.01
'ID=gene12;Name=ppiA;Dbxref=GeneID:2720353;gbkey=Gene;gene=ppiA;locus_tag=MAP0011'	13815	26179	0	52386	0	2.01	36134	0	1.91	31210	0	1.6	30675	0	1.37	35772	0	1.57	1.72
'ID=gene12;Name=ppiA;Dbxref=GeneID:2720353;gbkey=Gene;gene=ppiA;locus_tag=MAP0011'	13944	18	0	14	0	0.78	349	0	26.85	340	0	25.38	2	0	0.13	0	0	0	13.28
'ID=gene12;Name=ppiA;Dbxref=GeneID:2720353;gbkey=Gene;gene=ppiA;locus_tag=MAP0011'	13992	1047	0	2588	0	2.49	212	0	0.28	1066	0	1.37	109	0	0.12	1	0	0	1.06
'ID=gene12;Name=ppiA;Dbxref=GeneID:2720353;gbkey=Gene;gene=ppiA;locus_tag=MAP0011'	14208	1136	0	4952	0	4.38	1623	0	1.98	2418	0	2.86	3445	0	3.54	6401	0	6.47	3.19
'ID=gene13;Name=MAP0012c;Dbxref=GeneID:2720424;gbkey=Gene;locus_tag=MAP0012c'	14364	41642	0	3235	0	0.08	5026	0	0.17	3408	0	0.11	3908	0	0.11	3687	0	0.1	0.12
'ID=gene13;Name=MAP0012c;Dbxref=GeneID:2720424;gbkey=Gene;locus_tag=MAP0012c'	14411	57555	0	7211	0	0.13	8515	0	0.2	5303	0	0.12	7435	0	0.15	6313	0	0.13	0.15
'ID=gene13;Name=MAP0012c;Dbxref=GeneID:2720424;gbkey=Gene;locus_tag=MAP0012c'	14414	9808	0	12685	0	1.3	12196	0	1.72	10063	0	1.38	6173	0	0.73	9470	0	1.11	1.28
'IG'	14698	8744	0	15083	0	1.74	14139	0	2.24	10958	0	1.68	9817	0	1.31	22545	0	2.96	1.74
'IG'	15101	2647	0	3843	0	1.46	2820	0	1.48	2410	0	1.22	1968	0	0.87	1739	0	0.75	1.26
'ID=gene15;Name=MAP0014;Dbxref=GeneID:2720251;gbkey=Gene;locus_tag=MAP0014'	15322	524	0	797	0	1.53	4	0	0.01	737	0	1.89	156	0	0.35	1	0	0	0.94
'ID=gene16;Name=pabA;Dbxref=GeneID:2717845;gbkey=Gene;gene=pabA;locus_tag=MAP0015'	16650	247	0	3584	0	14.6	2146	0	12.03	5608	0	30.51	3919	0	18.52	61	0	0.28	18.91
'ID=gene20;Name=pbpA;Dbxref=GeneID:2719195;gbkey=Gene;gene=pbpA;locus_tag=MAP0019c'	20107	11	0	424	0	38.77	211	0	26.56	354	0	43.24	254	0	26.95	2	0	0.21	33.88
'ID=gene20;Name=pbpA;Dbxref=GeneID:2719195;gbkey=Gene;gene=pbpA;locus_tag=MAP0019c'	20522	18	0	7043	0	393.58	5219	0	401.45	1379	0	102.95	3055	0	198.06	5	0	0.32	274.01
'ID=gene20;Name=pbpA;Dbxref=GeneID:2719195;gbkey=Gene;gene=pbpA;locus_tag=MAP0019c'	20557	1390	0	177	0	0.13	472	0	0.47	529	0	0.51	194	0	0.16	16761	0	13.84	0.32
'ID=gene20;Name=pbpA;Dbxref=GeneID:2719195;gbkey=Gene;gene=pbpA;locus_tag=MAP0019c'	21023	3365	0	574	0	0.17	686	0	0.28	3796	0	1.52	467	0	0.16	3	0	0	0.53
'ID=gene20;Name=pbpA;Dbxref=GeneID:2719195;gbkey=Gene;gene=pbpA;locus_tag=MAP0019c'	21035	12	0	186	0	15.59	52	0	6	474	0	53.08	0	0	0	3034	0	290.27	18.67
'ID=gene21;Name=rodA;Dbxref=GeneID:2721388;gbkey=Gene;gene=rodA;locus_tag=MAP0020c'	21448	1378	0	0	0	0	0	0	0	239	0	0.23	0	0	0	0	0	0	0.06
'ID=gene23;Name=MAP0022c;Dbxref=GeneID:2720370;gbkey=Gene;locus_tag=MAP0022c'	24333	15	0	6	0	0.4	3	0	0.28	1	0	0.09	8	0	0.62	0	0	0	0.35
'ID=gene23;Name=MAP0022c;Dbxref=GeneID:2720370;gbkey=Gene;locus_tag=MAP0022c'	24384	53782	0	12675	0	0.24	9229	0	0.24	3990	0	0.1	16052	0	0.35	2022	0	0.04	0.23
'ID=gene24;Name=MAP0023c;Dbxref=GeneID:2721185;gbkey=Gene;locus_tag=MAP0023c'	26237	472	0	4781	0	10.19	5223	0	15.32	4013	0	11.42	8362	0	20.67	7272	0	17.69	14.4
'ID=gene24;Name=MAP0023c;Dbxref=GeneID:2721185;gbkey=Gene;locus_tag=MAP0023c'	26307	159	0	0	0	0	101	0	0.88	380	0	3.21	145	0	1.06	55	0	0.4	1.29
'ID=gene24;Name=MAP0023c;Dbxref=GeneID:2721185;gbkey=Gene;locus_tag=MAP0023c'	26315	5679	0	13664	0	2.42	3256	0	0.79	2769	0	0.66	2779	0	0.57	2415	0	0.49	1.11
'IG'	26531	971	0	577	0	0.6	1040	0	1.48	671	0	0.93	742	0	0.89	3	0	0	0.98
'IG'	26722	90	0	147	0	1.64	585	0	9	197	0	2.94	0	0	0	104	0	1.33	3.4
'ID=gene26;Name=MAP0024c;Dbxref=GeneID:2717801;gbkey=Gene;locus_tag=MAP0024c'	27241	1847	0	15562	0	8.48	16560	0	12.41	14061	0	10.23	22967	0	14.51	18673	0	11.61	11.41
'ID=gene27;Name=MAP0025;Dbxref=GeneID:2721747;gbkey=Gene;locus_tag=MAP0025'	27855	2730	0	1749	0	0.64	274	0	0.14	185	0	0.09	7	0	0	2040	0	0.86	0.22
'IG'	29503	4515	0	1518	0	0.34	1852	0	0.57	644	0	0.19	1606	0	0.42	6	0	0	0.38
'ID=gene29;Name=MAP0027;Dbxref=GeneID:2719823;gbkey=Gene;locus_tag=MAP0027'	29631	2708	0	55	0	0.02	89	0	0.05	696	0	0.35	573	0	0.25	4	0	0	0.16
'ID=gene29;Name=MAP0027;Dbxref=GeneID:2719823;gbkey=Gene;locus_tag=MAP0027'	29635	473	0	1418	0	3.02	2952	0	8.64	1050	0	2.98	3327	0	8.21	4968	0	12.06	5.71
'ID=gene29;Name=MAP0027;Dbxref=GeneID:2719823;gbkey=Gene;locus_tag=MAP0027'	29639	17	0	367	0	21.72	207	0	16.86	1418	0	112.08	46	0	3.16	0	0	0	38.45
'ID=gene29;Name=MAP0027;Dbxref=GeneID:2719823;gbkey=Gene;locus_tag=MAP0027'	30384	2997	0	3200	0	1.07	700	0	0.32	2826	0	1.27	1934	0	0.75	696	0	0.27	0.85
'ID=gene29;Name=MAP0027;Dbxref=GeneID:2719823;gbkey=Gene;locus_tag=MAP0027'	30433	13	0	234	0	18.11	77	0	8.2	514	0	53.13	32	0	2.87	7975	0	704.29	20.58
'ID=gene29;Name=MAP0027;Dbxref=GeneID:2719823;gbkey=Gene;locus_tag=MAP0027'	30552	7706	0	7449	0	0.97	5989	0	1.08	7979	0	1.39	4749	0	0.72	4786	0	0.71	1.04
'ID=gene29;Name=MAP0027;Dbxref=GeneID:2719823;gbkey=Gene;locus_tag=MAP0027'	30574	4577	0	9412	0	2.07	9050	0	2.74	9004	0	2.64	5327	0	1.36	13952	0	3.5	2.2
'ID=gene29;Name=MAP0027;Dbxref=GeneID:2719823;gbkey=Gene;locus_tag=MAP0027'	30636	16552	0	5480	0	0.33	1217	0	0.1	2784	0	0.23	2075	0	0.15	292	0	0.02	0.2
'ID=gene29;Name=MAP0027;Dbxref=GeneID:2719823;gbkey=Gene;locus_tag=MAP0027'	30929	495	0	3901	0	7.93	2717	0	7.6	4354	0	11.82	2470	0	5.82	859	0	1.99	8.29
'ID=gene29;Name=MAP0027;Dbxref=GeneID:2719823;gbkey=Gene;locus_tag=MAP0027'	31182	34	0	3908	0	115.62	926	0	37.71	1578	0	62.37	1157	0	39.71	813	0	27.45	63.85
'ID=gene29;Name=MAP0027;Dbxref=GeneID:2719823;gbkey=Gene;locus_tag=MAP0027'	31266	11140	0	5731	0	0.52	5312	0	0.66	4801	0	0.58	3154	0	0.33	55966	0	5.77	0.52
'ID=gene29;Name=MAP0027;Dbxref=GeneID:2719823;gbkey=Gene;locus_tag=MAP0027'	31341	9287	0	578	0	0.06	54	0	0.01	896	0	0.13	972	0	0.12	0	0	0	0.08
'IG'	32340	430	0	1	0	0	121	0	0.39	0	0	0	0	0	0	0	0	0	0.1
'IG'	32439	6466	0	4261	0	0.66	2617	0	0.56	3612	0	0.75	3052	0	0.55	18422	0	3.27	0.63
'IG'	32441	4879	0	3571	0	0.74	703	0	0.2	1957	0	0.54	723	0	0.17	17	0	0	0.41
'IG'	32572	2836	0	799	0	0.28	858	0	0.42	125	0	0.06	1092	0	0.45	2	0	0	0.3
'IG'	32599	1763	0	1057	0	0.6	847	0	0.67	1680	0	1.28	1686	0	1.12	2557	0	1.67	0.92
'ID=gene30;Name=MAP0028c;Dbxref=GeneID:2718777;gbkey=Gene;locus_tag=MAP0028c'	32642	2027	0	2670	0	1.32	1742	0	1.19	1549	0	1.03	1760	0	1.01	1719	0	0.97	1.14
'ID=gene30;Name=MAP0028c;Dbxref=GeneID:2718777;gbkey=Gene;locus_tag=MAP0028c'	32701	1420	0	2787	0	1.97	2554	0	2.49	3152	0	2.98	3471	0	2.85	3830	0	3.1	2.57
'ID=gene30;Name=MAP0028c;Dbxref=GeneID:2718777;gbkey=Gene;locus_tag=MAP0028c'	32704	3653	0	1916	0	0.53	1400	0	0.53	1270	0	0.47	2323	0	0.74	1171	0	0.37	0.57
'ID=gene30;Name=MAP0028c;Dbxref=GeneID:2718777;gbkey=Gene;locus_tag=MAP0028c'	32729	601	0	792	0	1.33	491	0	1.13	612	0	1.37	1075	0	2.09	353	0	0.67	1.48
'ID=gene30;Name=MAP0028c;Dbxref=GeneID:2718777;gbkey=Gene;locus_tag=MAP0028c'	32791	777	0	751	0	0.97	282	0	0.5	364	0	0.63	331	0	0.5	235	0	0.35	0.65
'ID=gene30;Name=MAP0028c;Dbxref=GeneID:2718777;gbkey=Gene;locus_tag=MAP0028c'	33371	2662	0	6455	0	2.44	5684	0	2.96	6777	0	3.42	6220	0	2.73	9285	0	4	2.89
'ID=gene30;Name=MAP0028c;Dbxref=GeneID:2718777;gbkey=Gene;locus_tag=MAP0028c'	33392	9368	0	11445	0	1.23	9560	0	1.41	7518	0	1.08	6896	0	0.86	12290	0	1.51	1.14
'ID=gene30;Name=MAP0028c;Dbxref=GeneID:2718777;gbkey=Gene;locus_tag=MAP0028c'	33436	89113	0	7081	0	0.08	4947	0	0.08	6478	0	0.1	6000	0	0.08	6253	0	0.08	0.08
'ID=gene30;Name=MAP0028c;Dbxref=GeneID:2718777;gbkey=Gene;locus_tag=MAP0028c'	33551	12164	0	15390	0	1.27	10941	0	1.25	8177	0	0.9	8407	0	0.81	5465	0	0.52	1.06
'ID=gene30;Name=MAP0028c;Dbxref=GeneID:2718777;gbkey=Gene;locus_tag=MAP0028c'	33782	1272	0	2408	0	1.9	1836	0	2	1513	0	1.6	1477	0	1.36	1306	0	1.18	1.71
'ID=gene30;Name=MAP0028c;Dbxref=GeneID:2718777;gbkey=Gene;locus_tag=MAP0028c'	33832	1830	0	3019	0	1.66	2755	0	2.08	2881	0	2.12	3487	0	2.22	4094	0	2.57	2.02
'IG'	33894	2888	0	832	0	0.29	929	0	0.45	1634	0	0.76	1415	0	0.57	4024	0	1.6	0.52
'IG'	33941	9386	0	2952	0	0.32	2690	0	0.4	3449	0	0.49	3047	0	0.38	10981	0	1.34	0.4
'IG'	33949	31	0	234	0	7.59	152	0	6.79	44	0	1.91	100	0	3.76	286	0	10.59	5.01
'IG'	33970	11909	0	355	0	0.03	322	0	0.04	340	0	0.04	416	0	0.04	514	0	0.05	0.04
'IG'	34095	217	0	2326	0	10.78	1102	0	7.03	2872	0	17.78	2567	0	13.8	7304	0	38.64	12.35
'IG'	34455	598	0	1506	0	2.53	273	0	0.63	32	0	0.07	818	0	1.6	1	0	0	1.21
'IG'	34626	1129	0	3	0	0	0	0	0	3	0	0	612	0	0.63	0	0	0	0.16
'IG'	34649	22	0	3802	0	173.83	2395	0	150.73	2631	0	160.7	1232	0	65.35	3	0	0.16	137.65
'IG'	34987	12	0	7835	0	656.75	2537	0	292.73	3828	0	428.65	2505	0	243.61	2454	0	234.78	405.43
'IG'	35278	48	0	176	0	3.69	899	0	25.93	69	0	1.93	160	0	3.89	11107	0	265.66	8.86
'ID=gene31;Name=MAP0029c;Dbxref=GeneID:2720892;gbkey=Gene;locus_tag=MAP0029c'	35735	1334	0	3212	0	2.42	1787	0	1.85	2343	0	2.36	1894	0	1.66	2	0	0	2.07
'ID=gene31;Name=MAP0029c;Dbxref=GeneID:2720892;gbkey=Gene;locus_tag=MAP0029c'	35752	19296	0	7809	0	0.41	7965	0	0.57	5270	0	0.37	8508	0	0.51	9391	0	0.56	0.47
'ID=gene31;Name=MAP0029c;Dbxref=GeneID:2720892;gbkey=Gene;locus_tag=MAP0029c'	36443	20152	0	10117	0	0.5	7445	0	0.51	5116	0	0.34	8662	0	0.5	9503	0	0.54	0.46
'ID=gene32;Name=MAP0030c;Dbxref=GeneID:2719973;gbkey=Gene;locus_tag=MAP0030c'	36868	51	0	1647	0	32.48	666	0	18.08	2080	0	54.8	1158	0	26.5	2	0	0.05	32.97
'IG'	36911	1254	0	1185	0	0.95	3750	0	4.14	3685	0	3.95	2261	0	2.1	1833	0	1.68	2.79
'ID=gene34;Name=fadE25_1;Dbxref=GeneID:2717996;gbkey=Gene;gene=fadE25_1;locus_tag=MAP0032c'	39133	1055	0	6	0	0.01	801	0	1.05	5	0	0.01	550	0	0.61	1	0	0	0.42
'IG'	39810	7198	0	4235	0	0.59	5058	0	0.97	3447	0	0.64	5094	0	0.83	8421	0	1.34	0.76
'IG'	39845	457	0	1231	0	2.71	1394	0	4.22	532	0	1.56	453	0	1.16	150	0	0.38	2.41
'IG'	39874	238	0	258	0	1.09	92	0	0.54	416	0	2.35	268	0	1.31	72	0	0.35	1.32
'IG'	39950	129	0	73	0	0.57	88	0	0.94	108	0	1.12	151	0	1.37	72	0	0.64	1
'IG'	39979	751	0	2892	0	3.87	2577	0	4.75	2226	0	3.98	2069	0	3.22	2631	0	4.02	3.96
'ID=gene36;Name=MAP0034;Dbxref=GeneID:2719897;gbkey=Gene;locus_tag=MAP0034'	40078	79	0	162	0	2.06	203	0	3.56	248	0	4.22	208	0	3.07	296	0	4.3	3.23
'ID=gene36;Name=MAP0034;Dbxref=GeneID:2719897;gbkey=Gene;locus_tag=MAP0034'	40091	1003	0	497	0	0.5	628	0	0.87	849	0	1.14	584	0	0.68	292	0	0.33	0.8
'ID=gene36;Name=MAP0034;Dbxref=GeneID:2719897;gbkey=Gene;locus_tag=MAP0034'	40102	564	0	1141	0	2.03	752	0	1.85	802	0	1.91	1448	0	3	216	0	0.44	2.2
'ID=gene36;Name=MAP0034;Dbxref=GeneID:2719897;gbkey=Gene;locus_tag=MAP0034'	40105	477	0	177	0	0.37	211	0	0.61	255	0	0.72	163	0	0.4	372	0	0.9	0.53
'ID=gene36;Name=MAP0034;Dbxref=GeneID:2719897;gbkey=Gene;locus_tag=MAP0034'	40289	3018	0	4899	0	1.63	3867	0	1.77	3684	0	1.64	4327	0	1.67	3851	0	1.46	1.68
'ID=gene36;Name=MAP0034;Dbxref=GeneID:2719897;gbkey=Gene;locus_tag=MAP0034'	40291	1962	0	1640	0	0.84	1774	0	1.25	1265	0	0.87	1620	0	0.96	3677	0	2.15	0.98
'ID=gene36;Name=MAP0034;Dbxref=GeneID:2719897;gbkey=Gene;locus_tag=MAP0034'	40324	2552	0	2076	0	0.82	1762	0	0.96	1450	0	0.76	1292	0	0.59	1332	0	0.6	0.78
'ID=gene36;Name=MAP0034;Dbxref=GeneID:2719897;gbkey=Gene;locus_tag=MAP0034'	40523	379	0	371	0	0.98	208	0	0.76	301	0	1.07	270	0	0.83	386	0	1.17	0.91
'ID=gene36;Name=MAP0034;Dbxref=GeneID:2719897;gbkey=Gene;locus_tag=MAP0034'	40553	287	0	808	0	2.83	583	0	2.81	762	0	3.57	707	0	2.87	763	0	3.05	3.02
'ID=gene36;Name=MAP0034;Dbxref=GeneID:2719897;gbkey=Gene;locus_tag=MAP0034'	40585	891	0	1372	0	1.55	838	0	1.3	1076	0	1.62	790	0	1.03	1999	0	2.58	1.38
'ID=gene36;Name=MAP0034;Dbxref=GeneID:2719897;gbkey=Gene;locus_tag=MAP0034'	40651	127	0	103	0	0.82	24	0	0.26	31	0	0.33	62	0	0.57	0	0	0	0.49
'ID=gene36;Name=MAP0034;Dbxref=GeneID:2719897;gbkey=Gene;locus_tag=MAP0034'	40675	1015	0	261	0	0.26	29	0	0.04	50	0	0.07	78	0	0.09	352	0	0.4	0.11
'ID=gene36;Name=MAP0034;Dbxref=GeneID:2719897;gbkey=Gene;locus_tag=MAP0034'	41027	953	0	585	0	0.62	343	0	0.5	361	0	0.51	313	0	0.38	522	0	0.63	0.5
'ID=gene36;Name=MAP0034;Dbxref=GeneID:2719897;gbkey=Gene;locus_tag=MAP0034'	41054	1135	0	2285	0	2.03	1782	0	2.17	1955	0	2.31	2090	0	2.15	2379	0	2.41	2.17
'ID=gene36;Name=MAP0034;Dbxref=GeneID:2719897;gbkey=Gene;locus_tag=MAP0034'	41102	1061	0	1881	0	1.78	1269	0	1.66	1869	0	2.37	1126	0	1.24	3118	0	3.37	1.76
'ID=gene36;Name=MAP0034;Dbxref=GeneID:2719897;gbkey=Gene;locus_tag=MAP0034'	41105	2199	0	1244	0	0.57	1338	0	0.84	1414	0	0.86	2108	0	1.12	659	0	0.34	0.85
'ID=gene36;Name=MAP0034;Dbxref=GeneID:2719897;gbkey=Gene;locus_tag=MAP0034'	41210	944	0	629	0	0.67	564	0	0.83	789	0	1.12	709	0	0.88	311	0	0.38	0.87
'IG'	41366	2878	0	10111	0	3.53	3054	0	1.47	3190	0	1.49	5867	0	2.38	2385	0	0.95	2.22
'ID=gene37;Name=MAP0035;Dbxref=GeneID:2719191;gbkey=Gene;locus_tag=MAP0035'	41584	804	0	5691	0	7.12	2023	0	3.48	2692	0	4.5	5651	0	8.2	10	0	0.01	5.83
'ID=gene38;Name=MAP0036;Dbxref=GeneID:2718008;gbkey=Gene;locus_tag=MAP0036'	42273	201	0	2785	0	13.94	1215	0	8.37	708	0	4.73	2405	0	13.96	1318	0	7.53	10.25
'ID=gene38;Name=MAP0036;Dbxref=GeneID:2718008;gbkey=Gene;locus_tag=MAP0036'	42816	12	0	2274	0	190.61	1883	0	217.27	2179	0	244	715	0	69.53	14543	0	1391.35	180.35
'IG'	43473	1658	0	7465	0	4.53	4532	0	3.78	1994	0	1.62	5642	0	3.97	8956	0	6.2	3.48
'ID=gene40;Name=MAP0038;Dbxref=GeneID:2721187;gbkey=Gene;locus_tag=MAP0038'	44101	4048	0	3415	0	0.85	1292	0	0.44	3985	0	1.32	2984	0	0.86	5	0	0	0.87
'ID=gene40;Name=MAP0038;Dbxref=GeneID:2721187;gbkey=Gene;locus_tag=MAP0038'	44882	5858	0	424	0	0.07	2352	0	0.56	1678	0	0.38	1	0	0	220	0	0.04	0.25
'ID=gene40;Name=MAP0038;Dbxref=GeneID:2721187;gbkey=Gene;locus_tag=MAP0038'	44931	12	0	0	0	0	5	0	0.58	2	0	0.22	0	0	0	0	0	0	0.2
'ID=gene42;Name=MAP0040;Dbxref=GeneID:2717819;gbkey=Gene;locus_tag=MAP0040'	45422	468	0	1978	0	4.25	393	0	1.16	1283	0	3.68	84	0	0.21	689	0	1.69	2.33
'ID=gene46;Name=MAP0044c;Dbxref=GeneID:2721199;gbkey=Gene;locus_tag=MAP0044c'	48849	14	0	2582	0	185.51	1213	0	119.96	846	0	81.2	0	0	0	1	0	0.08	96.67
'ID=gene46;Name=MAP0044c;Dbxref=GeneID:2721199;gbkey=Gene;locus_tag=MAP0044c'	49869	19243	0	23510	0	1.23	6130	0	0.44	9128	0	0.64	12364	0	0.75	633	0	0.04	0.76
'IG'	50149	2508	0	6739	0	2.7	9529	0	5.26	5671	0	3.04	9012	0	4.19	7005	0	3.21	3.8
'ID=gene47;Name=MAP0045;Dbxref=GeneID:2720674;gbkey=Gene;locus_tag=MAP0045'	50244	938	0	2318	0	2.49	998	0	1.47	835	0	1.2	1549	0	1.93	3	0	0	1.77
'ID=gene47;Name=MAP0045;Dbxref=GeneID:2720674;gbkey=Gene;locus_tag=MAP0045'	50337	2583	0	10859	0	4.23	5761	0	3.09	7092	0	3.69	6940	0	3.14	437	0	0.19	3.54
'ID=gene49;Name=MAP0047c;Dbxref=GeneID:2718018;gbkey=Gene;locus_tag=MAP0047c'	51677	4669	0	2232	0	0.48	357	0	0.11	809	0	0.23	1797	0	0.45	2	0	0	0.32
'ID=gene49;Name=MAP0047c;Dbxref=GeneID:2718018;gbkey=Gene;locus_tag=MAP0047c'	51770	4710	0	1317	0	0.28	957	0	0.28	2276	0	0.65	444	0	0.11	25	0	0.01	0.33
'ID=gene49;Name=MAP0047c;Dbxref=GeneID:2718018;gbkey=Gene;locus_tag=MAP0047c'	51818	760	0	5733	0	7.59	2414	0	4.4	3338	0	5.9	4868	0	7.47	5175	0	7.82	6.34
'ID=gene49;Name=MAP0047c;Dbxref=GeneID:2718018;gbkey=Gene;locus_tag=MAP0047c'	52142	673	0	148	0	0.22	1852	0	3.81	64	0	0.13	1236	0	2.14	4281	0	7.3	1.58
'IG'	52491	5098	0	4215	0	0.83	1629	0	0.44	388	0	0.1	1931	0	0.44	2307	0	0.52	0.45
'IG'	52493	304	0	14044	0	46.47	9659	0	43.99	8190	0	36.2	10525	0	40.4	28716	0	108.45	41.77
'ID=gene54;Name=glnQ;Dbxref=GeneID:2720393;gbkey=Gene;gene=glnQ;locus_tag=MAP0052c'	58176	15872	0	9096	0	0.58	2603	0	0.23	5023	0	0.43	3003	0	0.22	1006	0	0.07	0.36
'ID=gene54;Name=glnQ;Dbxref=GeneID:2720393;gbkey=Gene;gene=glnQ;locus_tag=MAP0052c'	58449	7965	0	3071	0	0.39	2709	0	0.47	2264	0	0.38	5762	0	0.84	2035	0	0.29	0.52
'ID=gene54;Name=glnQ;Dbxref=GeneID:2720393;gbkey=Gene;gene=glnQ;locus_tag=MAP0052c'	58578	6318	0	961	0	0.15	1268	0	0.28	1704	0	0.36	2143	0	0.4	1349	0	0.25	0.3
'ID=gene54;Name=glnQ;Dbxref=GeneID:2720393;gbkey=Gene;gene=glnQ;locus_tag=MAP0052c'	58635	53201	0	5224	0	0.1	3244	0	0.08	4587	0	0.12	2291	0	0.05	4584	0	0.1	0.09
'ID=gene54;Name=glnQ;Dbxref=GeneID:2720393;gbkey=Gene;gene=glnQ;locus_tag=MAP0052c'	58734	660	0	3840	0	5.85	905	0	1.9	674	0	1.37	2	0	0	1	0	0	2.28
'ID=gene54;Name=glnQ;Dbxref=GeneID:2720393;gbkey=Gene;gene=glnQ;locus_tag=MAP0052c'	58932	985	0	6551	0	6.69	2171	0	3.05	1256	0	1.71	1650	0	1.95	2711	0	3.16	3.35
'ID=gene55;Name=MAP0053c;Dbxref=GeneID:2719523;gbkey=Gene;locus_tag=MAP0053c'	59540	8886	0	11182	0	1.27	8299	0	1.29	6741	0	1.02	7791	0	1.02	18	0	0	1.15
'ID=gene55;Name=MAP0053c;Dbxref=GeneID:2719523;gbkey=Gene;locus_tag=MAP0053c'	59573	36344	0	38631	0	1.07	17690	0	0.67	14138	0	0.52	15057	0	0.48	23502	0	0.74	0.69
'ID=gene55;Name=MAP0053c;Dbxref=GeneID:2719523;gbkey=Gene;locus_tag=MAP0053c'	60050	10162	0	39399	0	3.9	29770	0	4.06	33352	0	4.41	20797	0	2.39	15400	0	1.74	3.69
'ID=gene56;Name=MAP0054c;Dbxref=GeneID:2720363;gbkey=Gene;locus_tag=MAP0054c'	60231	7412	0	946	0	0.13	5	0	0	1	0	0	14	0	0	0	0	0	0.03
'ID=gene58;Name=MAP0056c;Dbxref=GeneID:2720808;gbkey=Gene;locus_tag=MAP0056c'	62082	3405	0	4874	0	1.44	2194	0	0.89	2126	0	0.84	5995	0	2.05	13851	0	4.67	1.31
'ID=gene59;Name=MAP0057c;Dbxref=GeneID:2718465;gbkey=Gene;locus_tag=MAP0057c'	63368	2359	0	1470	0	0.63	517	0	0.3	41	0	0.02	864	0	0.43	3	0	0	0.35
'ID=gene59;Name=MAP0057c;Dbxref=GeneID:2718465;gbkey=Gene;locus_tag=MAP0057c'	63562	4831	0	7511	0	1.56	7918	0	2.27	9518	0	2.65	9167	0	2.21	13172	0	3.13	2.17
'IG'	67504	2919	0	2049	0	0.71	1686	0	0.8	2663	0	1.23	2019	0	0.81	321	0	0.13	0.88
'ID=gene63;Name=MAP0061c;Dbxref=GeneID:2720243;gbkey=Gene;locus_tag=MAP0061c'	67551	9021	0	5931	0	0.66	4663	0	0.72	6604	0	0.98	6071	0	0.79	455	0	0.06	0.79
'IG'	68130	23	0	0	0	0	63	0	3.79	3	0	0.18	1710	0	86.76	0	0	0	22.68
'ID=gene64;Name=MAP0062c;Dbxref=GeneID:2720613;gbkey=Gene;locus_tag=MAP0062c'	68303	365	0	916	0	2.52	7	0	0.03	210	0	0.77	0	0	0	0	0	0	0.83
'ID=gene64;Name=MAP0062c;Dbxref=GeneID:2720613;gbkey=Gene;locus_tag=MAP0062c'	68318	5986	0	6560	0	1.1	7047	0	1.63	10471	0	2.35	10679	0	2.08	22316	0	4.28	1.79
'ID=gene64;Name=MAP0062c;Dbxref=GeneID:2720613;gbkey=Gene;locus_tag=MAP0062c'	68378	7388	0	7727	0	1.05	9885	0	1.85	5674	0	1.03	5678	0	0.9	26777	0	4.16	1.21
'ID=gene64;Name=MAP0062c;Dbxref=GeneID:2720613;gbkey=Gene;locus_tag=MAP0062c'	68537	2209	0	3131	0	1.43	3004	0	1.88	1017	0	0.62	6113	0	3.23	1303	0	0.68	1.79
'ID=gene64;Name=MAP0062c;Dbxref=GeneID:2720613;gbkey=Gene;locus_tag=MAP0062c'	68543	4723	0	3677	0	0.78	3443	0	1.01	3683	0	1.05	9307	0	2.3	12	0	0	1.28
'ID=gene64;Name=MAP0062c;Dbxref=GeneID:2720613;gbkey=Gene;locus_tag=MAP0062c'	68603	1065	0	6729	0	6.36	7026	0	9.13	10016	0	12.64	5121	0	5.61	3921	0	4.23	8.43
'ID=gene64;Name=MAP0062c;Dbxref=GeneID:2720613;gbkey=Gene;locus_tag=MAP0062c'	68780	4245	0	1440	0	0.34	1291	0	0.42	1622	0	0.51	1250	0	0.34	32	0	0.01	0.4
'IG'	69135	295	0	3313	0	11.3	6702	0	31.46	25071	0	114.2	4366	0	17.27	6303	0	24.53	43.56
'ID=gene66;Name=ponA_1;Dbxref=GeneID:2718079;gbkey=Gene;gene=ponA_1;locus_tag=MAP0064'	70531	13	0	1	0	0.08	0	0	0	0	0	0	0	0	0	0	0	0	0.02
'ID=gene66;Name=ponA_1;Dbxref=GeneID:2718079;gbkey=Gene;gene=ponA_1;locus_tag=MAP0064'	70657	796	0	502	0	0.63	578	0	1.01	1710	0	2.89	1220	0	1.79	7	0	0.01	1.58
'ID=gene67;Name=MAP0065;Dbxref=GeneID:2718732;gbkey=Gene;locus_tag=MAP0065'	73656	609	0	505	0	0.83	580	0	1.32	698	0	1.54	1845	0	3.54	2425	0	4.57	1.81
'ID=gene67;Name=MAP0065;Dbxref=GeneID:2718732;gbkey=Gene;locus_tag=MAP0065'	73699	66	0	896	0	13.66	2111	0	44.29	2923	0	59.51	787	0	13.92	1	0	0.02	32.84
'IG'	75053	3329	0	11536	0	3.49	6617	0	2.75	888	0	0.36	1444	0	0.51	4170	0	1.44	1.78
'ID=gene71;Name=rpsR;Dbxref=GeneID:2721291;gbkey=Gene;gene=rpsR;locus_tag=MAP0069'	75927	11143	0	6333	0	0.57	2851	0	0.35	5708	0	0.69	5824	0	0.61	13	0	0	0.56
'IG'	76539	4171	0	452	0	0.11	1502	0	0.5	272	0	0.09	255	0	0.07	1	0	0	0.19
'ID=gene74;Name=MAP0072c;Dbxref=GeneID:2719298;gbkey=Gene;locus_tag=MAP0072c'	79718	14	0	9903	0	711.51	973	0	96.23	1152	0	110.57	574	0	47.85	3076	0	252.24	241.54
'ID=gene74;Name=MAP0072c;Dbxref=GeneID:2719298;gbkey=Gene;locus_tag=MAP0072c'	79925	26	0	101	0	3.91	62	0	3.3	0	0	0	0	0	0	0	0	0	1.8
'ID=gene74;Name=MAP0072c;Dbxref=GeneID:2719298;gbkey=Gene;locus_tag=MAP0072c'	80471	88	0	497	0	5.68	53	0	0.83	25	0	0.38	56	0	0.74	1	0	0.01	1.91
'ID=gene75;Name=MAP0073c;Dbxref=GeneID:2721038;gbkey=Gene;locus_tag=MAP0073c'	81050	4871	0	1584	0	0.33	1663	0	0.47	2436	0	0.67	270	0	0.06	87474	0	20.62	0.38
'IG'	82267	5121	0	1714	0	0.34	2704	0	0.73	3848	0	1.01	3374	0	0.77	1958	0	0.44	0.71
'IG'	82358	10858	0	25494	0	2.36	21484	0	2.74	12760	0	1.58	14495	0	1.56	24020	0	2.54	2.06
'IG'	82657	3109	0	2145	0	0.69	1136	0	0.51	324	0	0.14	512	0	0.19	456	0	0.17	0.38
'IG'	83074	8619	0	14046	0	1.64	8963	0	1.44	10184	0	1.59	15006	0	2.03	9193	0	1.22	1.67
'IG'	83562	1973	0	127	0	0.06	135	0	0.09	68	0	0.05	436	0	0.26	1	0	0	0.12
'IG'	83606	7246	0	1612	0	0.22	997	0	0.19	2781	0	0.52	2966	0	0.48	4462	0	0.71	0.35
'ID=gene77;Name=MAP0075;Dbxref=GeneID:2721678;gbkey=Gene;locus_tag=MAP0075'	83954	1818	0	1869	0	1.03	63	0	0.05	402	0	0.3	0	0	0	0	0	0	0.34
'ID=gene78;Name=mmpL4_1;Dbxref=GeneID:2717958;gbkey=Gene;gene=mmpL4_1;locus_tag=MAP0076'	84331	673	0	3734	0	5.58	3316	0	6.82	1274	0	2.54	2653	0	4.6	328	0	0.56	4.89
'ID=gene78;Name=mmpL4_1;Dbxref=GeneID:2717958;gbkey=Gene;gene=mmpL4_1;locus_tag=MAP0076'	84628	1278	0	1375	0	1.08	3	0	0	207	0	0.22	0	0	0	0	0	0	0.33
'ID=gene78;Name=mmpL4_1;Dbxref=GeneID:2717958;gbkey=Gene;gene=mmpL4_1;locus_tag=MAP0076'	84973	5359	0	1779	0	0.33	1118	0	0.29	3107	0	0.78	378	0	0.08	8800	0	1.89	0.37
'ID=gene78;Name=mmpL4_1;Dbxref=GeneID:2717958;gbkey=Gene;gene=mmpL4_1;locus_tag=MAP0076'	85330	505	0	1452	0	2.89	931	0	2.55	431	0	1.15	1775	0	4.1	399	0	0.91	2.67
'ID=gene78;Name=mmpL4_1;Dbxref=GeneID:2717958;gbkey=Gene;gene=mmpL4_1;locus_tag=MAP0076'	85363	5947	0	16244	0	2.75	9904	0	2.31	15089	0	3.41	6099	0	1.2	25472	0	4.92	2.41
'IG'	88367	4525	0	1180	0	0.26	407	0	0.12	1800	0	0.53	1111	0	0.29	1	0	0	0.3
'ID=gene81;Name=MAP0079;Dbxref=GeneID:2717817;gbkey=Gene;locus_tag=MAP0079'	89145	472	0	476	0	1.01	1874	0	5.5	447	0	1.27	0	0	0	0	0	0	1.95
'ID=gene81;Name=MAP0079;Dbxref=GeneID:2717817;gbkey=Gene;locus_tag=MAP0079'	89157	5061	0	1117	0	0.22	1356	0	0.37	2214	0	0.59	1698	0	0.39	14336	0	3.25	0.39
'ID=gene81;Name=MAP0079;Dbxref=GeneID:2717817;gbkey=Gene;locus_tag=MAP0079'	89304	87	0	402	0	4.65	192	0	3.06	799	0	12.34	137	0	1.84	2309	0	30.47	5.47
'ID=gene81;Name=MAP0079;Dbxref=GeneID:2717817;gbkey=Gene;locus_tag=MAP0079'	89418	31	0	1999	0	64.86	1389	0	62.04	524	0	22.71	56	0	2.11	1539	0	57	37.93
'ID=gene83;Name=MAP0081;Dbxref=GeneID:2718603;gbkey=Gene;locus_tag=MAP0081'	91278	3077	0	2	0	0	141	0	0.06	0	0	0	0	0	0	0	0	0	0.02
'ID=gene83;Name=MAP0081;Dbxref=GeneID:2718603;gbkey=Gene;locus_tag=MAP0081'	91661	3381	0	879	0	0.26	145	0	0.06	0	0	0	1	0	0	0	0	0	0.08
'ID=gene83;Name=MAP0081;Dbxref=GeneID:2718603;gbkey=Gene;locus_tag=MAP0081'	91772	151	0	13	0	0.09	23	0	0.21	17	0	0.15	13	0	0.1	0	0	0	0.14
'ID=gene83;Name=MAP0081;Dbxref=GeneID:2718603;gbkey=Gene;locus_tag=MAP0081'	91775	11732	0	21291	0	1.83	17821	0	2.1	16929	0	1.94	13233	0	1.32	1673	0	0.16	1.8
'ID=gene85;Name=MAP0083c;Dbxref=GeneID:2721676;gbkey=Gene;locus_tag=MAP0083c'	93095	2461	0	1867	0	0.76	2326	0	1.31	2466	0	1.35	768	0	0.36	2	0	0	0.95
'IG'	96303	1638	0	4850	0	2.98	1912	0	1.62	3063	0	2.51	5833	0	4.16	17	0	0.01	2.82
'ID=gene89;Name=MAP0087;Dbxref=GeneID:2721677;gbkey=Gene;locus_tag=MAP0087'	96510	5042	0	2850	0	0.57	2264	0	0.62	1849	0	0.49	2467	0	0.57	294	0	0.07	0.56
'ID=gene89;Name=MAP0087;Dbxref=GeneID:2721677;gbkey=Gene;locus_tag=MAP0087'	96726	529	0	1099	0	2.09	472	0	1.24	0	0	0	0	0	0	0	0	0	0.83
'ID=gene89;Name=MAP0087;Dbxref=GeneID:2721677;gbkey=Gene;locus_tag=MAP0087'	96762	24	0	1678	0	70.33	770	0	44.42	405	0	22.68	381	0	18.53	1	0	0.05	38.99
'IG'	97195	1505	0	7451	0	4.98	5608	0	5.16	1596	0	1.42	6283	0	4.87	323	0	0.25	4.11
'ID=gene92;Name=MAP0090c;Dbxref=GeneID:2718080;gbkey=Gene;locus_tag=MAP0090c'	98565	4300	0	774	0	0.18	616	0	0.2	891	0	0.28	1612	0	0.44	4822	0	1.29	0.27
'ID=gene95;Name=MAP0093;Dbxref=GeneID:2717685;gbkey=Gene;locus_tag=MAP0093'	101281	2767	0	1151	0	0.42	2540	0	1.27	1134	0	0.55	3275	0	1.38	759	0	0.31	0.91
'ID=gene95;Name=MAP0093;Dbxref=GeneID:2717685;gbkey=Gene;locus_tag=MAP0093'	101332	5758	0	1557	0	0.27	1818	0	0.44	2021	0	0.47	336	0	0.07	2198	0	0.44	0.31
'ID=gene95;Name=MAP0093;Dbxref=GeneID:2717685;gbkey=Gene;locus_tag=MAP0093'	101340	176	0	35	0	0.2	86	0	0.68	979	0	7.47	1142	0	7.57	1	0	0.01	3.98
'IG'	101379	487	0	186	0	0.38	450	0	1.28	1	0	0	5	0	0.01	1290	0	3.04	0.42
'IG'	101889	607	0	253	0	0.42	14	0	0.03	43	0	0.1	396	0	0.76	3	0	0.01	0.33
'IG'	101893	7279	0	10427	0	1.44	8344	0	1.59	11492	0	2.12	5270	0	0.84	8283	0	1.31	1.5
'ID=gene97;Name=nuoI_1;Dbxref=GeneID:2718783;gbkey=Gene;gene=nuoI_1;locus_tag=MAP0095c'	103209	37	0	1973	0	53.64	2539	0	95.01	4331	0	157.29	673	0	21.23	473	0	14.68	81.79
'IG'	103665	10307	0	4204	0	0.41	8971	0	1.21	7240	0	0.94	5120	0	0.58	389	0	0.04	0.78
'ID=gene98;Name=MAP0096c;Dbxref=GeneID:2717724;gbkey=Gene;locus_tag=MAP0096c'	103697	2883	0	2019	0	0.7	869	0	0.42	1818	0	0.85	1756	0	0.71	4	0	0	0.67
'ID=gene98;Name=MAP0096c;Dbxref=GeneID:2717724;gbkey=Gene;locus_tag=MAP0096c'	103838	13	0	6	0	0.46	581	0	61.88	6	0	0.62	2	0	0.18	3	0	0.26	15.79
'ID=gene98;Name=MAP0096c;Dbxref=GeneID:2717724;gbkey=Gene;locus_tag=MAP0096c'	103888	20796	0	6210	0	0.3	6766	0	0.45	4166	0	0.27	4341	0	0.24	11555	0	0.64	0.32
'ID=gene98;Name=MAP0096c;Dbxref=GeneID:2717724;gbkey=Gene;locus_tag=MAP0096c'	103964	14225	0	32591	0	2.3	19519	0	1.9	21329	0	2.01	27098	0	2.22	41921	0	3.38	2.11
'IG'	104039	8228	0	25	0	0	908	0	0.15	1	0	0	1	0	0	0	0	0	0.04
'ID=gene99;Name=MAP0097c;Dbxref=GeneID:2721409;gbkey=Gene;locus_tag=MAP0097c'	104277	1839	0	2666	0	1.46	335	0	0.25	126	0	0.09	1	0	0	1	0	0	0.45
'ID=gene99;Name=MAP0097c;Dbxref=GeneID:2721409;gbkey=Gene;locus_tag=MAP0097c'	104636	133	0	0	0	0	253	0	2.63	224	0	2.26	959	0	8.41	3	0	0.03	3.33
'IG'	104683	1245	0	9	0	0.01	794	0	0.88	380	0	0.41	1331	0	1.25	3	0	0	0.64
'ID=gene100;Name=MAP0098c;Dbxref=GeneID:2718329;gbkey=Gene;locus_tag=MAP0098c'	104898	3148	0	77	0	0.02	389	0	0.17	424	0	0.18	765	0	0.28	2	0	0	0.17
'IG'	105628	19	0	8	0	0.42	12	0	0.87	15	0	1.06	18	0	1.11	9	0	0.54	0.87
'IG'	105677	8690	0	13230	0	1.53	8160	0	1.3	10526	0	1.63	18279	0	2.45	12802	0	1.69	1.73
'IG'	105785	2099	0	702	0	0.34	742	0	0.49	0	0	0	246	0	0.14	2	0	0	0.24
'IG'	106252	477	0	8500	0	17.92	4558	0	13.23	3073	0	8.66	7160	0	17.52	5010	0	12.06	14.33
'IG'	106256	741	0	2365	0	3.21	1385	0	2.59	388	0	0.7	805	0	1.27	222	0	0.34	1.94
'IG'	106260	26511	0	31486	0	1.19	21238	0	1.11	23276	0	1.18	20646	0	0.91	25403	0	1.1	1.1
'ID=gene102;Name=MAP0100;Dbxref=GeneID:2718645;gbkey=Gene;locus_tag=MAP0100'	107389	846	0	1287	0	1.53	1732	0	2.83	2402	0	3.82	2215	0	3.06	26001	0	35.28	2.81
'ID=gene103;Name=MAP0101;Dbxref=GeneID:2718019;gbkey=Gene;locus_tag=MAP0101'	107590	2557	0	3384	0	1.33	1573	0	0.85	3639	0	1.91	11078	0	5.06	20	0	0.01	2.29
'ID=gene103;Name=MAP0101;Dbxref=GeneID:2718019;gbkey=Gene;locus_tag=MAP0101'	108120	30	0	4624	0	155.04	3184	0	146.95	6300	0	282.18	3719	0	144.67	800	0	30.61	182.21
'IG'	108226	520	0	840	0	1.62	503	0	1.34	606	0	1.57	587	0	1.32	4462	0	9.85	1.46
'IG'	108254	10831	0	2476	0	0.23	6573	0	0.84	4023	0	0.5	4579	0	0.49	6725	0	0.71	0.52
'ID=gene104;Name=MAP0102;Dbxref=GeneID:2720762;gbkey=Gene;locus_tag=MAP0102'	108533	322	0	7196	0	22.48	3220	0	13.85	3544	0	14.79	5772	0	20.92	22511	0	80.26	18.01
'ID=gene104;Name=MAP0102;Dbxref=GeneID:2720762;gbkey=Gene;locus_tag=MAP0102'	108843	797	0	15037	0	18.98	9988	0	17.35	5698	0	9.61	6590	0	9.65	8065	0	11.62	13.9
'ID=gene105;Name=MAP0103c;Dbxref=GeneID:2717663;gbkey=Gene;locus_tag=MAP0103c'	109443	2698	0	2461	0	0.92	1384	0	0.71	1173	0	0.58	1549	0	0.67	302	0	0.13	0.72
'IG'	109744	804	0	97	0	0.12	26	0	0.04	0	0	0	9	0	0.01	0	0	0	0.04
'IG'	109852	2083	0	2384	0	1.15	2002	0	1.33	3047	0	1.97	4571	0	2.56	4203	0	2.32	1.75
'IG'	109866	18177	0	2006	0	0.11	1185	0	0.09	2678	0	0.2	3701	0	0.24	1835	0	0.12	0.16
'IG'	109909	2673	0	522	0	0.2	532	0	0.28	2175	0	1.09	5160	0	2.25	8	0	0	0.95
'IG'	110072	7107	0	487	0	0.07	789	0	0.15	206	0	0.04	2	0	0	3478	0	0.56	0.07
'IG'	110321	54	0	3809	0	70.95	3688	0	94.56	3661	0	91.1	16540	0	357.44	30	0	0.64	153.51
'IG'	110686	3353	0	5416	0	1.62	3823	0	1.58	3295	0	1.32	3241	0	1.13	3049	0	1.04	1.41
'IG'	110727	69	0	747	0	10.89	400	0	8.03	914	0	17.8	410	0	6.93	3261	0	54.26	10.91
'IG'	110781	19065	0	2065	0	0.11	1343	0	0.1	925	0	0.07	1685	0	0.1	669	0	0.04	0.09
'IG'	110785	11	0	79	0	7.22	38	0	4.78	140	0	17.1	14	0	1.49	11	0	1.15	7.65
'IG'	110802	33	0	208	0	6.34	188	0	7.89	56	0	2.28	106	0	3.75	286	0	9.95	5.06
'IG'	110810	11601	0	4460	0	0.39	3436	0	0.41	4418	0	0.51	3937	0	0.4	14211	0	1.41	0.43
'IG'	110857	3807	0	1394	0	0.37	1133	0	0.41	1919	0	0.68	1803	0	0.55	4833	0	1.46	0.5
'ID=gene106;Name=MAP0104;Dbxref=GeneID:2719295;gbkey=Gene;locus_tag=MAP0104'	110919	2154	0	3698	0	1.73	3194	0	2.05	3413	0	2.13	4252	0	2.3	4859	0	2.59	2.05
'ID=gene106;Name=MAP0104;Dbxref=GeneID:2719295;gbkey=Gene;locus_tag=MAP0104'	110969	3325	0	6246	0	1.89	3669	0	1.53	4168	0	1.68	2654	0	0.93	2983	0	1.03	1.51
'ID=gene106;Name=MAP0104;Dbxref=GeneID:2719295;gbkey=Gene;locus_tag=MAP0104'	111200	16621	0	24622	0	1.49	16371	0	1.36	13793	0	1.12	11956	0	0.84	8424	0	0.58	1.2
'ID=gene106;Name=MAP0104;Dbxref=GeneID:2719295;gbkey=Gene;locus_tag=MAP0104'	111315	110213	0	8812	0	0.08	6074	0	0.08	7615	0	0.09	7460	0	0.08	7385	0	0.08	0.08
'ID=gene106;Name=MAP0104;Dbxref=GeneID:2719295;gbkey=Gene;locus_tag=MAP0104'	111359	14862	0	19721	0	1.33	14858	0	1.38	11449	0	1.04	10705	0	0.84	15945	0	1.23	1.15
'ID=gene106;Name=MAP0104;Dbxref=GeneID:2719295;gbkey=Gene;locus_tag=MAP0104'	111380	3269	0	7846	0	2.41	6718	0	2.85	8309	0	3.42	7732	0	2.76	11046	0	3.88	2.86
'ID=gene106;Name=MAP0104;Dbxref=GeneID:2719295;gbkey=Gene;locus_tag=MAP0104'	111960	1076	0	982	0	0.92	597	0	0.77	572	0	0.71	682	0	0.74	547	0	0.58	0.79
'ID=gene106;Name=MAP0104;Dbxref=GeneID:2719295;gbkey=Gene;locus_tag=MAP0104'	112022	697	0	958	0	1.38	504	0	1	673	0	1.3	1301	0	2.18	440	0	0.72	1.46
'ID=gene106;Name=MAP0104;Dbxref=GeneID:2719295;gbkey=Gene;locus_tag=MAP0104'	112047	4826	0	2568	0	0.54	1666	0	0.48	1510	0	0.42	3180	0	0.77	1576	0	0.37	0.55
'ID=gene106;Name=MAP0104;Dbxref=GeneID:2719295;gbkey=Gene;locus_tag=MAP0104'	112050	2323	0	3798	0	1.64	3188	0	1.9	4125	0	2.39	4450	0	2.24	4597	0	2.27	2.04
'ID=gene106;Name=MAP0104;Dbxref=GeneID:2719295;gbkey=Gene;locus_tag=MAP0104'	112109	2469	0	3353	0	1.37	2109	0	1.18	1990	0	1.08	2190	0	1.04	2249	0	1.05	1.17
'IG'	112152	2086	0	1387	0	0.67	1196	0	0.79	1493	0	0.96	978	0	0.55	811	0	0.45	0.74
'ID=gene107;Name=MAP0105c;Dbxref=GeneID:2718275;gbkey=Gene;locus_tag=MAP0105c'	114728	1677	0	757	0	0.45	1014	0	0.84	4	0	0	260	0	0.18	0	0	0	0.37
'ID=gene107;Name=MAP0105c;Dbxref=GeneID:2718275;gbkey=Gene;locus_tag=MAP0105c'	114870	11	0	1330	0	121.62	1705	0	214.61	2500	0	305.39	3004	0	318.69	391	0	40.81	240.08
'ID=gene107;Name=MAP0105c;Dbxref=GeneID:2718275;gbkey=Gene;locus_tag=MAP0105c'	114933	1743	0	3776	0	2.18	2134	0	1.7	2926	0	2.26	1487	0	1	25828	0	17.01	1.78
'ID=gene107;Name=MAP0105c;Dbxref=GeneID:2718275;gbkey=Gene;locus_tag=MAP0105c'	115036	14065	0	9782	0	0.7	7638	0	0.75	10594	0	1.01	6681	0	0.55	2465	0	0.2	0.75
'IG'	116032	35	0	3169	0	91.07	1280	0	50.64	18925	0	726.58	3525	0	117.53	1539	0	50.48	246.45
'ID=gene108;Name=MAP0106c;Dbxref=GeneID:2721294;gbkey=Gene;locus_tag=MAP0106c'	116520	4420	0	7892	0	1.8	4728	0	1.48	4689	0	1.43	7420	0	1.96	10	0	0	1.67
'ID=gene108;Name=MAP0106c;Dbxref=GeneID:2721294;gbkey=Gene;locus_tag=MAP0106c'	116574	142	0	3637	0	25.76	4822	0	47.02	3288	0	31.11	2856	0	23.47	1394	0	11.27	31.84
'ID=gene108;Name=MAP0106c;Dbxref=GeneID:2721294;gbkey=Gene;locus_tag=MAP0106c'	116724	2276	0	4326	0	1.91	2658	0	1.62	3180	0	1.88	3489	0	1.79	2362	0	1.19	1.8
'ID=gene108;Name=MAP0106c;Dbxref=GeneID:2721294;gbkey=Gene;locus_tag=MAP0106c'	116836	10188	0	11376	0	1.12	3666	0	0.5	4288	0	0.57	3501	0	0.4	3431	0	0.39	0.65
'ID=gene109;Name=MAP0107;Dbxref=GeneID:2718804;gbkey=Gene;locus_tag=MAP0107'	117475	130	0	1	0	0.01	1	0	0.01	607	0	6.27	112	0	1.01	488	0	4.31	1.82
'ID=gene109;Name=MAP0107;Dbxref=GeneID:2718804;gbkey=Gene;locus_tag=MAP0107'	117533	11	0	404	0	36.94	690	0	86.85	836	0	102.12	713	0	75.64	2485	0	259.36	75.39
'ID=gene109;Name=MAP0107;Dbxref=GeneID:2718804;gbkey=Gene;locus_tag=MAP0107'	117568	8556	0	6229	0	0.73	3753	0	0.61	3766	0	0.59	2693	0	0.37	448	0	0.06	0.57
'ID=gene110;Name=MAP0108;Dbxref=GeneID:2718945;gbkey=Gene;locus_tag=MAP0108'	118930	3312	0	5274	0	1.6	3965	0	1.66	2062	0	0.84	2815	0	0.99	7	0	0	1.27
'ID=gene111;Name=mce1B;Dbxref=GeneID:2721808;gbkey=Gene;gene=mce1B;locus_tag=MAP0109'	119358	1973	0	9879	0	5.04	3484	0	2.44	916	0	0.62	6112	0	3.62	971	0	0.57	2.93
'ID=gene113;Name=MAP0111;Dbxref=GeneID:2718261;gbkey=Gene;locus_tag=MAP0111'	121620	10289	0	33566	0	3.28	19588	0	2.64	19411	0	2.54	17575	0	1.99	2293	0	0.26	2.61
'ID=gene113;Name=MAP0111;Dbxref=GeneID:2718261;gbkey=Gene;locus_tag=MAP0111'	122457	334	0	4660	0	14.03	7735	0	32.07	5958	0	23.97	7069	0	24.7	3642	0	12.52	23.69
'ID=gene113;Name=MAP0111;Dbxref=GeneID:2718261;gbkey=Gene;locus_tag=MAP0111'	122481	161	0	7483	0	46.75	7187	0	61.81	5765	0	48.12	4463	0	32.35	2922	0	20.84	47.26
'ID=gene114;Name=MAP0112;Dbxref=GeneID:2721654;gbkey=Gene;locus_tag=MAP0112'	123578	452	0	4083	0	9.09	1889	0	5.79	2678	0	7.96	3709	0	9.58	329	0	0.84	8.1
'ID=gene115;Name=MAP0113;Dbxref=GeneID:2721665;gbkey=Gene;locus_tag=MAP0113'	124722	14	0	3139	0	225.53	1029	0	101.77	1699	0	163.07	2283	0	190.3	5	0	0.41	170.17
'ID=gene115;Name=MAP0113;Dbxref=GeneID:2721665;gbkey=Gene;locus_tag=MAP0113'	124801	7889	0	6140	0	0.78	3888	0	0.68	4393	0	0.75	6413	0	0.95	5	0	0	0.79
'ID=gene117;Name=MAP0115;Dbxref=GeneID:2718071;gbkey=Gene;locus_tag=MAP0115'	125997	2031	0	3451	0	1.71	2510	0	1.71	1673	0	1.11	3882	0	2.23	9	0	0.01	1.69
'ID=gene117;Name=MAP0115;Dbxref=GeneID:2718071;gbkey=Gene;locus_tag=MAP0115'	126070	10749	0	28211	0	2.64	10767	0	1.39	7868	0	0.98	15374	0	1.67	5750	0	0.61	1.67
'ID=gene117;Name=MAP0115;Dbxref=GeneID:2718071;gbkey=Gene;locus_tag=MAP0115'	126279	813	0	3	0	0	97	0	0.17	0	0	0	0	0	0	0	0	0	0.04
'ID=gene118;Name=MAP0116;Dbxref=GeneID:2719397;gbkey=Gene;locus_tag=MAP0116'	126553	4378	0	792	0	0.18	950	0	0.3	622	0	0.19	1466	0	0.39	3	0	0	0.27
'ID=gene118;Name=MAP0116;Dbxref=GeneID:2719397;gbkey=Gene;locus_tag=MAP0116'	126740	13346	0	3154	0	0.24	3834	0	0.4	841	0	0.08	1115	0	0.1	838	0	0.07	0.2
'ID=gene118;Name=MAP0116;Dbxref=GeneID:2719397;gbkey=Gene;locus_tag=MAP0116'	127514	15737	0	8376	0	0.54	3323	0	0.29	2141	0	0.18	4233	0	0.31	5966	0	0.44	0.33
'ID=gene118;Name=MAP0116;Dbxref=GeneID:2719397;gbkey=Gene;locus_tag=MAP0116'	127517	18	0	7530	0	420.79	2988	0	229.84	7593	0	566.83	4788	0	310.42	6311	0	402.52	381.97
'ID=gene118;Name=MAP0116;Dbxref=GeneID:2719397;gbkey=Gene;locus_tag=MAP0116'	127562	29	0	399	0	13.84	23	0	1.1	276	0	12.79	162	0	6.52	20	0	0.79	8.56
'ID=gene120;Name=MAP0118;Dbxref=GeneID:2719734;gbkey=Gene;locus_tag=MAP0118'	128446	2976	0	322	0	0.11	515	0	0.24	1443	0	0.65	893	0	0.35	828	0	0.32	0.34
'ID=gene121;Name=MAP0119c;Dbxref=GeneID:2720410;gbkey=Gene;locus_tag=MAP0119c'	129103	1578	0	298	0	0.19	389	0	0.34	425	0	0.36	1421	0	1.05	1	0	0	0.49
'ID=gene121;Name=MAP0119c;Dbxref=GeneID:2720410;gbkey=Gene;locus_tag=MAP0119c'	129438	9041	0	1507	0	0.17	729	0	0.11	468	0	0.07	3319	0	0.43	6	0	0	0.19
'ID=gene121;Name=MAP0119c;Dbxref=GeneID:2720410;gbkey=Gene;locus_tag=MAP0119c'	129536	563	0	2293	0	4.1	2579	0	6.34	1102	0	2.63	813	0	1.69	2	0	0	3.69
'ID=gene121;Name=MAP0119c;Dbxref=GeneID:2720410;gbkey=Gene;locus_tag=MAP0119c'	129545	13	0	13548	0	1048.28	6651	0	708.38	3875	0	400.54	3388	0	304.13	34	0	3	615.33
'ID=gene121;Name=MAP0119c;Dbxref=GeneID:2720410;gbkey=Gene;locus_tag=MAP0119c'	129547	706	0	4299	0	6.13	2360	0	4.63	3140	0	5.98	3802	0	6.28	14427	0	23.46	5.75
'ID=gene121;Name=MAP0119c;Dbxref=GeneID:2720410;gbkey=Gene;locus_tag=MAP0119c'	129671	15425	0	12122	0	0.79	6726	0	0.6	8297	0	0.72	8545	0	0.65	1223	0	0.09	0.69
'ID=gene123;Name=MAP0121;Dbxref=GeneID:2720574;gbkey=Gene;locus_tag=MAP0121'	130489	3346	0	8120	0	2.44	1207	0	0.5	2845	0	1.14	3286	0	1.15	3203	0	1.1	1.31
'ID=gene123;Name=MAP0121;Dbxref=GeneID:2720574;gbkey=Gene;locus_tag=MAP0121'	130780	1904	0	1871	0	0.99	3132	0	2.28	2215	0	1.56	185	0	0.11	351	0	0.21	1.24
'ID=gene125;Name=MAP0123;Dbxref=GeneID:2719854;gbkey=Gene;locus_tag=MAP0123'	131322	1264	0	690	0	0.55	152	0	0.17	1110	0	1.18	493	0	0.46	1	0	0	0.59
'ID=gene125;Name=MAP0123;Dbxref=GeneID:2719854;gbkey=Gene;locus_tag=MAP0123'	131794	3829	0	7	0	0	3	0	0	461	0	0.16	2	0	0	1	0	0	0.04
'IG'	132014	110	0	4525	0	41.38	5062	0	63.72	3620	0	44.22	3855	0	40.9	10790	0	112.61	47.55
'IG'	132035	4343	0	6734	0	1.56	3040	0	0.97	3309	0	1.02	4953	0	1.33	9	0	0	1.22
'ID=gene126;Name=MAP0124;Dbxref=GeneID:2721102;gbkey=Gene;locus_tag=MAP0124'	132410	78	0	0	0	0	1	0	0.02	65	0	1.12	0	0	0	182	0	2.68	0.28
'ID=gene126;Name=MAP0124;Dbxref=GeneID:2721102;gbkey=Gene;locus_tag=MAP0124'	132609	703	0	7016	0	10.04	4539	0	8.94	2959	0	5.66	6604	0	10.96	4648	0	7.59	8.9
'ID=gene127;Name=MAP0125c;Dbxref=GeneID:2720147;gbkey=Gene;locus_tag=MAP0125c'	133068	53	0	3619	0	68.68	1358	0	35.48	950	0	24.09	836	0	18.41	2	0	0.04	36.66
'ID=gene129;Name=MAP0127;Dbxref=GeneID:2720366;gbkey=Gene;locus_tag=MAP0127'	135435	11940	0	20928	0	1.76	14343	0	1.66	21832	0	2.46	20985	0	2.05	20290	0	1.95	1.98
'ID=gene129;Name=MAP0127;Dbxref=GeneID:2720366;gbkey=Gene;locus_tag=MAP0127'	135681	4121	0	1999	0	0.49	1746	0	0.59	3	0	0	537	0	0.15	0	0	0	0.31
'ID=gene130;Name=MAP0128c;Dbxref=GeneID:2720740;gbkey=Gene;locus_tag=MAP0128c'	136525	19930	0	16076	0	0.81	12244	0	0.85	9923	0	0.67	9336	0	0.55	24102	0	1.39	0.72
'ID=gene130;Name=MAP0128c;Dbxref=GeneID:2720740;gbkey=Gene;locus_tag=MAP0128c'	136669	2860	0	0	0	0	196	0	0.09	0	0	0	1	0	0	0	0	0	0.02
'ID=gene131;Name=MAP0129;Dbxref=GeneID:2717753;gbkey=Gene;locus_tag=MAP0129'	137179	18772	0	4751	0	0.25	3162	0	0.23	4284	0	0.31	2240	0	0.14	2120	0	0.13	0.23
'IG'	137834	3894	0	4856	0	1.25	3639	0	1.29	6689	0	2.31	3966	0	1.19	7	0	0	1.51
'ID=gene132;Name=MAP0130;Dbxref=GeneID:2718343;gbkey=Gene;locus_tag=MAP0130'	138086	1205	0	586	0	0.49	763	0	0.88	360	0	0.4	184	0	0.18	0	0	0	0.49
'ID=gene133;Name=MAP0131c;Dbxref=GeneID:2717614;gbkey=Gene;locus_tag=MAP0131c'	138613	4689	0	2493	0	0.53	4839	0	1.43	6233	0	1.79	4998	0	1.24	8179	0	2	1.25
'IG'	139873	3293	0	1271	0	0.39	563	0	0.24	749	0	0.31	1449	0	0.51	32	0	0.01	0.36
'IG'	139876	37	0	1306	0	35.5	664	0	24.85	248	0	9.01	0	0	0	0	0	0	17.34
'IG'	140580	3842	0	18573	0	4.86	11038	0	3.98	13765	0	4.81	15405	0	4.68	14	0	0	4.58
'ID=gene135;Name=MAP0133c;Dbxref=GeneID:2720568;gbkey=Gene;locus_tag=MAP0133c'	140748	62	0	10994	0	178.36	10870	0	242.75	9879	0	214.11	8813	0	165.88	4860	0	89.99	200.28
'ID=gene135;Name=MAP0133c;Dbxref=GeneID:2720568;gbkey=Gene;locus_tag=MAP0133c'	140838	12981	0	26519	0	2.05	22269	0	2.38	22248	0	2.3	18443	0	1.66	22474	0	1.99	2.1
'ID=gene135;Name=MAP0133c;Dbxref=GeneID:2720568;gbkey=Gene;locus_tag=MAP0133c'	141165	15885	0	26286	0	1.66	21323	0	1.86	15631	0	1.32	30917	0	2.27	16554	0	1.2	1.78
'ID=gene135;Name=MAP0133c;Dbxref=GeneID:2720568;gbkey=Gene;locus_tag=MAP0133c'	141324	484	0	5407	0	11.24	1385	0	3.96	2931	0	8.14	2160	0	5.21	2	0	0	7.14
'ID=gene135;Name=MAP0133c;Dbxref=GeneID:2720568;gbkey=Gene;locus_tag=MAP0133c'	141411	25	0	6113	0	245.96	2773	0	153.58	1749	0	94.01	5423	0	253.14	694	0	31.87	186.67
'ID=gene135;Name=MAP0133c;Dbxref=GeneID:2720568;gbkey=Gene;locus_tag=MAP0133c'	141648	1365	0	9064	0	6.68	2530	0	2.57	3904	0	3.84	8253	0	7.06	3047	0	2.56	5.04
'ID=gene135;Name=MAP0133c;Dbxref=GeneID:2720568;gbkey=Gene;locus_tag=MAP0133c'	141832	1305	0	33	0	0.03	230	0	0.24	26	0	0.03	884	0	0.79	0	0	0	0.27
'ID=gene135;Name=MAP0133c;Dbxref=GeneID:2720568;gbkey=Gene;locus_tag=MAP0133c'	141891	3499	0	7625	0	2.19	8474	0	3.35	11488	0	4.41	6696	0	2.23	11218	0	3.68	3.05
'ID=gene136;Name=MAP0134c;Dbxref=GeneID:2720335;gbkey=Gene;locus_tag=MAP0134c'	142659	2188	0	4810	0	2.21	6001	0	3.8	2719	0	1.67	1719	0	0.92	15474	0	8.12	2.15
'ID=gene137;Name=cmaA1;Dbxref=GeneID:2720450;gbkey=Gene;gene=cmaA1;locus_tag=MAP0135'	143819	17	0	2	0	0.12	2	0	0.16	4	0	0.32	2	0	0.14	0	0	0	0.18
'IG'	149133	223	0	600	0	2.71	68	0	0.42	698	0	4.21	126	0	0.66	92	0	0.47	2
'ID=gene145;Name=MAP0143;Dbxref=GeneID:2721226;gbkey=Gene;locus_tag=MAP0143'	149299	178	0	117	0	0.66	476	0	3.7	989	0	7.47	1189	0	7.8	2	0	0.01	4.91
'ID=gene151;Name=MAP0149c;Dbxref=GeneID:2718104;gbkey=Gene;locus_tag=MAP0149c'	154170	4209	0	1984	0	0.47	2057	0	0.68	19	0	0.01	1002	0	0.28	330	0	0.09	0.36
'ID=gene153;Name=MAP0151c;Dbxref=GeneID:2721641;gbkey=Gene;locus_tag=MAP0151c'	156022	3143	0	2537	0	0.81	1372	0	0.6	2095	0	0.9	13275	0	4.93	2173	0	0.79	1.81
'ID=gene158;Name=MAP0156;Dbxref=GeneID:2717933;gbkey=Gene;locus_tag=MAP0156'	159343	41	0	2386	0	58.54	3337	0	112.69	3620	0	118.64	2196	0	62.5	4267	0	119.48	88.09
'IG'	159816	1242	0	2483	0	2.01	2067	0	2.3	2990	0	3.23	2002	0	1.88	59	0	0.05	2.36
'IG'	159821	30941	0	17759	0	0.58	11479	0	0.51	9691	0	0.42	9467	0	0.36	2993	0	0.11	0.47
'ID=gene159;Name=PE_2;Dbxref=GeneID:2719522;gbkey=Gene;gene=PE_2;locus_tag=MAP0157'	160048	25843	0	4382	0	0.17	1615	0	0.09	2635	0	0.14	2886	0	0.13	6162	0	0.27	0.13
'ID=gene159;Name=PE_2;Dbxref=GeneID:2719522;gbkey=Gene;gene=PE_2;locus_tag=MAP0157'	160123	483	0	4210	0	8.77	1594	0	4.57	1294	0	3.6	856	0	2.07	4	0	0.01	4.75
'ID=gene159;Name=PE_2;Dbxref=GeneID:2719522;gbkey=Gene;gene=PE_2;locus_tag=MAP0157'	160177	999	0	2361	0	2.38	674	0	0.93	1002	0	1.35	326	0	0.38	19041	0	21.88	1.26
'IG'	160199	5598	0	4042	0	0.73	3970	0	0.98	5325	0	1.28	3727	0	0.78	701	0	0.14	0.94
'ID=gene160;Name=MAP0158;Dbxref=GeneID:2720288;gbkey=Gene;locus_tag=MAP0158'	160230	65	0	1341	0	20.75	760	0	16.19	465	0	9.61	519	0	9.32	2	0	0.04	13.97
'ID=gene160;Name=MAP0158;Dbxref=GeneID:2720288;gbkey=Gene;locus_tag=MAP0158'	160510	170	0	3517	0	20.81	1511	0	12.31	1883	0	14.88	3082	0	21.16	647	0	4.37	17.29
'ID=gene160;Name=MAP0158;Dbxref=GeneID:2720288;gbkey=Gene;locus_tag=MAP0158'	160633	3739	0	15959	0	4.29	11889	0	4.4	9274	0	3.33	15432	0	4.82	12437	0	3.82	4.21
'ID=gene160;Name=MAP0158;Dbxref=GeneID:2720288;gbkey=Gene;locus_tag=MAP0158'	160636	21	0	4372	0	209.41	1316	0	86.77	2719	0	173.98	3394	0	188.61	48	0	2.62	164.69
'ID=gene160;Name=MAP0158;Dbxref=GeneID:2720288;gbkey=Gene;locus_tag=MAP0158'	160678	2392	0	7236	0	3.04	8970	0	5.19	8064	0	4.53	5884	0	2.87	9252	0	4.44	3.91
'ID=gene160;Name=MAP0158;Dbxref=GeneID:2720288;gbkey=Gene;locus_tag=MAP0158'	161243	59	0	424	0	7.23	596	0	13.99	1033	0	23.53	1519	0	30.04	3	0	0.06	18.7
'ID=gene160;Name=MAP0158;Dbxref=GeneID:2720288;gbkey=Gene;locus_tag=MAP0158'	161301	12	0	795	0	66.64	1310	0	151.15	2371	0	265.5	1156	0	112.42	6	0	0.57	148.93
'IG'	161427	660	0	6172	0	9.41	5871	0	12.32	4079	0	8.3	5478	0	9.69	2527	0	4.4	9.93
'IG'	161442	36065	0	2219	0	0.06	1540	0	0.06	1080	0	0.04	1910	0	0.06	2363	0	0.08	0.06
'ID=gene161;Name=MAP0159c;Dbxref=GeneID:2719576;gbkey=Gene;locus_tag=MAP0159c'	161536	1166	0	817	0	0.7	569	0	0.68	935	0	1.08	861	0	0.86	445	0	0.44	0.83
'ID=gene161;Name=MAP0159c;Dbxref=GeneID:2719576;gbkey=Gene;locus_tag=MAP0159c'	161641	3034	0	1610	0	0.53	1812	0	0.83	1788	0	0.79	2594	0	1	795	0	0.3	0.79
'ID=gene161;Name=MAP0159c;Dbxref=GeneID:2719576;gbkey=Gene;locus_tag=MAP0159c'	161644	1377	0	2353	0	1.72	1564	0	1.57	2335	0	2.28	1458	0	1.24	3840	0	3.2	1.7
'ID=gene161;Name=MAP0159c;Dbxref=GeneID:2719576;gbkey=Gene;locus_tag=MAP0159c'	161692	1344	0	2938	0	2.2	2119	0	2.18	2588	0	2.59	2574	0	2.23	2867	0	2.45	2.3
'ID=gene161;Name=MAP0159c;Dbxref=GeneID:2719576;gbkey=Gene;locus_tag=MAP0159c'	161719	1386	0	734	0	0.53	450	0	0.45	428	0	0.41	419	0	0.35	657	0	0.54	0.44
'ID=gene161;Name=MAP0159c;Dbxref=GeneID:2719576;gbkey=Gene;locus_tag=MAP0159c'	162071	1210	0	305	0	0.25	28	0	0.03	53	0	0.06	96	0	0.09	439	0	0.42	0.11
'ID=gene161;Name=MAP0159c;Dbxref=GeneID:2719576;gbkey=Gene;locus_tag=MAP0159c'	162095	167	0	108	0	0.65	31	0	0.26	94	0	0.76	86	0	0.6	0	0	0	0.57
'ID=gene161;Name=MAP0159c;Dbxref=GeneID:2719576;gbkey=Gene;locus_tag=MAP0159c'	162161	1149	0	2157	0	1.89	1375	0	1.66	1626	0	1.9	1321	0	1.34	3112	0	3.11	1.7
'ID=gene161;Name=MAP0159c;Dbxref=GeneID:2719576;gbkey=Gene;locus_tag=MAP0159c'	162193	369	0	1038	0	2.83	717	0	2.69	959	0	3.49	959	0	3.03	956	0	2.97	3.01
'ID=gene161;Name=MAP0159c;Dbxref=GeneID:2719576;gbkey=Gene;locus_tag=MAP0159c'	162223	589	0	631	0	1.08	292	0	0.69	487	0	1.11	443	0	0.88	555	0	1.08	0.94
'ID=gene161;Name=MAP0159c;Dbxref=GeneID:2719576;gbkey=Gene;locus_tag=MAP0159c'	162422	2986	0	2587	0	0.87	2170	0	1.01	1799	0	0.81	1588	0	0.62	1635	0	0.63	0.83
'ID=gene161;Name=MAP0159c;Dbxref=GeneID:2719576;gbkey=Gene;locus_tag=MAP0159c'	162455	2616	0	2020	0	0.78	2099	0	1.11	1488	0	0.76	1883	0	0.84	4372	0	1.92	0.87
'ID=gene161;Name=MAP0159c;Dbxref=GeneID:2719576;gbkey=Gene;locus_tag=MAP0159c'	162457	4001	0	5926	0	1.49	4595	0	1.59	4578	0	1.54	5501	0	1.6	4635	0	1.33	1.56
'ID=gene161;Name=MAP0159c;Dbxref=GeneID:2719576;gbkey=Gene;locus_tag=MAP0159c'	162641	573	0	317	0	0.56	228	0	0.55	300	0	0.7	196	0	0.4	497	0	1	0.55
'ID=gene161;Name=MAP0159c;Dbxref=GeneID:2719576;gbkey=Gene;locus_tag=MAP0159c'	162644	692	0	1364	0	1.98	850	0	1.7	1041	0	2.02	1707	0	2.88	255	0	0.42	2.15
'ID=gene161;Name=MAP0159c;Dbxref=GeneID:2719576;gbkey=Gene;locus_tag=MAP0159c'	162655	1421	0	603	0	0.43	772	0	0.75	925	0	0.87	758	0	0.62	312	0	0.25	0.67
'ID=gene161;Name=MAP0159c;Dbxref=GeneID:2719576;gbkey=Gene;locus_tag=MAP0159c'	162668	109	0	197	0	1.82	288	0	3.66	314	0	3.87	241	0	2.58	359	0	3.78	2.98
'IG'	162767	907	0	3592	0	3.98	3056	0	4.67	2742	0	4.06	2484	0	3.2	3148	0	3.98	3.98
'IG'	162796	160	0	90	0	0.57	103	0	0.89	137	0	1.15	214	0	1.56	71	0	0.51	1.04
'IG'	162872	229	0	269	0	1.18	102	0	0.62	498	0	2.92	300	0	1.53	92	0	0.46	1.56
'IG'	162901	230	0	363	0	1.59	254	0	1.53	192	0	1.12	196	0	0.99	164	0	0.82	1.31
'IG'	162936	1029	0	484	0	0.47	495	0	0.67	974	0	1.27	410	0	0.46	416	0	0.46	0.72
'ID=gene162;Name=MAP0160;Dbxref=GeneID:2717890;gbkey=Gene;locus_tag=MAP0160'	163037	7566	0	3880	0	0.52	5347	0	0.98	3647	0	0.65	5845	0	0.9	1336	0	0.2	0.76
'ID=gene163;Name=MAP0161;Dbxref=GeneID:2717622;gbkey=Gene;locus_tag=MAP0161'	163326	32	0	8507	0	267.41	5944	0	257.19	4568	0	191.82	3703	0	135.04	7956	0	285.44	212.86
'ID=gene165;Name=MAP0163;Dbxref=GeneID:2721593;gbkey=Gene;locus_tag=MAP0163'	165402	1423	0	2388	0	1.69	3374	0	3.28	3246	0	3.07	1070	0	0.88	545	0	0.44	2.23
'ID=gene165;Name=MAP0163;Dbxref=GeneID:2721593;gbkey=Gene;locus_tag=MAP0163'	165420	4975	0	5254	0	1.06	5553	0	1.55	2346	0	0.63	3405	0	0.8	2461	0	0.57	1.01
'ID=gene165;Name=MAP0163;Dbxref=GeneID:2721593;gbkey=Gene;locus_tag=MAP0163'	165495	2928	0	1281	0	0.44	197	0	0.09	1449	0	0.66	1910	0	0.76	518	0	0.2	0.49
'ID=gene166;Name=MAP0164;Dbxref=GeneID:2721337;gbkey=Gene;locus_tag=MAP0164'	165869	2766	0	5205	0	1.89	7587	0	3.8	5107	0	2.48	14262	0	6.02	18414	0	7.64	3.55
'ID=gene166;Name=MAP0164;Dbxref=GeneID:2721337;gbkey=Gene;locus_tag=MAP0164'	165910	139	0	22737	0	164.54	11535	0	114.9	13264	0	128.23	14607	0	122.63	5482	0	45.28	132.57
'ID=gene166;Name=MAP0164;Dbxref=GeneID:2721337;gbkey=Gene;locus_tag=MAP0164'	166925	457	0	7004	0	15.42	6326	0	19.17	4580	0	13.47	4779	0	12.2	16007	0	40.21	15.06
'ID=gene168;Name=MAP0166;Dbxref=GeneID:2718205;gbkey=Gene;locus_tag=MAP0166'	168954	194	0	833	0	4.32	1061	0	7.57	874	0	6.05	375	0	2.26	0	0	0	5.05
'ID=gene168;Name=MAP0166;Dbxref=GeneID:2718205;gbkey=Gene;locus_tag=MAP0166'	169633	291	0	4023	0	13.91	6539	0	31.11	3145	0	14.52	1694	0	6.79	4641	0	18.31	16.58
'ID=gene169;Name=MAP0167;Dbxref=GeneID:2721346;gbkey=Gene;locus_tag=MAP0167'	170730	11	0	6418	0	586.88	1142	0	143.75	1569	0	191.67	1039	0	110.23	3	0	0.31	258.13
'ID=gene173;Name=MAP0171c;Dbxref=GeneID:2718564;gbkey=Gene;locus_tag=MAP0171c'	175059	8892	0	1744	0	0.2	593	0	0.09	393	0	0.06	2030	0	0.27	3172	0	0.41	0.15
'ID=gene173;Name=MAP0171c;Dbxref=GeneID:2718564;gbkey=Gene;locus_tag=MAP0171c'	175374	2674	0	7809	0	2.94	3432	0	1.78	4848	0	2.44	3642	0	1.59	3668	0	1.57	2.19
'ID=gene177;Name=MAP0175c;Dbxref=GeneID:2718113;gbkey=Gene;locus_tag=MAP0175c'	182789	5713	0	1268	0	0.22	1144	0	0.28	550	0	0.13	2009	0	0.41	3	0	0	0.26
'ID=gene177;Name=MAP0175c;Dbxref=GeneID:2718113;gbkey=Gene;locus_tag=MAP0175c'	182919	2722	0	1252	0	0.46	301	0	0.15	0	0	0	0	0	0	0	0	0	0.15
'IG'	183651	4243	0	1250	0	0.3	267	0	0.09	65	0	0.02	1142	0	0.31	302	0	0.08	0.18
'IG'	183664	6903	0	6733	0	0.98	5447	0	1.09	1605	0	0.31	5135	0	0.87	1200	0	0.2	0.81
'ID=gene178;Name=MAP0176;Dbxref=GeneID:2717782;gbkey=Gene;locus_tag=MAP0176'	183821	94366	0	23959	0	0.26	20991	0	0.31	18000	0	0.26	23233	0	0.29	10315	0	0.13	0.28
'ID=gene178;Name=MAP0176;Dbxref=GeneID:2717782;gbkey=Gene;locus_tag=MAP0176'	183854	1342	0	2314	0	1.73	1980	0	2.04	3145	0	3.15	5867	0	5.1	4884	0	4.18	3.01
'ID=gene179;Name=MAP0177;Dbxref=GeneID:2717745;gbkey=Gene;locus_tag=MAP0177'	184235	26324	0	12445	0	0.48	13309	0	0.7	22069	0	1.13	16845	0	0.75	28	0	0	0.76
'ID=gene180;Name=MAP0178c;Dbxref=GeneID:2719267;gbkey=Gene;locus_tag=MAP0178c'	185742	11296	0	3	0	0	1	0	0	0	0	0	0	0	0	0	0	0	0
'ID=gene180;Name=MAP0178c;Dbxref=GeneID:2719267;gbkey=Gene;locus_tag=MAP0178c'	186177	15038	0	5625	0	0.38	3344	0	0.31	997	0	0.09	1575	0	0.12	13105	0	1	0.22
'ID=gene180;Name=MAP0178c;Dbxref=GeneID:2719267;gbkey=Gene;locus_tag=MAP0178c'	186276	7897	0	13402	0	1.71	3101	0	0.54	6752	0	1.15	10447	0	1.54	985	0	0.14	1.24
'ID=gene182;Name=MAP0180;Dbxref=GeneID:2719024;gbkey=Gene;locus_tag=MAP0180'	187254	6457	0	15026	0	2.34	8268	0	1.77	5331	0	1.11	10327	0	1.87	1890	0	0.34	1.77
'ID=gene182;Name=MAP0180;Dbxref=GeneID:2719024;gbkey=Gene;locus_tag=MAP0180'	187410	1886	0	8715	0	4.65	9044	0	6.64	3756	0	2.68	5217	0	3.23	15	0	0.01	4.3
'ID=gene182;Name=MAP0180;Dbxref=GeneID:2719024;gbkey=Gene;locus_tag=MAP0180'	187581	3456	0	2239	0	0.65	1509	0	0.6	783	0	0.3	2578	0	0.87	1435	0	0.48	0.61
'ID=gene182;Name=MAP0180;Dbxref=GeneID:2719024;gbkey=Gene;locus_tag=MAP0180'	187677	2172	0	274	0	0.13	2	0	0	398	0	0.25	1218	0	0.65	2	0	0	0.26
'ID=gene182;Name=MAP0180;Dbxref=GeneID:2719024;gbkey=Gene;locus_tag=MAP0180'	187935	4989	0	6543	0	1.32	1465	0	0.41	3180	0	0.86	2993	0	0.7	12	0	0	0.82
'IG'	191500	5879	0	7174	0	1.23	3373	0	0.79	1629	0	0.37	3509	0	0.7	1788	0	0.35	0.77
'IG'	191517	874	0	3945	0	4.54	1125	0	1.78	857	0	1.32	1647	0	2.2	3794	0	4.98	2.46
'IG'	192140	1238	0	437	0	0.36	1265	0	1.41	141	0	0.15	389	0	0.37	0	0	0	0.57
'ID=gene188;Name=MAP0186c;Dbxref=GeneID:2718154;gbkey=Gene;locus_tag=MAP0186c'	192544	10146	0	22722	0	2.25	8830	0	1.2	11405	0	1.51	8915	0	1.03	14708	0	1.66	1.5
'ID=gene190;Name=MAP0188c;Dbxref=GeneID:2718879;gbkey=Gene;locus_tag=MAP0188c'	193907	8499	0	5	0	0	391	0	0.06	1	0	0	1	0	0	0	0	0	0.02
'ID=gene190;Name=MAP0188c;Dbxref=GeneID:2718879;gbkey=Gene;locus_tag=MAP0188c'	193989	8374	0	12783	0	1.54	5462	0	0.9	2652	0	0.43	5721	0	0.8	980	0	0.13	0.92
'IG'	194303	44	0	16	0	0.37	3	0	0.09	262	0	8	166	0	4.4	1	0	0.03	3.22
'IG'	194350	44	0	5	0	0.11	11	0	0.35	253	0	7.73	168	0	4.46	1	0	0.03	3.16
'IG'	194356	4727	0	9221	0	1.96	10814	0	3.17	3373	0	0.96	6709	0	1.66	1871	0	0.45	1.94
'IG'	194452	686	0	5850	0	8.58	2319	0	4.68	876	0	1.72	752	0	1.28	242	0	0.4	4.06
'ID=gene191;Name=MAP0189;Dbxref=GeneID:2717723;gbkey=Gene;locus_tag=MAP0189'	195466	1684	0	947	0	0.57	860	0	0.71	1453	0	1.16	0	0	0	0	0	0	0.61
'IG'	195472	1033	0	1186	0	1.15	312	0	0.42	341	0	0.44	466	0	0.53	0	0	0	0.64
'ID=gene192;Name=glpQ1;Dbxref=GeneID:2720205;gbkey=Gene;gene=glpQ1;locus_tag=MAP0190'	195728	16	0	5630	0	353.94	1760	0	152.3	4771	0	400.69	4103	0	299.26	11	0	0.79	301.55
'ID=gene192;Name=glpQ1;Dbxref=GeneID:2720205;gbkey=Gene;gene=glpQ1;locus_tag=MAP0190'	195882	1190	0	826	0	0.7	3090	0	3.6	845	0	0.95	2451	0	2.4	6133	0	5.92	1.91
'ID=gene192;Name=glpQ1;Dbxref=GeneID:2720205;gbkey=Gene;gene=glpQ1;locus_tag=MAP0190'	196046	165	0	3474	0	21.18	2825	0	23.71	2932	0	23.88	1969	0	13.93	1	0	0.01	20.67
'ID=gene192;Name=glpQ1;Dbxref=GeneID:2720205;gbkey=Gene;gene=glpQ1;locus_tag=MAP0190'	196184	1279	0	3126	0	2.46	2273	0	2.46	2336	0	2.45	3510	0	3.2	63	0	0.06	2.64
'ID=gene193;Name=MAP0191c;Dbxref=GeneID:2718703;gbkey=Gene;locus_tag=MAP0191c'	197284	26592	0	13298	0	0.5	8070	0	0.42	11926	0	0.6	6669	0	0.29	11446	0	0.49	0.45
'IG'	197504	2363	0	2276	0	0.97	2183	0	1.28	1713	0	0.97	1422	0	0.7	14	0	0.01	0.98
'ID=gene196;Name=MAP0194;Dbxref=GeneID:2720684;gbkey=Gene;locus_tag=MAP0194'	199685	3982	0	4273	0	1.08	5195	0	1.81	6986	0	2.36	3493	0	1.02	8160	0	2.35	1.57
'IG'	200272	13835	0	16540	0	1.2	13873	0	1.39	15727	0	1.53	16481	0	1.39	3466	0	0.29	1.38
'ID=gene198;Name=MAP0196c;Dbxref=GeneID:2720754;gbkey=Gene;locus_tag=MAP0196c'	201188	1999	0	1114	0	0.56	117	0	0.08	1421	0	0.96	396	0	0.23	0	0	0	0.46
'ID=gene198;Name=MAP0196c;Dbxref=GeneID:2720754;gbkey=Gene;locus_tag=MAP0196c'	201563	5516	0	1782	0	0.32	787	0	0.2	954	0	0.23	5077	0	1.07	14	0	0	0.46
'IG'	202079	2005	0	5571	0	2.79	5100	0	3.52	6140	0	4.11	2567	0	1.49	6	0	0	2.98
'IG'	202141	1126	0	305	0	0.27	1970	0	2.42	3032	0	3.62	5923	0	6.14	2971	0	3.03	3.11
'ID=gene202;Name=MAP0200c;Dbxref=GeneID:2719498;gbkey=Gene;locus_tag=MAP0200c'	205066	2205	0	3071	0	1.4	3368	0	2.11	3128	0	1.91	4129	0	2.19	20898	0	10.88	1.9
'ID=gene204;Name=MAP0202;Dbxref=GeneID:2720258;gbkey=Gene;locus_tag=MAP0202'	206076	1537	0	315	0	0.21	258	0	0.23	425	0	0.37	931	0	0.71	3898	0	2.91	0.38
'IG'	209517	750	0	1	0	0	0	0	0	0	0	0	49	0	0.08	0	0	0	0.02
'IG'	209553	1822	0	459	0	0.25	28	0	0.02	167	0	0.12	5	0	0	4857	0	3.06	0.1
'ID=gene207;Name=MAP0205;Dbxref=GeneID:2717523;gbkey=Gene;locus_tag=MAP0205'	209757	3252	0	13	0	0	1	0	0	1224	0	0.51	157	0	0.06	1	0	0	0.14
'ID=gene207;Name=MAP0205;Dbxref=GeneID:2717523;gbkey=Gene;locus_tag=MAP0205'	209770	1257	0	3379	0	2.7	3132	0	3.45	5114	0	5.47	6541	0	6.07	7	0	0.01	4.42
'ID=gene207;Name=MAP0205;Dbxref=GeneID:2717523;gbkey=Gene;locus_tag=MAP0205'	209880	34	0	3583	0	106	3059	0	124.57	5092	0	201.24	4333	0	148.72	4310	0	145.53	145.13
'ID=gene208;Name=MAP0206;Dbxref=GeneID:2718980;gbkey=Gene;locus_tag=MAP0206'	211042	1517	0	8	0	0.01	573	0	0.52	13	0	0.01	4	0	0	0	0	0	0.14
'ID=gene209;Name=MAP0207;Dbxref=GeneID:2719783;gbkey=Gene;locus_tag=MAP0207'	211327	1544	0	5946	0	3.87	2200	0	1.97	2498	0	2.17	3064	0	2.32	1461	0	1.09	2.58
'ID=gene209;Name=MAP0207;Dbxref=GeneID:2719783;gbkey=Gene;locus_tag=MAP0207'	211387	97	0	3	0	0.03	202	0	2.88	1	0	0.01	0	0	0	0	0	0	0.73
'ID=gene209;Name=MAP0207;Dbxref=GeneID:2719783;gbkey=Gene;locus_tag=MAP0207'	211450	759	0	2160	0	2.86	1373	0	2.5	1082	0	1.92	2813	0	4.33	7	0	0.01	2.9
'ID=gene209;Name=MAP0207;Dbxref=GeneID:2719783;gbkey=Gene;locus_tag=MAP0207'	211549	1575	0	3737	0	2.39	3079	0	2.71	2595	0	2.21	4277	0	3.17	1672	0	1.22	2.62
'ID=gene209;Name=MAP0207;Dbxref=GeneID:2719783;gbkey=Gene;locus_tag=MAP0207'	212044	20	0	5251	0	264.09	5721	0	396.06	4834	0	324.78	7126	0	415.79	750	0	43.05	350.18
'ID=gene211;Name=csp;Dbxref=GeneID:2721403;gbkey=Gene;gene=csp;locus_tag=MAP0209c'	213624	2636	0	8176	0	3.12	2433	0	1.28	2419	0	1.23	12	0	0.01	9881	0	4.3	1.41
'ID=gene211;Name=csp;Dbxref=GeneID:2721403;gbkey=Gene;gene=csp;locus_tag=MAP0209c'	213633	1622	0	4502	0	2.79	3609	0	3.08	580	0	0.48	3679	0	2.65	5105	0	3.61	2.25
'ID=gene211;Name=csp;Dbxref=GeneID:2721403;gbkey=Gene;gene=csp;locus_tag=MAP0209c'	213864	1520	0	2362	0	1.56	3542	0	3.23	1818	0	1.61	5743	0	4.41	4107	0	3.1	2.7
'ID=gene211;Name=csp;Dbxref=GeneID:2721403;gbkey=Gene;gene=csp;locus_tag=MAP0209c'	213921	5168	0	940	0	0.18	2719	0	0.73	2007	0	0.52	1410	0	0.32	3	0	0	0.44
'ID=gene211;Name=csp;Dbxref=GeneID:2721403;gbkey=Gene;gene=csp;locus_tag=MAP0209c'	213927	3499	0	9896	0	2.84	11760	0	4.65	6864	0	2.64	17248	0	5.75	2603	0	0.85	3.97
'IG'	214695	3563	0	5945	0	1.68	4665	0	1.81	3845	0	1.45	4337	0	1.42	4245	0	1.37	1.59
'IG'	215911	2611	0	91	0	0.04	1	0	0	311	0	0.16	124	0	0.06	1	0	0	0.06
'IG'	216067	744	0	2	0	0	97	0	0.18	1	0	0	431	0	0.68	0	0	0	0.22
'IG'	222780	156	0	2888	0	18.62	781	0	6.93	4198	0	36.16	1012	0	7.57	0	0	0	17.32
'ID=gene218;Name=fbpA;Dbxref=GeneID:2719713;gbkey=Gene;gene=fbpA;locus_tag=MAP0216'	223851	109	0	6	0	0.06	12	0	0.15	20	0	0.25	11	0	0.12	0	0	0	0.14
'IG'	224152	1543	0	250	0	0.16	455	0	0.41	554	0	0.48	1597	0	1.21	3	0	0	0.57
'ID=gene219;Name=fbpC1;Dbxref=GeneID:2717924;gbkey=Gene;gene=fbpC1;locus_tag=MAP0217'	224516	2481	0	10458	0	4.24	4507	0	2.52	4228	0	2.29	4493	0	2.11	2192	0	1.01	2.79
'ID=gene219;Name=fbpC1;Dbxref=GeneID:2717924;gbkey=Gene;gene=fbpC1;locus_tag=MAP0217'	224771	229	0	2005	0	8.81	913	0	5.52	3432	0	20.14	128	0	0.65	0	0	0	8.78
'ID=gene219;Name=fbpC1;Dbxref=GeneID:2717924;gbkey=Gene;gene=fbpC1;locus_tag=MAP0217'	224840	2599	0	4613	0	1.79	4072	0	2.17	3282	0	1.7	8532	0	3.83	15484	0	6.84	2.37
'ID=gene219;Name=fbpC1;Dbxref=GeneID:2717924;gbkey=Gene;gene=fbpC1;locus_tag=MAP0217'	224969	7384	0	1819	0	0.25	1324	0	0.25	1111	0	0.2	2733	0	0.43	8	0	0	0.28
'ID=gene220;Name=MAP0218;Dbxref=GeneID:2718920;gbkey=Gene;locus_tag=MAP0218'	225270	5300	0	388	0	0.07	2244	0	0.59	248	0	0.06	3695	0	0.81	79	0	0.02	0.38
'IG'	226483	1000	0	1482	0	1.49	3940	0	5.46	4605	0	6.19	1886	0	2.2	3328	0	3.82	3.83
'ID=gene224;Name=MAP0222c;Dbxref=GeneID:2718539;gbkey=Gene;locus_tag=MAP0222c'	235678	17352	0	21898	0	1.27	16618	0	1.33	16398	0	1.27	13544	0	0.91	19515	0	1.29	1.19
'ID=gene224;Name=MAP0222c;Dbxref=GeneID:2718539;gbkey=Gene;locus_tag=MAP0222c'	235753	2263	0	9086	0	4.04	5381	0	3.29	6588	0	3.91	6811	0	3.51	33	0	0.02	3.69
'ID=gene225;Name=MAP0223c;Dbxref=GeneID:2718969;gbkey=Gene;locus_tag=MAP0223c'	236419	5492	0	1404	0	0.26	3162	0	0.8	2124	0	0.52	1163	0	0.25	4	0	0	0.46
'ID=gene225;Name=MAP0223c;Dbxref=GeneID:2718969;gbkey=Gene;locus_tag=MAP0223c'	236890	37	0	12195	0	331.53	5988	0	224.08	4407	0	160.05	12290	0	387.63	5912	0	183.44	275.82
'ID=gene225;Name=MAP0223c;Dbxref=GeneID:2718969;gbkey=Gene;locus_tag=MAP0223c'	236959	27	0	8443	0	314.54	4496	0	230.56	6523	0	324.64	8827	0	381.51	5848	0	248.66	312.81
'ID=gene225;Name=MAP0223c;Dbxref=GeneID:2718969;gbkey=Gene;locus_tag=MAP0223c'	237109	5294	0	951	0	0.18	907	0	0.24	1481	0	0.38	7357	0	1.62	15	0	0	0.6
'ID=gene226;Name=fadE35;Dbxref=GeneID:2720319;gbkey=Gene;gene=fadE35;locus_tag=MAP0224c'	237879	729	0	3010	0	4.15	1782	0	3.38	2680	0	4.94	2527	0	4.05	4	0	0.01	4.13
'ID=gene227;Name=MAP0225c;Dbxref=GeneID:2718260;gbkey=Gene;locus_tag=MAP0225c'	239239	1348	0	11942	0	8.91	6846	0	7.03	4485	0	4.47	5081	0	4.4	8675	0	7.39	6.2
'ID=gene228;Name=MAP0226;Dbxref=GeneID:2719903;gbkey=Gene;locus_tag=MAP0226'	240362	623	0	9147	0	14.77	4701	0	10.45	3019	0	6.51	3928	0	7.36	1523	0	2.81	9.77
'ID=gene228;Name=MAP0226;Dbxref=GeneID:2719903;gbkey=Gene;locus_tag=MAP0226'	240581	701	0	1614	0	2.32	1060	0	2.09	752	0	1.44	2283	0	3.8	5	0	0.01	2.41
'ID=gene228;Name=MAP0226;Dbxref=GeneID:2719903;gbkey=Gene;locus_tag=MAP0226'	240728	756	0	1277	0	1.7	93	0	0.17	1598	0	2.84	435	0	0.67	0	0	0	1.35
'ID=gene228;Name=MAP0226;Dbxref=GeneID:2719903;gbkey=Gene;locus_tag=MAP0226'	240731	203	0	2491	0	12.34	2624	0	17.9	2365	0	15.65	3091	0	17.77	5	0	0.03	15.92
'ID=gene229;Name=MAP0227c;Dbxref=GeneID:2721632;gbkey=Gene;locus_tag=MAP0227c'	240938	26	0	1867	0	72.23	1604	0	85.42	586	0	30.29	1326	0	59.52	1	0	0.04	61.86
'IG'	248097	628	0	2957	0	4.74	938	0	2.07	2820	0	6.03	527	0	0.98	1	0	0	3.45
'ID=gene232;Name=embR_1;Dbxref=GeneID:2718314;gbkey=Gene;gene=embR_1;locus_tag=MAP0230'	248469	3410	0	796	0	0.23	423	0	0.17	1175	0	0.46	106	0	0.04	1040	0	0.35	0.23
'ID=gene232;Name=embR_1;Dbxref=GeneID:2718314;gbkey=Gene;gene=embR_1;locus_tag=MAP0230'	248889	3778	0	4300	0	1.14	5361	0	1.96	7487	0	2.66	2006	0	0.62	6	0	0	1.6
'ID=gene232;Name=embR_1;Dbxref=GeneID:2718314;gbkey=Gene;gene=embR_1;locus_tag=MAP0230'	248892	14915	0	4846	0	0.33	3095	0	0.29	4182	0	0.38	2100	0	0.16	5	0	0	0.29
'ID=gene232;Name=embR_1;Dbxref=GeneID:2718314;gbkey=Gene;gene=embR_1;locus_tag=MAP0230'	249165	28	0	222	0	7.98	88	0	4.35	347	0	16.65	269	0	11.21	15501	0	635.57	10.05
'ID=gene234;Name=embC;Dbxref=GeneID:2719538;gbkey=Gene;gene=embC;locus_tag=MAP0232c'	253727	5052	0	3368	0	0.67	2527	0	0.69	3014	0	0.8	2961	0	0.68	7	0	0	0.71
'ID=gene234;Name=embC;Dbxref=GeneID:2719538;gbkey=Gene;gene=embC;locus_tag=MAP0232c'	253734	1432	0	2229	0	1.57	1987	0	1.92	1068	0	1	2044	0	1.67	1	0	0	1.54
'ID=gene240;Name=MAP0238c;Dbxref=GeneID:2718190;gbkey=Gene;locus_tag=MAP0238c'	259886	9991	0	2080	0	0.21	4240	0	0.59	2844	0	0.38	7678	0	0.9	2155	0	0.25	0.52
'ID=gene241;Name=MAP0239c;Dbxref=GeneID:2720154;gbkey=Gene;locus_tag=MAP0239c'	260321	2128	0	5365	0	2.54	5627	0	3.66	1913	0	1.21	1221	0	0.67	546	0	0.29	2.02
'ID=gene244;Name=MAP0242c;Dbxref=GeneID:2720247;gbkey=Gene;locus_tag=MAP0242c'	263380	4455	0	6661	0	1.5	3553	0	1.1	6168	0	1.86	4959	0	1.3	2570	0	0.66	1.44
'ID=gene245;Name=MAP0243c;Dbxref=GeneID:2717716;gbkey=Gene;locus_tag=MAP0243c'	263445	25	0	1468	0	59.07	2715	0	150.37	1705	0	91.64	404	0	18.86	1852	0	85.05	79.98
'ID=gene245;Name=MAP0243c;Dbxref=GeneID:2717716;gbkey=Gene;locus_tag=MAP0243c'	263469	1563	0	497	0	0.32	1778	0	1.58	2248	0	1.93	2824	0	2.11	1051	0	0.77	1.48
'ID=gene245;Name=MAP0243c;Dbxref=GeneID:2717716;gbkey=Gene;locus_tag=MAP0243c'	263507	88	0	4449	0	50.85	3526	0	55.48	5798	0	88.53	5523	0	73.24	827	0	10.79	67.03
'ID=gene245;Name=MAP0243c;Dbxref=GeneID:2717716;gbkey=Gene;locus_tag=MAP0243c'	263555	18746	0	24266	0	1.3	25428	0	1.88	30846	0	2.21	43182	0	2.69	34891	0	2.14	2.02
'ID=gene245;Name=MAP0243c;Dbxref=GeneID:2717716;gbkey=Gene;locus_tag=MAP0243c'	263559	30	0	4654	0	156.04	3584	0	165.41	1560	0	69.87	3817	0	148.48	43737	0	1673.75	134.95
'ID=gene245;Name=MAP0243c;Dbxref=GeneID:2717716;gbkey=Gene;locus_tag=MAP0243c'	263712	13914	0	15985	0	1.16	6888	0	0.69	10492	0	1.01	13842	0	1.16	13235	0	1.09	1
'ID=gene245;Name=MAP0243c;Dbxref=GeneID:2717716;gbkey=Gene;locus_tag=MAP0243c'	263829	1867	0	8007	0	4.31	4658	0	3.45	5323	0	3.83	9436	0	5.9	21	0	0.01	4.37
'ID=gene245;Name=MAP0243c;Dbxref=GeneID:2717716;gbkey=Gene;locus_tag=MAP0243c'	263865	860	0	7507	0	8.78	6548	0	10.54	16915	0	26.43	7368	0	10	5758	0	7.69	13.94
'ID=gene245;Name=MAP0243c;Dbxref=GeneID:2717716;gbkey=Gene;locus_tag=MAP0243c'	264066	3018	0	16699	0	5.57	11945	0	5.48	6623	0	2.95	12210	0	4.72	5309	0	2.02	4.68
'ID=gene245;Name=MAP0243c;Dbxref=GeneID:2717716;gbkey=Gene;locus_tag=MAP0243c'	264651	1041	0	4188	0	4.05	1376	0	1.83	1583	0	2.04	2917	0	3.27	4	0	0	2.8
'ID=gene245;Name=MAP0243c;Dbxref=GeneID:2717716;gbkey=Gene;locus_tag=MAP0243c'	264876	68	0	4328	0	64.02	2102	0	42.8	535	0	10.57	314	0	5.39	1	0	0.02	30.7
'ID=gene245;Name=MAP0243c;Dbxref=GeneID:2717716;gbkey=Gene;locus_tag=MAP0243c'	265029	40	0	587	0	14.76	168	0	5.82	0	0	0	0	0	0	0	0	0	5.14
'ID=gene245;Name=MAP0243c;Dbxref=GeneID:2717716;gbkey=Gene;locus_tag=MAP0243c'	265260	11454	0	1748	0	0.15	1055	0	0.13	3704	0	0.43	1740	0	0.18	6296	0	0.63	0.22
'ID=gene245;Name=MAP0243c;Dbxref=GeneID:2717716;gbkey=Gene;locus_tag=MAP0243c'	265312	1061	0	3907	0	3.7	2603	0	3.4	1017	0	1.29	333	0	0.37	2127	0	2.3	2.19
'IG'	265387	10248	0	14517	0	1.42	9214	0	1.24	8250	0	1.08	8116	0	0.92	16197	0	1.81	1.17
'IG'	265390	3214	0	17647	0	5.52	7778	0	3.35	13970	0	5.84	10122	0	3.68	1596	0	0.57	4.6
'ID=gene246;Name=MAP0244;Dbxref=GeneID:2719762;gbkey=Gene;locus_tag=MAP0244'	265815	4004	0	920	0	0.23	1453	0	0.5	1407	0	0.47	2086	0	0.61	4	0	0	0.45
'ID=gene249;Name=MAP0246c;Dbxref=GeneID:2720244;gbkey=Gene;locus_tag=MAP0246c'	268143	3208	0	5187	0	1.63	7376	0	3.18	7073	0	2.96	7447	0	2.71	546	0	0.2	2.62
'ID=gene249;Name=MAP0246c;Dbxref=GeneID:2720244;gbkey=Gene;locus_tag=MAP0246c'	268439	1525	0	3004	0	1.98	3682	0	3.34	2236	0	1.97	3438	0	2.63	669	0	0.5	2.48
'IG'	268928	981	0	5225	0	5.36	1667	0	2.35	2712	0	3.71	2183	0	2.6	3514	0	4.11	3.51
'ID=gene252;Name=echA21;Dbxref=GeneID:2720415;gbkey=Gene;gene=echA21;locus_tag=MAP0249c'	270548	2397	0	8309	0	3.49	2855	0	1.65	3317	0	1.86	4022	0	1.96	645	0	0.31	2.24
'ID=gene252;Name=echA21;Dbxref=GeneID:2720415;gbkey=Gene;gene=echA21;locus_tag=MAP0249c'	270782	2422	0	5141	0	2.14	4880	0	2.79	5039	0	2.8	3364	0	1.62	12629	0	5.99	2.34
'ID=gene252;Name=echA21;Dbxref=GeneID:2720415;gbkey=Gene;gene=echA21;locus_tag=MAP0249c'	271259	29798	0	30713	0	1.04	21371	0	0.99	24250	0	1.09	20121	0	0.79	26736	0	1.03	0.98
'ID=gene254;Name=MAP0251c;Dbxref=GeneID:2721617;gbkey=Gene;locus_tag=MAP0251c'	271980	6627	0	2024	0	0.31	3491	0	0.73	5499	0	1.12	1926	0	0.34	12	0	0	0.62
'ID=gene254;Name=MAP0251c;Dbxref=GeneID:2721617;gbkey=Gene;locus_tag=MAP0251c'	271989	2367	0	1224	0	0.52	422	0	0.25	5836	0	3.31	4937	0	2.43	4378	0	2.12	1.63
'ID=gene254;Name=MAP0251c;Dbxref=GeneID:2721617;gbkey=Gene;locus_tag=MAP0251c'	271992	2149	0	6813	0	3.19	7903	0	5.09	4314	0	2.7	11920	0	6.47	9207	0	4.92	4.36
'ID=gene255;Name=hisC2;Dbxref=GeneID:2717606;gbkey=Gene;gene=hisC2;locus_tag=MAP0252c'	273103	55	0	6209	0	113.55	158	0	3.98	9	0	0.22	801	0	17	4	0	0.08	33.69
'ID=gene255;Name=hisC2;Dbxref=GeneID:2717606;gbkey=Gene;gene=hisC2;locus_tag=MAP0252c'	273460	4486	0	3924	0	0.88	1956	0	0.6	500	0	0.15	1618	0	0.42	17328	0	4.43	0.51
'IG'	273514	24508	0	10370	0	0.43	10238	0	0.58	11639	0	0.64	8296	0	0.4	18585	0	0.87	0.51
'IG'	273529	11814	0	3717	0	0.32	2987	0	0.35	8045	0	0.92	8974	0	0.89	636	0	0.06	0.62
'IG'	273795	7168	0	4452	0	0.62	3194	0	0.62	5434	0	1.02	3920	0	0.64	3873	0	0.62	0.72
'ID=gene258;Name=MAP0253;Dbxref=GeneID:2717785;gbkey=Gene;locus_tag=MAP0253'	273907	754	0	2769	0	3.69	2292	0	4.21	1784	0	3.18	4051	0	6.27	2873	0	4.37	4.34
'ID=gene258;Name=MAP0253;Dbxref=GeneID:2717785;gbkey=Gene;locus_tag=MAP0253'	273927	1051	0	2169	0	2.08	3217	0	4.24	3541	0	4.53	2572	0	2.86	59	0	0.06	3.42
'ID=gene258;Name=MAP0253;Dbxref=GeneID:2717785;gbkey=Gene;locus_tag=MAP0253'	274029	175	0	5485	0	31.53	5965	0	47.19	6287	0	48.27	4146	0	27.65	2673	0	17.54	38.66
'ID=gene258;Name=MAP0253;Dbxref=GeneID:2717785;gbkey=Gene;locus_tag=MAP0253'	274221	11041	0	5650	0	0.51	6653	0	0.83	4215	0	0.51	6948	0	0.73	4537	0	0.47	0.65
'ID=gene258;Name=MAP0253;Dbxref=GeneID:2717785;gbkey=Gene;locus_tag=MAP0253'	274743	625	0	5017	0	8.07	4296	0	9.52	3192	0	6.86	3018	0	5.64	440	0	0.81	7.52
'ID=gene258;Name=MAP0253;Dbxref=GeneID:2717785;gbkey=Gene;locus_tag=MAP0253'	275044	76	0	70	0	0.93	390	0	7.11	524	0	9.26	602	0	9.24	2728	0	41.21	6.63
'ID=gene258;Name=MAP0253;Dbxref=GeneID:2717785;gbkey=Gene;locus_tag=MAP0253'	275082	821	0	834	0	1.02	339	0	0.57	208	0	0.34	417	0	0.59	139	0	0.19	0.63
'IG'	275118	1653	0	3378	0	2.06	3299	0	2.76	3380	0	2.75	2978	0	2.1	6662	0	4.63	2.42
'ID=gene259;Name=MAP0254c;Dbxref=GeneID:2719853;gbkey=Gene;locus_tag=MAP0254c'	275585	135	0	73	0	0.54	53	0	0.54	58	0	0.58	99	0	0.86	46	0	0.39	0.63
'ID=gene259;Name=MAP0254c;Dbxref=GeneID:2719853;gbkey=Gene;locus_tag=MAP0254c'	275606	42	0	573	0	13.72	188	0	6.2	58	0	1.86	2147	0	59.65	512	0	14	20.36
'ID=gene259;Name=MAP0254c;Dbxref=GeneID:2719853;gbkey=Gene;locus_tag=MAP0254c'	275633	23507	0	7613	0	0.33	7084	0	0.42	7827	0	0.45	9216	0	0.46	4364	0	0.21	0.41
'ID=gene259;Name=MAP0254c;Dbxref=GeneID:2719853;gbkey=Gene;locus_tag=MAP0254c'	275636	23	0	2	0	0.09	0	0	0	4	0	0.23	4	0	0.2	0	0	0	0.13
'ID=gene260;Name=MAP0255c;Dbxref=GeneID:2719766;gbkey=Gene;locus_tag=MAP0255c'	275841	4342	0	6687	0	1.55	7439	0	2.37	7807	0	2.42	11098	0	2.98	6546	0	1.73	2.33
'ID=gene260;Name=MAP0255c;Dbxref=GeneID:2719766;gbkey=Gene;locus_tag=MAP0255c'	276201	2032	0	17	0	0.01	394	0	0.27	1180	0	0.78	139	0	0.08	19039	0	10.76	0.28
'ID=gene260;Name=MAP0255c;Dbxref=GeneID:2719766;gbkey=Gene;locus_tag=MAP0255c'	276701	131	0	1272	0	9.77	638	0	6.74	722	0	7.41	1260	0	11.22	940	0	8.24	8.79
'ID=gene261;Name=MAP0256;Dbxref=GeneID:2719620;gbkey=Gene;locus_tag=MAP0256'	277007	4584	0	1928	0	0.42	393	0	0.12	2	0	0	879	0	0.22	4	0	0	0.19
'ID=gene262;Name=MAP0257;Dbxref=GeneID:2721674;gbkey=Gene;locus_tag=MAP0257'	278030	1535	0	2544	0	1.67	1216	0	1.1	1309	0	1.15	1366	0	1.04	3218	0	2.41	1.24
'ID=gene264;Name=MAP0259;Dbxref=GeneID:2720838;gbkey=Gene;locus_tag=MAP0259'	278554	207	0	767	0	3.73	792	0	5.3	203	0	1.32	20	0	0.11	1589	0	8.81	2.61
'ID=gene264;Name=MAP0259;Dbxref=GeneID:2720838;gbkey=Gene;locus_tag=MAP0259'	279076	205	0	4561	0	22.38	7457	0	50.37	5552	0	36.39	12952	0	73.73	21	0	0.12	45.72
'ID=gene264;Name=MAP0259;Dbxref=GeneID:2720838;gbkey=Gene;locus_tag=MAP0259'	279148	2278	0	69	0	0.03	692	0	0.42	0	0	0	0	0	0	0	0	0	0.11
'ID=gene266;Name=MAP0261c;Dbxref=GeneID:2719063;gbkey=Gene;locus_tag=MAP0261c'	280858	953	0	1617	0	1.71	2439	0	3.54	2187	0	3.08	346	0	0.42	1980	0	2.39	2.19
'ID=gene266;Name=MAP0261c;Dbxref=GeneID:2719063;gbkey=Gene;locus_tag=MAP0261c'	280912	20479	0	5598	0	0.27	14075	0	0.95	6756	0	0.44	5702	0	0.32	1872	0	0.1	0.5
'ID=gene267;Name=MAP0262;Dbxref=GeneID:2718480;gbkey=Gene;locus_tag=MAP0262'	281823	9993	0	7897	0	0.79	4420	0	0.61	9268	0	1.25	6551	0	0.77	345	0	0.04	0.85
'ID=gene267;Name=MAP0262;Dbxref=GeneID:2718480;gbkey=Gene;locus_tag=MAP0262'	281985	4334	0	2732	0	0.63	4294	0	1.37	6170	0	1.91	1509	0	0.41	1564	0	0.41	1.08
'ID=gene267;Name=MAP0262;Dbxref=GeneID:2718480;gbkey=Gene;locus_tag=MAP0262'	282186	185	0	4	0	0.02	188	0	1.41	749	0	5.44	265	0	1.67	1	0	0.01	2.14
'ID=gene267;Name=MAP0262;Dbxref=GeneID:2718480;gbkey=Gene;locus_tag=MAP0262'	282423	1109	0	5258	0	4.77	3697	0	4.62	4623	0	5.6	3212	0	3.38	338	0	0.35	4.59
'ID=gene267;Name=MAP0262;Dbxref=GeneID:2718480;gbkey=Gene;locus_tag=MAP0262'	282648	2281	0	2650	0	1.17	1136	0	0.69	1227	0	0.72	1628	0	0.83	515	0	0.26	0.85
'ID=gene272;Name=MAP0267c;Dbxref=GeneID:2719227;gbkey=Gene;locus_tag=MAP0267c'	287045	28591	0	31524	0	1.11	23243	0	1.13	30466	0	1.43	33630	0	1.37	40844	0	1.64	1.26
'ID=gene272;Name=MAP0267c;Dbxref=GeneID:2719227;gbkey=Gene;locus_tag=MAP0267c'	287093	155	0	180	0	1.17	199	0	1.78	155	0	1.34	236	0	1.78	253	0	1.87	1.52
'IG'	288790	2641	0	3635	0	1.38	1253	0	0.66	937	0	0.48	6917	0	3.06	14	0	0.01	1.39
'ID=gene275;Name=fadE36;Dbxref=GeneID:2721616;gbkey=Gene;gene=fadE36;locus_tag=MAP0270'	289485	19	0	25	0	1.32	644	0	46.93	11	0	0.78	583	0	35.81	11615	0	701.82	21.21
'ID=gene275;Name=fadE36;Dbxref=GeneID:2721616;gbkey=Gene;gene=fadE36;locus_tag=MAP0270'	290184	23561	0	50778	0	2.17	29279	0	1.72	29817	0	1.7	40108	0	1.99	55164	0	2.69	1.89
'ID=gene275;Name=fadE36;Dbxref=GeneID:2721616;gbkey=Gene;gene=fadE36;locus_tag=MAP0270'	290316	5945	0	1727	0	0.29	1724	0	0.4	98	0	0.02	63	0	0.01	1	0	0	0.18
'ID=gene276;Name=proX;Dbxref=GeneID:2718404;gbkey=Gene;gene=proX;locus_tag=MAP0271'	290919	5743	0	8483	0	1.49	9978	0	2.41	9403	0	2.2	5878	0	1.19	8119	0	1.62	1.82
'ID=gene276;Name=proX;Dbxref=GeneID:2718404;gbkey=Gene;gene=proX;locus_tag=MAP0271'	291223	1886	0	2	0	0	0	0	0	0	0	0	0	0	0	0	0	0	0
'ID=gene277;Name=MAP0272;Dbxref=GeneID:2719165;gbkey=Gene;locus_tag=MAP0272'	292117	656	0	1379	0	2.11	1048	0	2.21	82	0	0.17	7	0	0.01	0	0	0	1.13
'ID=gene281;Name=MAP0276;Dbxref=GeneID:2718802;gbkey=Gene;locus_tag=MAP0276'	294548	9314	0	7059	0	0.76	3511	0	0.52	4816	0	0.69	4209	0	0.53	26	0	0	0.63
'ID=gene281;Name=MAP0276;Dbxref=GeneID:2718802;gbkey=Gene;locus_tag=MAP0276'	294551	7160	0	13271	0	1.86	6435	0	1.24	8014	0	1.5	8298	0	1.35	17432	0	2.8	1.49
'ID=gene283;Name=MAP0278;Dbxref=GeneID:2721074;gbkey=Gene;locus_tag=MAP0278'	296390	16878	0	1716	0	0.1	1761	0	0.14	2437	0	0.19	549	0	0.04	1155	0	0.08	0.12
'ID=gene286;Name=celA;Dbxref=GeneID:2718312;gbkey=Gene;gene=celA;locus_tag=MAP0280'	297292	83161	0	75412	0	0.91	49787	0	0.83	63217	0	1.02	63356	0	0.89	47944	0	0.66	0.91
'ID=gene286;Name=celA;Dbxref=GeneID:2718312;gbkey=Gene;gene=celA;locus_tag=MAP0280'	297459	113	0	240	0	2.14	288	0	3.53	504	0	5.99	405	0	4.18	2036	0	20.69	3.96
'ID=gene286;Name=celA;Dbxref=GeneID:2718312;gbkey=Gene;gene=celA;locus_tag=MAP0280'	297501	1219	0	2165	0	1.79	40	0	0.05	378	0	0.42	133	0	0.13	1	0	0	0.59
'ID=gene286;Name=celA;Dbxref=GeneID:2718312;gbkey=Gene;gene=celA;locus_tag=MAP0280'	298092	1063	0	107	0	0.1	139	0	0.18	127	0	0.16	549	0	0.6	2	0	0	0.26
'IG'	298843	6862	0	3915	0	0.57	1536	0	0.31	1611	0	0.32	1912	0	0.33	4804	0	0.8	0.38
'IG'	298890	2112	0	1061	0	0.51	670	0	0.44	1192	0	0.76	1036	0	0.57	2470	0	1.34	0.57
'IG'	299113	113	0	2060	0	18.34	1616	0	19.8	712	0	8.47	190	0	1.96	0	0	0	12.14
'ID=gene288;Name=MAP0282c;Dbxref=GeneID:2720976;gbkey=Gene;locus_tag=MAP0282c'	299797	287	0	7311	0	25.62	4444	0	21.44	3226	0	15.1	2894	0	11.77	4	0	0.02	18.48
'ID=gene288;Name=MAP0282c;Dbxref=GeneID:2720976;gbkey=Gene;locus_tag=MAP0282c'	300062	5844	0	8980	0	1.55	4956	0	1.17	2229	0	0.51	3800	0	0.76	18329	0	3.6	1
'ID=gene288;Name=MAP0282c;Dbxref=GeneID:2720976;gbkey=Gene;locus_tag=MAP0282c'	300137	12067	0	8069	0	0.67	8725	0	1	4414	0	0.49	9866	0	0.95	4340	0	0.41	0.78
'IG'	300215	161	0	803	0	5.02	1104	0	9.49	762	0	6.36	2833	0	20.53	290	0	2.07	10.35
'IG'	300291	86	0	1715	0	20.06	1768	0	28.46	2060	0	32.19	994	0	13.49	5047	0	67.37	23.55
'IG'	300411	4070	0	403	0	0.1	1577	0	0.54	2259	0	0.75	701	0	0.2	8101	0	2.29	0.4
'IG'	300937	57	0	1485	0	26.21	6506	0	158.04	1677	0	39.53	468	0	9.58	0	0	0	58.34
'IG'	300959	16	0	16	0	1.01	4	0	0.35	1	0	0.08	14	0	1.02	0	0	0	0.61
'IG'	300970	998	0	1532	0	1.54	1714	0	2.38	796	0	1.07	2948	0	3.45	241	0	0.28	2.11
'IG'	301007	943	0	3477	0	3.71	2521	0	3.7	1160	0	1.65	1488	0	1.84	4	0	0	2.73
'IG'	301031	3618	0	4428	0	1.23	5122	0	1.96	2983	0	1.11	2446	0	0.79	4118	0	1.31	1.27
'IG'	301035	1343	0	1105	0	0.83	22	0	0.02	4	0	0	1857	0	1.61	2	0	0	0.62
'IG'	301059	2385	0	7369	0	3.11	5449	0	3.16	5574	0	3.14	8750	0	4.28	5786	0	2.79	3.42
'ID=gene289;Name=MAP0283c;Dbxref=GeneID:2721631;gbkey=Gene;locus_tag=MAP0283c'	301251	1324	0	5543	0	4.21	2933	0	3.07	5901	0	5.99	1345	0	1.19	4	0	0	3.61
'ID=gene289;Name=MAP0283c;Dbxref=GeneID:2721631;gbkey=Gene;locus_tag=MAP0283c'	301359	209	0	816	0	3.93	456	0	3.02	1523	0	9.79	1476	0	8.24	0	0	0	6.25
'ID=gene290;Name=MAP0284c;Dbxref=GeneID:2720438;gbkey=Gene;locus_tag=MAP0284c'	301694	892	0	2769	0	3.12	1291	0	2	2356	0	3.55	1601	0	2.09	3049	0	3.92	2.69
'ID=gene290;Name=MAP0284c;Dbxref=GeneID:2720438;gbkey=Gene;locus_tag=MAP0284c'	301873	12	0	425	0	35.62	1155	0	133.27	757	0	84.77	737	0	71.67	10	0	0.96	81.33
'ID=gene290;Name=MAP0284c;Dbxref=GeneID:2720438;gbkey=Gene;locus_tag=MAP0284c'	302077	91	0	1230	0	13.6	1590	0	24.19	2531	0	37.37	1734	0	22.24	3835	0	48.38	24.35
'ID=gene290;Name=MAP0284c;Dbxref=GeneID:2720438;gbkey=Gene;locus_tag=MAP0284c'	302122	4445	0	77	0	0.02	309	0	0.1	906	0	0.27	1267	0	0.33	4246	0	1.1	0.18
'ID=gene290;Name=MAP0284c;Dbxref=GeneID:2720438;gbkey=Gene;locus_tag=MAP0284c'	302290	76715	0	43452	0	0.57	39063	0	0.71	30257	0	0.53	31770	0	0.48	31777	0	0.48	0.57
'ID=gene290;Name=MAP0284c;Dbxref=GeneID:2720438;gbkey=Gene;locus_tag=MAP0284c'	302435	1934	0	1768	0	0.92	886	0	0.63	2018	0	1.4	1860	0	1.12	1279	0	0.76	1.02
'ID=gene290;Name=MAP0284c;Dbxref=GeneID:2720438;gbkey=Gene;locus_tag=MAP0284c'	302483	14	0	16	0	1.15	520	0	51.43	22	0	2.11	20	0	1.67	11	0	0.9	14.09
'ID=gene290;Name=MAP0284c;Dbxref=GeneID:2720438;gbkey=Gene;locus_tag=MAP0284c'	302677	8172	0	3739	0	0.46	1478	0	0.25	4157	0	0.68	1377	0	0.2	4	0	0	0.4
'ID=gene290;Name=MAP0284c;Dbxref=GeneID:2720438;gbkey=Gene;locus_tag=MAP0284c'	302708	11	0	2931	0	268.02	2167	0	272.76	5369	0	655.87	2453	0	260.24	10	0	1.04	364.22
'ID=gene290;Name=MAP0284c;Dbxref=GeneID:2720438;gbkey=Gene;locus_tag=MAP0284c'	302725	69	0	16	0	0.23	14	0	0.28	32	0	0.62	12	0	0.2	0	0	0	0.34
'IG'	303337	588	0	2291	0	3.92	1198	0	2.82	1285	0	2.94	1874	0	3.72	4156	0	8.11	3.35
'ID=gene291;Name=MAP0285c;Dbxref=GeneID:2720216;gbkey=Gene;locus_tag=MAP0285c'	303492	206	0	997	0	4.87	399	0	2.68	294	0	1.92	949	0	5.38	2	0	0.01	3.71
'ID=gene291;Name=MAP0285c;Dbxref=GeneID:2720216;gbkey=Gene;locus_tag=MAP0285c'	303984	457	0	1601	0	3.52	778	0	2.36	2375	0	6.98	284	0	0.73	1	0	0	3.4
'ID=gene291;Name=MAP0285c;Dbxref=GeneID:2720216;gbkey=Gene;locus_tag=MAP0285c'	304282	74	0	912	0	12.4	703	0	13.15	375	0	6.81	463	0	7.3	1	0	0.02	9.92
'ID=gene291;Name=MAP0285c;Dbxref=GeneID:2720216;gbkey=Gene;locus_tag=MAP0285c'	304329	1143	0	1400	0	1.23	1095	0	1.33	1486	0	1.75	488	0	0.5	1	0	0	1.2
'IG'	304804	12351	0	6686	0	0.54	2988	0	0.33	6424	0	0.7	2312	0	0.22	222	0	0.02	0.45
'ID=gene294;Name=MAP0288;Dbxref=GeneID:2719946;gbkey=Gene;locus_tag=MAP0288'	306229	2148	0	1629	0	0.76	97	0	0.06	295	0	0.18	0	0	0	0	0	0	0.25
'ID=gene298;Name=MAP0292;Dbxref=GeneID:2721314;gbkey=Gene;locus_tag=MAP0292'	309240	6812	0	48122	0	7.11	22221	0	4.52	26394	0	5.21	20801	0	3.56	11424	0	1.93	5.1
'ID=gene298;Name=MAP0292;Dbxref=GeneID:2721314;gbkey=Gene;locus_tag=MAP0292'	309642	385	0	297	0	0.78	405	0	1.46	1	0	0	0	0	0	0	0	0	0.56
'ID=gene301;Name=gltA1;Dbxref=GeneID:2720588;gbkey=Gene;gene=gltA1;locus_tag=MAP0295c'	314220	201	0	4101	0	20.52	4027	0	27.74	5943	0	39.73	1563	0	9.07	119	0	0.68	24.27
'ID=gene304;Name=MAP0298;Dbxref=GeneID:2717503;gbkey=Gene;locus_tag=MAP0298'	317804	792	0	0	0	0	0	0	0	0	0	0	0	0	0	0	0	0	0
'ID=gene304;Name=MAP0298;Dbxref=GeneID:2717503;gbkey=Gene;locus_tag=MAP0298'	318342	22512	0	26600	0	1.19	13435	0	0.83	12884	0	0.77	13240	0	0.69	7505	0	0.38	0.87
'ID=gene306;Name=MAP0300;Dbxref=GeneID:2719614;gbkey=Gene;locus_tag=MAP0300'	321768	23	0	3300	0	144.32	2462	0	148.21	22	0	1.29	6383	0	323.86	10	0	0.5	154.42
'ID=gene307;Name=MAP0301;Dbxref=GeneID:2718667;gbkey=Gene;locus_tag=MAP0301'	322309	1841	0	3963	0	2.17	2076	0	1.56	2083	0	1.52	2633	0	1.67	2433	0	1.52	1.73
'ID=gene309;Name=MAP0303c;Dbxref=GeneID:2721421;gbkey=Gene;locus_tag=MAP0303c'	324406	54	0	474	0	8.83	1161	0	29.77	909	0	22.62	1197	0	25.87	3	0	0.06	21.77
'ID=gene311;Name=MAP0305c;Dbxref=GeneID:2717533;gbkey=Gene;locus_tag=MAP0305c'	325901	103	0	390	0	3.81	879	0	11.82	1569	0	20.47	2346	0	26.58	8883	0	99.01	15.67
'ID=gene311;Name=MAP0305c;Dbxref=GeneID:2717533;gbkey=Gene;locus_tag=MAP0305c'	326474	4134	0	17725	0	4.31	9561	0	3.2	11396	0	3.7	12778	0	3.61	6399	0	1.78	3.71
'ID=gene312;Name=gshA;Dbxref=GeneID:2718513;gbkey=Gene;gene=gshA;locus_tag=MAP0306c'	327772	4538	0	6927	0	1.54	5855	0	1.79	4918	0	1.46	6075	0	1.56	156	0	0.04	1.59
'IG'	327878	12434	0	2751	0	0.22	1467	0	0.16	5099	0	0.55	4161	0	0.39	10	0	0	0.33
'IG'	327954	90	0	76	0	0.85	93	0	1.43	64	0	0.96	73	0	0.95	126	0	1.61	1.05
'IG'	327985	17	0	2687	0	158.99	1251	0	101.89	1184	0	93.59	2331	0	160.01	9583	0	647.17	128.62
'IG'	328003	51636	0	66013	0	1.29	47646	0	1.28	58823	0	1.53	46502	0	1.05	72318	0	1.61	1.29
'ID=gene313;Name=MAP0307c;Dbxref=GeneID:2721145;gbkey=Gene;locus_tag=MAP0307c'	328085	1415	0	946	0	0.67	13	0	0.01	1518	0	1.44	654	0	0.54	0	0	0	0.67
'ID=gene313;Name=MAP0307c;Dbxref=GeneID:2721145;gbkey=Gene;locus_tag=MAP0307c'	328628	7130	0	4427	0	0.62	6924	0	1.34	3346	0	0.63	3902	0	0.64	3723	0	0.6	0.81
'IG'	329124	2522	0	3177	0	1.27	1153	0	0.63	1579	0	0.84	1348	0	0.62	4483	0	2.04	0.84
'IG'	329127	2144	0	2131	0	1	1549	0	1	3463	0	2.17	3241	0	1.76	4349	0	2.33	1.48
'ID=gene314;Name=MAP0308c;Dbxref=GeneID:2719510;gbkey=Gene;locus_tag=MAP0308c'	329988	2573	0	8212	0	3.21	4216	0	2.27	4406	0	2.3	5935	0	2.69	1773	0	0.79	2.62
'ID=gene315;Name=MAP0309c;Dbxref=GeneID:2720447;gbkey=Gene;locus_tag=MAP0309c'	330215	1887	0	9551	0	5.09	7580	0	5.56	4371	0	3.11	7140	0	4.42	688	0	0.42	4.55
'ID=gene315;Name=MAP0309c;Dbxref=GeneID:2720447;gbkey=Gene;locus_tag=MAP0309c'	330623	7329	0	418	0	0.06	97	0	0.02	0	0	0	2	0	0	0	0	0	0.02
'ID=gene315;Name=MAP0309c;Dbxref=GeneID:2720447;gbkey=Gene;locus_tag=MAP0309c'	330659	90	0	5217	0	58.31	5478	0	84.28	7932	0	118.43	3404	0	44.14	1401	0	17.87	76.29
'ID=gene315;Name=MAP0309c;Dbxref=GeneID:2720447;gbkey=Gene;locus_tag=MAP0309c'	330773	1109	0	228	0	0.21	4	0	0	466	0	0.56	0	0	0	0	0	0	0.19
'ID=gene315;Name=MAP0309c;Dbxref=GeneID:2720447;gbkey=Gene;locus_tag=MAP0309c'	330935	6221	0	1	0	0	13	0	0	427	0	0.09	702	0	0.13	3	0	0	0.06
'IG'	333601	3958	0	8413	0	2.14	6333	0	2.22	3663	0	1.24	4034	0	1.19	10	0	0	1.7
'IG'	333815	3706	0	7235	0	1.96	3469	0	1.3	5257	0	1.91	2771	0	0.87	2596	0	0.8	1.51
'ID=gene319;Name=dnaQ;Dbxref=GeneID:2717467;gbkey=Gene;gene=dnaQ;locus_tag=MAP0313c'	335767	15352	0	24198	0	1.59	13999	0	1.26	19168	0	1.68	19731	0	1.5	5664	0	0.42	1.51
'ID=gene319;Name=dnaQ;Dbxref=GeneID:2717467;gbkey=Gene;gene=dnaQ;locus_tag=MAP0313c'	335947	2763	0	7939	0	2.89	7003	0	3.51	9302	0	4.52	5118	0	2.16	4182	0	1.74	3.27
'ID=gene324;Name=MAP0318;Dbxref=GeneID:2720036;gbkey=Gene;locus_tag=MAP0318'	340389	9071	0	10449	0	1.16	8552	0	1.31	7112	0	1.05	8185	0	1.05	115	0	0.01	1.14
'ID=gene324;Name=MAP0318;Dbxref=GeneID:2720036;gbkey=Gene;locus_tag=MAP0318'	340437	61	0	4395	0	72.47	2705	0	61.4	4467	0	98.4	6539	0	125.1	8	0	0.15	89.34
'ID=gene324;Name=MAP0318;Dbxref=GeneID:2720036;gbkey=Gene;locus_tag=MAP0318'	340635	5936	0	378	0	0.06	541	0	0.13	13	0	0	0	0	0	0	0	0	0.05
'IG'	340695	2331	0	2141	0	0.92	2817	0	1.67	1628	0	0.94	8435	0	4.22	29	0	0.01	1.94
'IG'	341162	21	0	11	0	0.53	10	0	0.66	27	0	1.73	21	0	1.17	2	0	0.11	1.02
'ID=gene326;Name=MAP0320;Dbxref=GeneID:2719746;gbkey=Gene;locus_tag=MAP0320'	341208	13157	0	13813	0	1.06	13307	0	1.4	16801	0	1.72	14273	0	1.27	5939	0	0.52	1.36
'ID=gene326;Name=MAP0320;Dbxref=GeneID:2719746;gbkey=Gene;locus_tag=MAP0320'	341945	21	0	658	0	31.52	426	0	28.09	1051	0	67.25	408	0	22.67	2	0	0.11	37.38
'ID=gene326;Name=MAP0320;Dbxref=GeneID:2719746;gbkey=Gene;locus_tag=MAP0320'	342470	1945	0	1101	0	0.57	314	0	0.22	1310	0	0.91	1138	0	0.68	1080	0	0.64	0.6
'ID=gene326;Name=MAP0320;Dbxref=GeneID:2719746;gbkey=Gene;locus_tag=MAP0320'	342548	26214	0	3762	0	0.14	1320	0	0.07	3632	0	0.19	2283	0	0.1	5767	0	0.25	0.13
'ID=gene327;Name=MAP0321;Dbxref=GeneID:2719912;gbkey=Gene;locus_tag=MAP0321'	343468	5189	0	5356	0	1.04	2555	0	0.68	2346	0	0.61	555	0	0.12	3296	0	0.73	0.61
'ID=gene327;Name=MAP0321;Dbxref=GeneID:2719912;gbkey=Gene;locus_tag=MAP0321'	343477	8175	0	6100	0	0.75	4944	0	0.84	4779	0	0.79	6159	0	0.88	3669	0	0.52	0.81
'IG'	347350	636	0	4545	0	7.19	6278	0	13.67	9294	0	19.64	8890	0	16.31	1014	0	1.83	14.2
'IG'	347450	1732	0	184	0	0.11	1093	0	0.87	212	0	0.16	2345	0	1.58	5	0	0	0.68
'ID=gene331;Name=MAP0324;Dbxref=GeneID:2717598;gbkey=Gene;locus_tag=MAP0324'	348057	13503	0	1115	0	0.08	1224	0	0.13	1326	0	0.13	2193	0	0.19	8	0	0	0.13
'IG'	348492	10136	0	4695	0	0.47	7536	0	1.03	4341	0	0.58	8958	0	1.03	5199	0	0.59	0.78
'ID=gene333;Name=MAP0326;Dbxref=GeneID:2721503;gbkey=Gene;locus_tag=MAP0326'	349022	853	0	6884	0	8.12	2098	0	3.41	9396	0	14.8	5449	0	7.45	17933	0	24.14	8.44
'ID=gene334;Name=MAP0327;Dbxref=GeneID:2719833;gbkey=Gene;locus_tag=MAP0327'	350402	2465	0	6535	0	2.67	4558	0	2.56	3398	0	1.85	6286	0	2.98	20	0	0.01	2.51
'ID=gene335;Name=MAP0328;Dbxref=GeneID:2720027;gbkey=Gene;locus_tag=MAP0328'	352132	31	0	288	0	9.34	212	0	9.47	2304	0	99.87	2	0	0.08	1	0	0.04	29.69
'IG'	353039	2249	0	5752	0	2.57	2785	0	1.71	1676	0	1	2166	0	1.12	64	0	0.03	1.6
'ID=gene337;Name=MAP0330;Dbxref=GeneID:2720980;gbkey=Gene;locus_tag=MAP0330'	354119	1736	0	10765	0	6.24	8593	0	6.85	6658	0	5.15	8201	0	5.51	3024	0	2	5.94
'ID=gene339;Name=MAP0332;Dbxref=GeneID:2720105;gbkey=Gene;locus_tag=MAP0332'	356274	80	0	829	0	10.42	865	0	14.97	1301	0	21.85	1737	0	25.34	9511	0	136.49	18.15
'ID=gene340;Name=MAP0333;Dbxref=GeneID:2721287;gbkey=Gene;locus_tag=MAP0333'	357522	3567	0	16818	0	4.74	11397	0	4.42	7861	0	2.96	7796	0	2.55	16248	0	5.23	3.67
'ID=gene340;Name=MAP0333;Dbxref=GeneID:2721287;gbkey=Gene;locus_tag=MAP0333'	357530	7597	0	20392	0	2.7	6292	0	1.15	2389	0	0.42	3531	0	0.54	17	0	0	1.2
'ID=gene341;Name=MAP0334;Dbxref=GeneID:2721684;gbkey=Gene;locus_tag=MAP0334'	358429	8286	0	6170	0	0.75	2952	0	0.49	4138	0	0.67	1628	0	0.23	18	0	0	0.54
'ID=gene341;Name=MAP0334;Dbxref=GeneID:2721684;gbkey=Gene;locus_tag=MAP0334'	358432	1124	0	6056	0	5.42	3003	0	3.7	274	0	0.33	1999	0	2.08	7274	0	7.43	2.88
'ID=gene342;Name=MAP0335;Dbxref=GeneID:2721777;gbkey=Gene;locus_tag=MAP0335'	358695	4232	0	10182	0	2.42	3777	0	1.24	4600	0	1.46	12963	0	3.57	3967	0	1.08	2.17
'ID=gene342;Name=MAP0335;Dbxref=GeneID:2721777;gbkey=Gene;locus_tag=MAP0335'	358719	25	0	4477	0	180.13	3574	0	197.94	3281	0	176.35	3726	0	173.93	646	0	29.67	182.09
'ID=gene343;Name=MAP0336c;Dbxref=GeneID:2719775;gbkey=Gene;locus_tag=MAP0336c'	359282	2242	0	24367	0	10.93	9142	0	5.65	10167	0	6.09	11121	0	5.79	4571	0	2.34	7.12
'ID=gene343;Name=MAP0336c;Dbxref=GeneID:2719775;gbkey=Gene;locus_tag=MAP0336c'	359426	3697	0	516	0	0.14	775	0	0.29	334	0	0.12	0	0	0	1421	0	0.44	0.14
'ID=gene343;Name=MAP0336c;Dbxref=GeneID:2719775;gbkey=Gene;locus_tag=MAP0336c'	359630	37	0	11786	0	320.41	5205	0	194.78	7162	0	260.1	10333	0	325.9	15186	0	471.2	275.3
'ID=gene344;Name=MAP0337;Dbxref=GeneID:2718921;gbkey=Gene;locus_tag=MAP0337'	360428	3536	0	4938	0	1.4	2664	0	1.04	5193	0	1.97	3763	0	1.24	4	0	0	1.42
'ID=gene344;Name=MAP0337;Dbxref=GeneID:2718921;gbkey=Gene;locus_tag=MAP0337'	361331	126	0	161	0	1.29	116	0	1.27	152	0	1.62	146	0	1.35	3	0	0.03	1.38
'IG'	361396	1547	0	415	0	0.27	513	0	0.46	431	0	0.37	2096	0	1.58	813	0	0.6	0.67
'ID=gene345;Name=MAP0338c;Dbxref=GeneID:2717932;gbkey=Gene;locus_tag=MAP0338c'	361551	509	0	289	0	0.57	378	0	1.03	131	0	0.35	261	0	0.6	0	0	0	0.64
'ID=gene345;Name=MAP0338c;Dbxref=GeneID:2717932;gbkey=Gene;locus_tag=MAP0338c'	361728	542	0	532	0	0.99	613	0	1.57	409	0	1.01	200	0	0.43	82	0	0.17	1
'ID=gene345;Name=MAP0338c;Dbxref=GeneID:2717932;gbkey=Gene;locus_tag=MAP0338c'	362008	328	0	505	0	1.55	350	0	1.48	221	0	0.91	242	0	0.86	1	0	0	1.2
'ID=gene345;Name=MAP0338c;Dbxref=GeneID:2717932;gbkey=Gene;locus_tag=MAP0338c'	362375	604	0	54	0	0.09	52	0	0.12	154	0	0.34	27	0	0.05	0	0	0	0.15
'ID=gene345;Name=MAP0338c;Dbxref=GeneID:2717932;gbkey=Gene;locus_tag=MAP0338c'	362474	2521	0	3326	0	1.33	3121	0	1.71	3315	0	1.77	2931	0	1.36	2876	0	1.31	1.54
'ID=gene345;Name=MAP0338c;Dbxref=GeneID:2717932;gbkey=Gene;locus_tag=MAP0338c'	362717	4319	0	3656	0	0.85	1914	0	0.61	4051	0	1.26	3318	0	0.9	881	0	0.23	0.91
'IG'	363093	94	0	1112	0	11.9	883	0	13.01	1355	0	19.37	823	0	10.22	95	0	1.16	13.62
'ID=gene346;Name=MAP0339c;Dbxref=GeneID:2720420;gbkey=Gene;locus_tag=MAP0339c'	363109	120	0	964	0	8.08	565	0	6.52	449	0	5.03	628	0	6.11	1173	0	11.22	6.43
'ID=gene346;Name=MAP0339c;Dbxref=GeneID:2720420;gbkey=Gene;locus_tag=MAP0339c'	363805	14453	0	24764	0	1.72	14947	0	1.43	16807	0	1.56	17546	0	1.42	32526	0	2.58	1.53
'ID=gene346;Name=MAP0339c;Dbxref=GeneID:2720420;gbkey=Gene;locus_tag=MAP0339c'	363859	1367	0	2	0	0	0	0	0	0	0	0	0	0	0	1	0	0	0
'IG'	365284	29	0	451	0	15.64	471	0	22.49	553	0	25.62	548	0	22.05	99	0	3.92	21.45
'ID=gene347;Name=MAP0340c;Dbxref=GeneID:2719558;gbkey=Gene;locus_tag=MAP0340c'	366432	14	0	158	0	11.35	88	0	8.7	81	0	7.77	93	0	7.75	1	0	0.08	8.9
'ID=gene347;Name=MAP0340c;Dbxref=GeneID:2719558;gbkey=Gene;locus_tag=MAP0340c'	366435	19	0	72	0	3.81	38	0	2.77	114	0	8.06	173	0	10.63	13	0	0.79	6.32
'ID=gene347;Name=MAP0340c;Dbxref=GeneID:2719558;gbkey=Gene;locus_tag=MAP0340c'	366483	2253	0	9707	0	4.33	3487	0	2.14	4028	0	2.4	3031	0	1.57	622	0	0.32	2.61
'IG'	366550	886	0	6864	0	7.79	5818	0	9.09	6768	0	10.26	5275	0	6.95	34208	0	44.33	8.52
'IG'	366576	6254	0	9423	0	1.52	7299	0	1.62	7444	0	1.6	12024	0	2.24	2494	0	0.46	1.74
'ID=gene348;Name=ligC;Dbxref=GeneID:2720969;gbkey=Gene;gene=ligC;locus_tag=MAP0341'	366652	16334	0	2191	0	0.13	1982	0	0.17	5881	0	0.48	4418	0	0.32	1684	0	0.12	0.28
'ID=gene348;Name=ligC;Dbxref=GeneID:2720969;gbkey=Gene;gene=ligC;locus_tag=MAP0341'	367527	1379	0	8496	0	6.2	6499	0	6.53	14718	0	14.34	18152	0	15.36	6992	0	5.82	10.61
'ID=gene350;Name=MAP0343;Dbxref=GeneID:2717501;gbkey=Gene;locus_tag=MAP0343'	368414	2085	0	4981	0	2.4	6357	0	4.22	2881	0	1.86	10479	0	5.87	482	0	0.27	3.59
'ID=gene350;Name=MAP0343;Dbxref=GeneID:2717501;gbkey=Gene;locus_tag=MAP0343'	368453	4753	0	252	0	0.05	1	0	0	15	0	0	3	0	0	354	0	0.09	0.01
'ID=gene354;Name=MAP0347c;Dbxref=GeneID:2717742;gbkey=Gene;locus_tag=MAP0347c'	371525	3124	0	50	0	0.02	2	0	0	0	0	0	0	0	0	0	0	0	0
'ID=gene354;Name=MAP0347c;Dbxref=GeneID:2717742;gbkey=Gene;locus_tag=MAP0347c'	372278	132015	0	14229	0	0.11	16722	0	0.18	21893	0	0.22	12568	0	0.11	5917	0	0.05	0.15
'ID=gene355;Name=MAP0348c;Dbxref=GeneID:2719568;gbkey=Gene;locus_tag=MAP0348c'	372754	14579	0	25147	0	1.74	11876	0	1.13	19874	0	1.83	18579	0	1.49	28821	0	2.27	1.55
'ID=gene356;Name=MAP0349;Dbxref=GeneID:2719642;gbkey=Gene;locus_tag=MAP0349'	374713	11	0	7243	0	662.32	3278	0	412.61	7710	0	941.84	2840	0	301.29	11115	0	1160.06	579.51
'IG'	374928	2130	0	3137	0	1.48	2195	0	1.43	1468	0	0.93	1410	0	0.77	2	0	0	1.15
'ID=gene364;Name=MAP0357;Dbxref=GeneID:2719805;gbkey=Gene;locus_tag=MAP0357'	382146	650	0	1444	0	2.23	3394	0	7.23	3189	0	6.59	3226	0	5.79	166	0	0.29	5.46
'ID=gene366;Name=moxR2;Dbxref=GeneID:2719886;gbkey=Gene;gene=moxR2;locus_tag=MAP0359c'	383829	8487	0	13791	0	1.63	11264	0	1.84	8934	0	1.41	9830	0	1.35	11036	0	1.49	1.56
'ID=gene368;Name=MAP0361c;Dbxref=GeneID:2721586;gbkey=Gene;locus_tag=MAP0361c'	386260	882	0	2766	0	3.15	1742	0	2.73	2935	0	4.47	1218	0	1.61	2667	0	3.47	2.99
'ID=gene369;Name=MAP0362c;Dbxref=GeneID:2717612;gbkey=Gene;locus_tag=MAP0362c'	386401	16736	0	31101	0	1.87	19292	0	1.6	25204	0	2.02	17439	0	1.22	4988	0	0.34	1.68
'ID=gene369;Name=MAP0362c;Dbxref=GeneID:2717612;gbkey=Gene;locus_tag=MAP0362c'	386785	137	0	499	0	3.66	607	0	6.13	2435	0	23.88	980	0	8.35	2	0	0.02	10.51
'ID=gene369;Name=MAP0362c;Dbxref=GeneID:2717612;gbkey=Gene;locus_tag=MAP0362c'	387250	959	0	2038	0	2.14	635	0	0.92	2273	0	3.18	1564	0	1.9	445	0	0.53	2.04
'IG'	391235	3710	0	4	0	0	1	0	0	163	0	0.06	143	0	0.04	0	0	0	0.03
'ID=gene374;Name=selD;Dbxref=GeneID:2718897;gbkey=Gene;gene=selD;locus_tag=MAP0366'	391490	98	0	4154	0	42.64	3120	0	44.08	5021	0	68.85	5771	0	68.72	1451	0	17	56.07
'ID=gene375;Name=MAP0367;Dbxref=GeneID:2718420;gbkey=Gene;locus_tag=MAP0367'	392477	3739	0	53	0	0.01	1726	0	0.64	11	0	0	1911	0	0.6	7	0	0	0.31
'ID=gene375;Name=MAP0367;Dbxref=GeneID:2718420;gbkey=Gene;locus_tag=MAP0367'	392795	2089	0	627	0	0.3	3335	0	2.21	2217	0	1.43	1539	0	0.86	3385	0	1.86	1.2
'ID=gene376;Name=MAP0368;Dbxref=GeneID:2721629;gbkey=Gene;locus_tag=MAP0368'	393995	379	0	157	0	0.42	225	0	0.82	705	0	2.5	228	0	0.7	1	0	0	1.11
'ID=gene376;Name=MAP0368;Dbxref=GeneID:2721629;gbkey=Gene;locus_tag=MAP0368'	394349	2680	0	10752	0	4.04	3493	0	1.8	2710	0	1.36	3800	0	1.65	2210	0	0.95	2.21
'ID=gene377;Name=MAP0369;Dbxref=GeneID:2718414;gbkey=Gene;locus_tag=MAP0369'	395773	2300	0	2874	0	1.26	1450	0	0.87	3758	0	2.2	4058	0	2.06	6871	0	3.43	1.6
'ID=gene381;Name=MAP0373;Dbxref=GeneID:2721496;gbkey=Gene;locus_tag=MAP0373'	399708	62	0	1068	0	17.33	96	0	2.14	1286	0	27.87	142	0	2.67	0	0	0	12.5
'ID=gene382;Name=MAP0374c;Dbxref=GeneID:2718180;gbkey=Gene;locus_tag=MAP0374c'	400459	2156	0	368	0	0.17	1496	0	0.96	525	0	0.33	1819	0	0.98	361	0	0.19	0.61
'ID=gene383;Name=MAP0375c;Dbxref=GeneID:2718868;gbkey=Gene;locus_tag=MAP0375c'	403314	259	0	5312	0	20.63	1964	0	10.5	564	0	2.93	1733	0	7.81	4	0	0.02	10.47
'ID=gene384;Name=MAP0376c;Dbxref=GeneID:2718192;gbkey=Gene;locus_tag=MAP0376c'	403915	12979	0	277	0	0.02	361	0	0.04	82	0	0.01	1894	0	0.17	2	0	0	0.06
'ID=gene385;Name=MAP0377c;Dbxref=GeneID:2719520;gbkey=Gene;locus_tag=MAP0377c'	404105	3569	0	12385	0	3.49	4732	0	1.84	8132	0	3.06	3935	0	1.29	24970	0	8.03	2.42
'ID=gene386;Name=MAP0378c;Dbxref=GeneID:2721776;gbkey=Gene;locus_tag=MAP0378c'	404676	6941	0	13859	0	2.01	13806	0	2.75	10393	0	2.01	14379	0	2.42	11074	0	1.83	2.3
'ID=gene387;Name=rsbR;Dbxref=GeneID:2717677;gbkey=Gene;gene=rsbR;locus_tag=MAP0379c'	405274	9108	0	5526	0	0.61	4499	0	0.68	5029	0	0.74	5331	0	0.68	4250	0	0.54	0.68
'ID=gene387;Name=rsbR;Dbxref=GeneID:2717677;gbkey=Gene;gene=rsbR;locus_tag=MAP0379c'	405427	3525	0	11092	0	3.17	7524	0	2.96	7208	0	2.75	5328	0	1.76	10419	0	3.39	2.66
'ID=gene387;Name=rsbR;Dbxref=GeneID:2717677;gbkey=Gene;gene=rsbR;locus_tag=MAP0379c'	405472	1933	0	23122	0	12.03	7188	0	5.15	12124	0	8.43	6893	0	4.16	12477	0	7.41	7.44
'ID=gene387;Name=rsbR;Dbxref=GeneID:2717677;gbkey=Gene;gene=rsbR;locus_tag=MAP0379c'	405481	19	0	4741	0	250.99	4696	0	342.21	3587	0	253.68	691	0	42.44	11126	0	672.28	222.33
'ID=gene387;Name=rsbR;Dbxref=GeneID:2717677;gbkey=Gene;gene=rsbR;locus_tag=MAP0379c'	405659	18776	0	16648	0	0.89	8629	0	0.64	5819	0	0.42	6916	0	0.43	13742	0	0.84	0.59
'IG'	405689	271471	0	114034	0	0.42	46063	0	0.23	48037	0	0.24	68425	0	0.29	58131	0	0.25	0.3
'IG'	405780	114224	0	105763	0	0.93	40884	0	0.5	56933	0	0.67	42158	0	0.43	72101	0	0.72	0.63
'IG'	405789	59453	0	88926	0	1.5	52158	0	1.21	62793	0	1.42	68911	0	1.35	64053	0	1.24	1.37
'IG'	408004	1522	0	3592	0	2.37	931	0	0.85	1100	0	0.97	697	0	0.53	4	0	0	1.18
'ID=gene393;Name=MAP0385;Dbxref=GeneID:2721066;gbkey=Gene;locus_tag=MAP0385'	408546	29	0	4522	0	156.85	3352	0	160.04	1435	0	66.49	1807	0	72.71	6159	0	243.82	114.02
'ID=gene394;Name=MAP0386c;Dbxref=GeneID:2719336;gbkey=Gene;locus_tag=MAP0386c'	409511	892	0	1144	0	1.29	314	0	0.49	323	0	0.49	428	0	0.56	6573	0	8.46	0.71
'ID=gene394;Name=MAP0386c;Dbxref=GeneID:2719336;gbkey=Gene;locus_tag=MAP0386c'	409598	59	0	1302	0	22.2	2127	0	49.92	431	0	9.82	624	0	12.34	3	0	0.06	23.57
'ID=gene394;Name=MAP0386c;Dbxref=GeneID:2719336;gbkey=Gene;locus_tag=MAP0386c'	409775	2212	0	1070	0	0.49	1764	0	1.1	616	0	0.37	2437	0	1.29	432	0	0.22	0.81
'IG'	409974	2983	0	311	0	0.1	3	0	0	400	0	0.18	1048	0	0.41	4	0	0	0.17
'IG'	409976	12	0	144	0	12.07	913	0	105.34	2	0	0.22	17	0	1.65	9180	0	878.26	29.82
'ID=gene395;Name=MAP0387;Dbxref=GeneID:2720955;gbkey=Gene;locus_tag=MAP0387'	410151	2681	0	370	0	0.14	467	0	0.24	1	0	0	5	0	0	2	0	0	0.1
'ID=gene395;Name=MAP0387;Dbxref=GeneID:2720955;gbkey=Gene;locus_tag=MAP0387'	410208	1728	0	8886	0	5.17	6732	0	5.39	7159	0	5.57	4473	0	3.02	12749	0	8.47	4.79
'ID=gene396;Name=MAP0388;Dbxref=GeneID:2718870;gbkey=Gene;locus_tag=MAP0388'	411966	2703	0	4064	0	1.51	2837	0	1.45	2760	0	1.37	4330	0	1.87	4058	0	1.72	1.55
'ID=gene397;Name=MAP0389;Dbxref=GeneID:2718380;gbkey=Gene;locus_tag=MAP0389'	412073	949	0	7	0	0.01	22	0	0.03	36	0	0.05	3293	0	4.05	3	0	0	1.03
'IG'	413119	124	0	8048	0	65.28	4268	0	47.66	4257	0	46.13	6891	0	64.85	1025	0	9.49	55.98
'ID=gene399;Name=MAP0390c;Dbxref=GeneID:2720065;gbkey=Gene;locus_tag=MAP0390c'	413256	6426	0	7527	0	1.18	5327	0	1.15	9387	0	1.96	7353	0	1.34	1351	0	0.24	1.41
'ID=gene399;Name=MAP0390c;Dbxref=GeneID:2720065;gbkey=Gene;locus_tag=MAP0390c'	413958	55223	0	32467	0	0.59	16935	0	0.42	24087	0	0.59	25507	0	0.54	1463	0	0.03	0.54
'ID=gene399;Name=MAP0390c;Dbxref=GeneID:2720065;gbkey=Gene;locus_tag=MAP0390c'	414108	4260	0	3132	0	0.74	806	0	0.26	0	0	0	2	0	0	0	0	0	0.25
'ID=gene400;Name=MAP0391c;Dbxref=GeneID:2720926;gbkey=Gene;locus_tag=MAP0391c'	414653	78	0	1156	0	14.91	670	0	11.89	647	0	11.15	188	0	2.81	19	0	0.28	10.19
'ID=gene400;Name=MAP0391c;Dbxref=GeneID:2720926;gbkey=Gene;locus_tag=MAP0391c'	414863	25082	0	14772	0	0.59	9993	0	0.55	9935	0	0.53	8562	0	0.4	18021	0	0.82	0.52
'IG'	415287	336	0	907	0	2.72	9	0	0.04	833	0	3.33	1	0	0	1	0	0	1.52
'ID=gene401;Name=ponA_2;Dbxref=GeneID:2718355;gbkey=Gene;gene=ponA_2;locus_tag=MAP0392c'	417047	207	0	528	0	2.57	12	0	0.08	5	0	0.03	0	0	0	1	0	0.01	0.67
'ID=gene401;Name=ponA_2;Dbxref=GeneID:2718355;gbkey=Gene;gene=ponA_2;locus_tag=MAP0392c'	417344	405	0	2773	0	6.89	3956	0	13.52	2223	0	7.38	3511	0	10.12	1099	0	3.12	9.48
'IG'	417769	3580	0	3863	0	1.09	5229	0	2.02	6754	0	2.54	8601	0	2.8	2499	0	0.8	2.11
'IG'	417816	3734	0	5956	0	1.6	6502	0	2.41	11619	0	4.18	11129	0	3.48	3729	0	1.15	2.92
'IG'	418006	9472	0	48916	0	5.19	32531	0	4.76	39139	0	5.55	54760	0	6.75	55048	0	6.67	5.56
'IG'	418053	6956	0	25567	0	3.7	14153	0	2.82	23024	0	4.45	23554	0	3.95	24070	0	3.97	3.73
'ID=gene402;Name=whiB4;Dbxref=GeneID:2720583;gbkey=Gene;gene=whiB4;locus_tag=MAP0393'	418152	1295	0	6899	0	5.36	10684	0	11.42	8494	0	8.81	7751	0	6.98	7	0	0.01	8.15
'IG'	418508	13190	0	49427	0	3.77	28030	0	2.94	34700	0	3.54	43728	0	3.87	14686	0	1.28	3.53
'ID=gene406;Name=MAP0397;Dbxref=GeneID:2721571;gbkey=Gene;locus_tag=MAP0397'	422117	1025	0	6396	0	6.28	5213	0	7.04	3552	0	4.66	3124	0	3.56	11454	0	12.83	5.38
'ID=gene406;Name=MAP0397;Dbxref=GeneID:2721571;gbkey=Gene;locus_tag=MAP0397'	422204	7728	0	513	0	0.07	158	0	0.03	169	0	0.03	38	0	0.01	0	0	0	0.03
'ID=gene407;Name=MAP0398c;Dbxref=GeneID:2719095;gbkey=Gene;locus_tag=MAP0398c'	422397	31699	0	15656	0	0.5	6623	0	0.29	15163	0	0.64	14256	0	0.52	30040	0	1.09	0.49
'IG'	423106	4320	0	458	0	0.11	263	0	0.08	209	0	0.07	317	0	0.09	508	0	0.14	0.09
'ID=gene408;Name=MAP0399c;Dbxref=GeneID:2719670;gbkey=Gene;locus_tag=MAP0399c'	423368	43	0	4110	0	96.14	828	0	26.66	105	0	3.28	115	0	3.12	2068	0	55.21	32.3
'IG'	423610	5196	0	2128	0	0.41	4154	0	1.11	3509	0	0.91	3219	0	0.72	12	0	0	0.79
'ID=gene409;Name=nth;Dbxref=GeneID:2720199;gbkey=Gene;gene=nth;locus_tag=MAP0400'	423909	692	0	1	0	0	193	0	0.39	0	0	0	0	0	0	0	0	0	0.1
'ID=gene410;Name=MAP0401;Dbxref=GeneID:2719655;gbkey=Gene;locus_tag=MAP0401'	425115	333	0	4566	0	13.79	2724	0	11.33	1852	0	7.47	9570	0	33.54	18	0	0.06	16.53
'ID=gene411;Name=MAP0402;Dbxref=GeneID:2717775;gbkey=Gene;locus_tag=MAP0402'	425768	993	0	4992	0	5.06	1732	0	2.42	1284	0	1.74	1343	0	1.58	3	0	0	2.7
'ID=gene413;Name=ephE;Dbxref=GeneID:2719280;gbkey=Gene;gene=ephE;locus_tag=MAP0404c'	427326	135855	0	5500	0	0.04	1809	0	0.02	444	0	0	2489	0	0.02	3	0	0	0.02
'ID=gene414;Name=MAP0405c;Dbxref=GeneID:2720641;gbkey=Gene;locus_tag=MAP0405c'	428130	8249	0	26347	0	3.21	13478	0	2.26	7913	0	1.29	11838	0	1.67	19	0	0	2.11
'ID=gene416;Name=acs;Dbxref=GeneID:2721073;gbkey=Gene;gene=acs;locus_tag=MAP0407c'	430073	120	0	733	0	6.14	613	0	7.07	1768	0	19.8	1414	0	13.75	4	0	0.04	11.69
'ID=gene416;Name=acs;Dbxref=GeneID:2721073;gbkey=Gene;gene=acs;locus_tag=MAP0407c'	430076	12	0	451	0	37.8	60	0	6.92	582	0	65.17	125	0	12.16	0	0	0	30.51
'ID=gene416;Name=acs;Dbxref=GeneID:2721073;gbkey=Gene;gene=acs;locus_tag=MAP0407c'	430127	2737	0	4447	0	1.63	2982	0	1.51	3110	0	1.53	1670	0	0.71	535	0	0.22	1.35
'ID=gene416;Name=acs;Dbxref=GeneID:2721073;gbkey=Gene;gene=acs;locus_tag=MAP0407c'	430139	153	0	3489	0	22.94	3374	0	30.53	2105	0	18.49	3664	0	27.95	9980	0	74.89	24.98
'ID=gene416;Name=acs;Dbxref=GeneID:2721073;gbkey=Gene;gene=acs;locus_tag=MAP0407c'	430742	9004	0	6757	0	0.75	4694	0	0.72	5746	0	0.86	10869	0	1.41	13526	0	1.72	0.94
'ID=gene416;Name=acs;Dbxref=GeneID:2721073;gbkey=Gene;gene=acs;locus_tag=MAP0407c'	431195	1972	0	5	0	0	494	0	0.35	2	0	0	0	0	0	0	0	0	0.09
'IG'	431646	2085	0	2036	0	0.98	1555	0	1.03	275	0	0.18	801	0	0.45	2	0	0	0.66
'ID=gene418;Name=dppA;Dbxref=GeneID:2719099;gbkey=Gene;gene=dppA;locus_tag=MAP0409'	433093	6253	0	8325	0	1.34	5019	0	1.11	6739	0	1.45	6731	0	1.26	4621	0	0.85	1.29
'ID=gene419;Name=dppB;Dbxref=GeneID:2718394;gbkey=Gene;gene=dppB;locus_tag=MAP0410'	434765	2716	0	1203	0	0.45	1967	0	1	2562	0	1.27	1542	0	0.66	387	0	0.16	0.84
'ID=gene421;Name=dppD_1;Dbxref=GeneID:2718458;gbkey=Gene;gene=dppD_1;locus_tag=MAP0412'	437210	2106	0	11634	0	5.56	4693	0	3.09	5547	0	3.54	6057	0	3.36	12	0	0.01	3.88
'ID=gene421;Name=dppD_1;Dbxref=GeneID:2718458;gbkey=Gene;gene=dppD_1;locus_tag=MAP0412'	437386	24272	0	15345	0	0.64	12325	0	0.7	8566	0	0.47	10498	0	0.5	7193	0	0.34	0.58
'IG'	438521	326	0	6134	0	18.93	660	0	2.8	508	0	2.09	188	0	0.67	2	0	0.01	6.12
'ID=gene423;Name=MAP0414c;Dbxref=GeneID:2720510;gbkey=Gene;locus_tag=MAP0414c'	438883	1969	0	1474	0	0.75	958	0	0.67	1259	0	0.86	87	0	0.05	2	0	0	0.58
'ID=gene423;Name=MAP0414c;Dbxref=GeneID:2720510;gbkey=Gene;locus_tag=MAP0414c'	438958	1651	0	8975	0	5.47	3710	0	3.11	4122	0	3.35	1118	0	0.79	7	0	0	3.18
'IG'	439608	75	0	419	0	5.62	1716	0	31.68	1368	0	24.51	3961	0	61.63	5	0	0.08	30.86
'IG'	439669	1176	0	441	0	0.38	907	0	1.07	336	0	0.38	889	0	0.88	3	0	0	0.68
'ID=gene424;Name=MAP0415;Dbxref=GeneID:2719790;gbkey=Gene;locus_tag=MAP0415'	440092	865	0	4369	0	5.08	943	0	1.51	2264	0	3.52	16198	0	21.85	27	0	0.04	7.99
'IG'	443036	36	0	1112	0	31.07	1529	0	58.81	1314	0	49.05	1513	0	49.05	4	0	0.13	46.99
'ID=gene428;Name=MAP0419;Dbxref=GeneID:2719968;gbkey=Gene;locus_tag=MAP0419'	443846	10204	0	1534	0	0.15	3109	0	0.42	2936	0	0.39	10298	0	1.18	25	0	0	0.53
'ID=gene431;Name=MAP0422c;Dbxref=GeneID:2719262;gbkey=Gene;locus_tag=MAP0422c'	446330	5636	0	22786	0	4.07	9709	0	2.39	10929	0	2.61	8008	0	1.66	7398	0	1.51	2.68
'ID=gene431;Name=MAP0422c;Dbxref=GeneID:2719262;gbkey=Gene;locus_tag=MAP0422c'	446352	2540	0	3933	0	1.56	2204	0	1.2	1372	0	0.73	1255	0	0.58	2158	0	0.98	1.02
'ID=gene431;Name=MAP0422c;Dbxref=GeneID:2719262;gbkey=Gene;locus_tag=MAP0422c'	447638	4581	0	15157	0	3.33	8202	0	2.48	8722	0	2.56	10973	0	2.8	6531	0	1.64	2.79
'IG'	448613	1256	0	1688	0	1.35	1476	0	1.63	3359	0	3.59	1388	0	1.29	1461	0	1.34	1.97
'IG'	449336	2929	0	9942	0	3.41	2768	0	1.31	5979	0	2.74	12527	0	4.99	10	0	0	3.11
'IG'	455318	114	0	2926	0	25.82	1410	0	17.13	2308	0	27.2	1688	0	17.28	11	0	0.11	21.86
'IG'	455391	6424	0	635	0	0.1	454	0	0.1	224	0	0.05	1129	0	0.21	450	0	0.08	0.11
'ID=gene438;Name=MAP0428;Dbxref=GeneID:2721243;gbkey=Gene;locus_tag=MAP0428'	455430	481	0	777	0	1.62	1021	0	2.94	274	0	0.77	357	0	0.87	366	0	0.87	1.55
'ID=gene438;Name=MAP0428;Dbxref=GeneID:2721243;gbkey=Gene;locus_tag=MAP0428'	455450	2701	0	2670	0	0.99	1368	0	0.7	2671	0	1.33	1449	0	0.63	2199	0	0.93	0.91
'ID=gene438;Name=MAP0428;Dbxref=GeneID:2721243;gbkey=Gene;locus_tag=MAP0428'	455511	15087	0	1145	0	0.08	1014	0	0.09	1367	0	0.12	482	0	0.04	1836	0	0.14	0.08
'ID=gene438;Name=MAP0428;Dbxref=GeneID:2721243;gbkey=Gene;locus_tag=MAP0428'	455744	17209	0	12919	0	0.76	12272	0	0.99	10185	0	0.8	9832	0	0.67	15249	0	1.02	0.8
'ID=gene438;Name=MAP0428;Dbxref=GeneID:2721243;gbkey=Gene;locus_tag=MAP0428'	456005	274	0	0	0	0	0	0	0	26	0	0.13	693	0	2.95	753	0	3.16	0.77
'ID=gene438;Name=MAP0428;Dbxref=GeneID:2721243;gbkey=Gene;locus_tag=MAP0428'	456034	414	0	908	0	2.21	1233	0	4.12	820	0	2.66	729	0	2.05	32	0	0.09	2.76
'ID=gene438;Name=MAP0428;Dbxref=GeneID:2721243;gbkey=Gene;locus_tag=MAP0428'	456263	4726	0	2195	0	0.47	1465	0	0.43	2911	0	0.83	1982	0	0.49	23077	0	5.61	0.55
'ID=gene438;Name=MAP0428;Dbxref=GeneID:2721243;gbkey=Gene;locus_tag=MAP0428'	456266	21	0	1160	0	55.56	531	0	35.01	337	0	21.56	970	0	53.9	16	0	0.87	41.51
'ID=gene438;Name=MAP0428;Dbxref=GeneID:2721243;gbkey=Gene;locus_tag=MAP0428'	456360	651	0	11	0	0.02	86	0	0.18	0	0	0	35	0	0.06	0	0	0	0.07
'ID=gene438;Name=MAP0428;Dbxref=GeneID:2721243;gbkey=Gene;locus_tag=MAP0428'	456531	34	0	58	0	1.72	151	0	6.15	16	0	0.63	1	0	0.03	0	0	0	2.13
'ID=gene438;Name=MAP0428;Dbxref=GeneID:2721243;gbkey=Gene;locus_tag=MAP0428'	456567	2041	0	1745	0	0.86	1266	0	0.86	1312	0	0.86	1982	0	1.13	1005	0	0.57	0.93
'ID=gene438;Name=MAP0428;Dbxref=GeneID:2721243;gbkey=Gene;locus_tag=MAP0428'	456605	143	0	580	0	4.08	221	0	2.14	551	0	5.18	392	0	3.2	1904	0	15.29	3.65
'IG'	456641	108	0	1217	0	11.33	1213	0	15.55	2448	0	30.46	738	0	7.97	16	0	0.17	16.33
'ID=gene441;Name=MAP0431c;Dbxref=GeneID:2721164;gbkey=Gene;locus_tag=MAP0431c'	459562	1860	0	2682	0	1.45	875	0	0.65	49	0	0.04	573	0	0.36	1	0	0	0.62
'ID=gene441;Name=MAP0431c;Dbxref=GeneID:2721164;gbkey=Gene;locus_tag=MAP0431c'	459604	6218	0	9319	0	1.51	7233	0	1.61	8611	0	1.86	10856	0	2.04	6328	0	1.17	1.75
'ID=gene442;Name=MAP0432c;Dbxref=GeneID:2717728;gbkey=Gene;locus_tag=MAP0432c'	459894	642	0	1067	0	1.67	1676	0	3.61	2211	0	4.63	202	0	0.37	0	0	0	2.57
'ID=gene442;Name=MAP0432c;Dbxref=GeneID:2717728;gbkey=Gene;locus_tag=MAP0432c'	459903	180	0	2072	0	11.58	299	0	2.3	136	0	1.02	324	0	2.1	803	0	5.12	4.25
'IG'	460515	93138	0	34995	0	0.38	35443	0	0.53	22916	0	0.33	27203	0	0.34	25630	0	0.32	0.39
'ID=gene443;Name=MAP0433c;Dbxref=GeneID:2718161;gbkey=Gene;locus_tag=MAP0433c'	461851	1199	0	10188	0	8.55	8207	0	9.48	4704	0	5.27	3142	0	3.06	10	0	0.01	6.59
'ID=gene444;Name=MAP0434;Dbxref=GeneID:2719430;gbkey=Gene;locus_tag=MAP0434'	461990	3177	0	5753	0	1.82	3316	0	1.45	2035	0	0.86	7450	0	2.74	6	0	0	1.72
'ID=gene444;Name=MAP0434;Dbxref=GeneID:2719430;gbkey=Gene;locus_tag=MAP0434'	461996	13	0	1	0	0.08	0	0	0	0	0	0	0	0	0	0	0	0	0.02
'ID=gene444;Name=MAP0434;Dbxref=GeneID:2719430;gbkey=Gene;locus_tag=MAP0434'	462656	12	0	5179	0	434.12	3913	0	451.49	2865	0	320.82	5287	0	514.15	8	0	0.77	430.14
'ID=gene444;Name=MAP0434;Dbxref=GeneID:2719430;gbkey=Gene;locus_tag=MAP0434'	462788	3168	0	407	0	0.13	859	0	0.38	1574	0	0.67	749	0	0.28	449	0	0.16	0.36
'IG'	463542	2650	0	149	0	0.06	293	0	0.15	4	0	0	220	0	0.1	0	0	0	0.08
'ID=gene449;Name=hpt;Dbxref=GeneID:2720562;gbkey=Gene;gene=hpt;locus_tag=MAP0439'	467662	16271	0	14593	0	0.9	13958	0	1.19	18244	0	1.51	18178	0	1.3	2202	0	0.16	1.23
'ID=gene450;Name=lpqG;Dbxref=GeneID:2719789;gbkey=Gene;gene=lpqG;locus_tag=MAP0440c'	467931	3004	0	4391	0	1.47	3586	0	1.65	3363	0	1.5	4142	0	1.61	1270	0	0.49	1.56
'ID=gene452;Name=MAP0442;Dbxref=GeneID:2720385;gbkey=Gene;locus_tag=MAP0442'	469122	3231	0	1620	0	0.5	2994	0	1.28	1977	0	0.82	963	0	0.35	9	0	0	0.74
'ID=gene453;Name=MAP0443c;Dbxref=GeneID:2719168;gbkey=Gene;locus_tag=MAP0443c'	471084	745	0	1029	0	1.39	679	0	1.26	49	0	0.09	1667	0	2.61	4	0	0.01	1.34
'ID=gene454;Name=MAP0444c;Dbxref=GeneID:2719849;gbkey=Gene;locus_tag=MAP0444c'	472693	54	0	2932	0	54.62	3053	0	78.28	2148	0	53.45	5063	0	109.41	7	0	0.15	73.94
'ID=gene456;Name=ephA;Dbxref=GeneID:2719404;gbkey=Gene;gene=ephA;locus_tag=MAP0446c'	474636	3026	0	3010	0	1	2037	0	0.93	2920	0	1.3	3246	0	1.25	6	0	0	1.12
'ID=gene456;Name=ephA;Dbxref=GeneID:2719404;gbkey=Gene;gene=ephA;locus_tag=MAP0446c'	475067	822	0	1325	0	1.62	1120	0	1.89	3081	0	5.04	1743	0	2.47	2737	0	3.82	2.75
'IG'	475190	228	0	1842	0	8.13	2241	0	13.61	1567	0	9.24	2890	0	14.79	6	0	0.03	11.44
'ID=gene457;Name=MAP0447;Dbxref=GeneID:2720161;gbkey=Gene;locus_tag=MAP0447'	475455	6384	0	5267	0	0.83	7279	0	1.58	7336	0	1.54	10757	0	1.97	9888	0	1.78	1.48
'ID=gene457;Name=MAP0447;Dbxref=GeneID:2720161;gbkey=Gene;locus_tag=MAP0447'	475551	21019	0	33864	0	1.62	16150	0	1.06	27683	0	1.77	22532	0	1.25	11831	0	0.65	1.43
'ID=gene457;Name=MAP0447;Dbxref=GeneID:2720161;gbkey=Gene;locus_tag=MAP0447'	475554	1114	0	4051	0	3.66	2337	0	2.9	3621	0	4.37	347	0	0.36	12	0	0.01	2.82
'ID=gene458;Name=ftsH;Dbxref=GeneID:2717635;gbkey=Gene;gene=ftsH;locus_tag=MAP0448'	475894	853	0	2156	0	2.54	2074	0	3.37	1362	0	2.15	5460	0	7.47	2960	0	3.98	3.88
'ID=gene458;Name=ftsH;Dbxref=GeneID:2717635;gbkey=Gene;gene=ftsH;locus_tag=MAP0448'	475973	18	0	10	0	0.56	306	0	23.54	52	0	3.88	380	0	24.64	0	0	0	13.15
'ID=gene458;Name=ftsH;Dbxref=GeneID:2717635;gbkey=Gene;gene=ftsH;locus_tag=MAP0448'	478022	30	0	560	0	18.78	587	0	27.09	609	0	27.28	648	0	25.21	448	0	17.14	24.59
'ID=gene458;Name=ftsH;Dbxref=GeneID:2717635;gbkey=Gene;gene=ftsH;locus_tag=MAP0448'	478049	163	0	315	0	1.94	1338	0	11.37	559	0	4.61	2268	0	16.24	5	0	0.04	8.54
'ID=gene458;Name=ftsH;Dbxref=GeneID:2717635;gbkey=Gene;gene=ftsH;locus_tag=MAP0448'	478091	507	0	898	0	1.78	346	0	0.94	924	0	2.45	1540	0	3.54	4658	0	10.55	2.18
'ID=gene463;Name=MAP0453;Dbxref=GeneID:2717645;gbkey=Gene;locus_tag=MAP0453'	480943	2907	0	577	0	0.2	313	0	0.15	6	0	0	3351	0	1.35	766	0	0.3	0.42
'IG'	481333	4370	0	11	0	0	387	0	0.12	511	0	0.16	241	0	0.06	1	0	0	0.09
'IG'	482775	1425	0	748	0	0.53	3	0	0	7	0	0.01	7	0	0.01	6016	0	4.85	0.14
'ID=gene465;Name=MAP0455;Dbxref=GeneID:2719455;gbkey=Gene;locus_tag=MAP0455'	483686	3099	0	2033	0	0.66	4129	0	1.84	2294	0	0.99	4239	0	1.6	6	0	0	1.27
'IG'	488207	6077	0	1	0	0	147	0	0.03	2	0	0	0	0	0	1	0	0	0.01
'IG'	488255	33	0	0	0	0	2	0	0.08	0	0	0	0	0	0	0	0	0	0.02
'ID=gene473;Name=MAP0463;Dbxref=GeneID:2721252;gbkey=Gene;locus_tag=MAP0463'	491677	646	0	3058	0	4.76	1198	0	2.57	418	0	0.87	668	0	1.21	10835	0	19.26	2.35
'ID=gene475;Name=MAP0465;Dbxref=GeneID:2721725;gbkey=Gene;locus_tag=MAP0465'	492871	18	0	65	0	3.63	41	0	3.15	22	0	1.64	56	0	3.63	116	0	7.4	3.01
'ID=gene475;Name=MAP0465;Dbxref=GeneID:2721725;gbkey=Gene;locus_tag=MAP0465'	492919	10573	0	15216	0	1.45	9738	0	1.28	8380	0	1.07	9112	0	1.01	14874	0	1.62	1.2
'ID=gene475;Name=MAP0465;Dbxref=GeneID:2721725;gbkey=Gene;locus_tag=MAP0465'	493141	8634	0	17001	0	1.98	14098	0	2.26	13989	0	2.18	8014	0	1.08	19971	0	2.66	1.88
'ID=gene475;Name=MAP0465;Dbxref=GeneID:2721725;gbkey=Gene;locus_tag=MAP0465'	493387	47366	0	27527	0	0.58	16373	0	0.48	22827	0	0.65	30312	0	0.75	55535	0	1.35	0.61
'ID=gene475;Name=MAP0465;Dbxref=GeneID:2721725;gbkey=Gene;locus_tag=MAP0465'	493660	5291	0	2299	0	0.44	659	0	0.17	3536	0	0.9	328	0	0.07	4	0	0	0.39
'ID=gene475;Name=MAP0465;Dbxref=GeneID:2721725;gbkey=Gene;locus_tag=MAP0465'	493715	6297	0	639	0	0.1	2507	0	0.55	40	0	0.01	2	0	0	5	0	0	0.17
'ID=gene478;Name=MAP0468;Dbxref=GeneID:2720557;gbkey=Gene;locus_tag=MAP0468'	496068	12009	0	9175	0	0.77	6557	0	0.76	8780	0	0.98	10579	0	1.03	17347	0	1.66	0.88
'ID=gene479;Name=mutY;Dbxref=GeneID:2721391;gbkey=Gene;gene=mutY;locus_tag=MAP0469c'	497170	9051	0	1542	0	0.17	963	0	0.15	842	0	0.13	1241	0	0.16	3299	0	0.42	0.15
'ID=gene479;Name=mutY;Dbxref=GeneID:2721391;gbkey=Gene;gene=mutY;locus_tag=MAP0469c'	497292	2613	0	4507	0	1.73	5049	0	2.68	4857	0	2.5	4837	0	2.16	91	0	0.04	2.27
'IG'	498261	33	0	1687	0	51.42	2882	0	120.92	1777	0	72.36	733	0	25.92	1	0	0.03	67.66
'ID=gene482;Name=MAP0472c;Dbxref=GeneID:2721695;gbkey=Gene;locus_tag=MAP0472c'	499865	438	0	2920	0	6.71	6269	0	19.82	6232	0	19.12	3728	0	9.93	10611	0	27.81	13.89
'ID=gene483;Name=radA;Dbxref=GeneID:2721792;gbkey=Gene;gene=radA;locus_tag=MAP0473c'	500620	3396	0	5292	0	1.57	2205	0	0.9	1980	0	0.78	4368	0	1.5	2642	0	0.89	1.19
'ID=gene483;Name=radA;Dbxref=GeneID:2721792;gbkey=Gene;gene=radA;locus_tag=MAP0473c'	501241	64531	0	3121	0	0.05	1884	0	0.04	3046	0	0.06	3734	0	0.07	11	0	0	0.06
'ID=gene483;Name=radA;Dbxref=GeneID:2721792;gbkey=Gene;gene=radA;locus_tag=MAP0473c'	501316	6742	0	8555	0	1.28	6022	0	1.24	8078	0	1.61	10218	0	1.77	12974	0	2.21	1.47
'ID=gene483;Name=radA;Dbxref=GeneID:2721792;gbkey=Gene;gene=radA;locus_tag=MAP0473c'	501652	6207	0	824	0	0.13	1381	0	0.31	4	0	0	1205	0	0.23	2597	0	0.48	0.17
'IG'	502331	2101	0	3804	0	1.82	1082	0	0.71	3502	0	2.24	2787	0	1.55	2411	0	1.32	1.58
'IG'	502340	2968	0	8746	0	2.96	5924	0	2.76	4748	0	2.15	3330	0	1.31	12144	0	4.7	2.3
'IG'	502343	61113	0	20750	0	0.34	16483	0	0.37	10423	0	0.23	22134	0	0.42	40223	0	0.76	0.34
'IG'	502547	3761	0	1229	0	0.33	1739	0	0.64	4099	0	1.46	1662	0	0.52	3369	0	1.03	0.74
'ID=gene490;Name=MAP0480;Dbxref=GeneID:2720683;gbkey=Gene;locus_tag=MAP0480'	507113	497	0	2754	0	5.57	4584	0	12.77	3579	0	9.68	2464	0	5.79	867	0	2	8.45
'ID=gene490;Name=MAP0480;Dbxref=GeneID:2720683;gbkey=Gene;locus_tag=MAP0480'	507302	2763	0	0	0	0	50	0	0.03	0	0	0	0	0	0	0	0	0	0.01
'ID=gene491;Name=MAP0481c;Dbxref=GeneID:2718358;gbkey=Gene;locus_tag=MAP0481c'	507739	1236	0	16002	0	13.02	3583	0	4.01	3641	0	3.96	8100	0	7.65	10370	0	9.63	7.16
'ID=gene491;Name=MAP0481c;Dbxref=GeneID:2718358;gbkey=Gene;locus_tag=MAP0481c'	508631	4884	0	4775	0	0.98	3107	0	0.88	2899	0	0.8	5881	0	1.41	7190	0	1.69	1.02
'ID=gene491;Name=MAP0481c;Dbxref=GeneID:2718358;gbkey=Gene;locus_tag=MAP0481c'	508661	13	0	7951	0	615.21	3154	0	335.92	8994	0	929.66	6421	0	576.4	12	0	1.06	614.3
'IG'	508936	5620	0	33082	0	5.92	22633	0	5.58	15029	0	3.59	32179	0	6.68	14706	0	3	5.44
'IG'	508983	3066	0	14121	0	4.63	10911	0	4.93	6221	0	2.73	12584	0	4.79	6318	0	2.37	4.27
'ID=gene492;Name=MAP0482;Dbxref=GeneID:2721653;gbkey=Gene;locus_tag=MAP0482'	510364	33	0	1	0	0.03	44	0	1.85	58	0	2.36	1	0	0.04	0	0	0	1.07
'ID=gene493;Name=absR2;Dbxref=GeneID:2720851;gbkey=Gene;gene=absR2;locus_tag=MAP0483'	510925	6603	0	2130	0	0.32	1035	0	0.22	3901	0	0.79	2694	0	0.48	5	0	0	0.45
'ID=gene493;Name=absR2;Dbxref=GeneID:2720851;gbkey=Gene;gene=absR2;locus_tag=MAP0483'	511634	2413	0	19220	0	8.01	11377	0	6.53	19288	0	10.74	15863	0	7.67	6453	0	3.07	8.24
'ID=gene494;Name=arsB2;Dbxref=GeneID:2720865;gbkey=Gene;gene=arsB2;locus_tag=MAP0484c'	512397	1002	0	556	0	0.56	1636	0	2.26	1671	0	2.24	18	0	0.02	1	0	0	1.27
'ID=gene499;Name=MAP0489c;Dbxref=GeneID:2721746;gbkey=Gene;locus_tag=MAP0489c'	516354	1745	0	1981	0	1.14	1695	0	1.34	217	0	0.17	1848	0	1.24	7	0	0	0.97
'ID=gene499;Name=MAP0489c;Dbxref=GeneID:2721746;gbkey=Gene;locus_tag=MAP0489c'	516409	785	0	3622	0	4.64	5853	0	10.32	7768	0	13.3	2435	0	3.62	556	0	0.81	7.97
'ID=gene499;Name=MAP0489c;Dbxref=GeneID:2721746;gbkey=Gene;locus_tag=MAP0489c'	516658	1499	0	2	0	0	744	0	0.69	0	0	0	1	0	0	0	0	0	0.17
'ID=gene499;Name=MAP0489c;Dbxref=GeneID:2721746;gbkey=Gene;locus_tag=MAP0489c'	516775	136	0	1061	0	7.85	780	0	7.94	944	0	9.33	1345	0	11.54	4164	0	35.15	9.16
'ID=gene500;Name=MAP0490;Dbxref=GeneID:2719965;gbkey=Gene;locus_tag=MAP0490'	517357	3288	0	430	0	0.13	1754	0	0.74	1	0	0	327	0	0.12	2	0	0	0.25
'ID=gene500;Name=MAP0490;Dbxref=GeneID:2719965;gbkey=Gene;locus_tag=MAP0490'	517631	4824	0	16149	0	3.37	13649	0	3.92	11677	0	3.25	11891	0	2.88	11940	0	2.84	3.35
'ID=gene500;Name=MAP0490;Dbxref=GeneID:2719965;gbkey=Gene;locus_tag=MAP0490'	517793	1153	0	29663	0	25.88	16898	0	20.29	15608	0	18.19	21714	0	21.98	20618	0	20.53	21.58
'ID=gene500;Name=MAP0490;Dbxref=GeneID:2719965;gbkey=Gene;locus_tag=MAP0490'	517817	10255	0	7948	0	0.78	5536	0	0.75	18755	0	2.46	7909	0	0.9	19	0	0	1.22
'ID=gene500;Name=MAP0490;Dbxref=GeneID:2719965;gbkey=Gene;locus_tag=MAP0490'	517937	844	0	4113	0	4.9	6858	0	11.25	2323	0	3.7	6568	0	9.08	3562	0	4.85	7.23
'ID=gene500;Name=MAP0490;Dbxref=GeneID:2719965;gbkey=Gene;locus_tag=MAP0490'	518132	13030	0	22262	0	1.72	17141	0	1.82	15997	0	1.65	24995	0	2.24	17258	0	1.52	1.86
'ID=gene500;Name=MAP0490;Dbxref=GeneID:2719965;gbkey=Gene;locus_tag=MAP0490'	518267	3789	0	1921	0	0.51	1711	0	0.63	1715	0	0.61	1789	0	0.55	3768	0	1.14	0.57
'IG'	518471	17904	0	1148	0	0.06	366	0	0.03	890	0	0.07	7	0	0	1	0	0	0.04
'ID=gene501;Name=MAP0491c;Dbxref=GeneID:2719104;gbkey=Gene;locus_tag=MAP0491c'	518603	18	0	156	0	8.72	3	0	0.23	9	0	0.67	369	0	23.92	3435	0	219.09	8.39
'IG'	519287	36119	0	15018	0	0.42	8298	0	0.32	3072	0	0.11	8057	0	0.26	124	0	0	0.28
'ID=gene502;Name=fadE34;Dbxref=GeneID:2718889;gbkey=Gene;gene=fadE34;locus_tag=MAP0492'	520382	714	0	3188	0	4.49	2497	0	4.84	3579	0	6.74	1347	0	2.2	3607	0	5.8	4.57
'ID=gene502;Name=fadE34;Dbxref=GeneID:2718889;gbkey=Gene;gene=fadE34;locus_tag=MAP0492'	520622	188	0	1826	0	9.77	1150	0	8.47	1346	0	9.62	1042	0	6.47	2493	0	15.22	8.58
'ID=gene502;Name=fadE34;Dbxref=GeneID:2718889;gbkey=Gene;gene=fadE34;locus_tag=MAP0492'	521405	2099	0	980	0	0.47	1294	0	0.85	1386	0	0.89	3399	0	1.89	6	0	0	1.03
'ID=gene504;Name=MAP0494;Dbxref=GeneID:2718236;gbkey=Gene;locus_tag=MAP0494'	522415	2262	0	1360	0	0.6	1295	0	0.79	647	0	0.38	1360	0	0.7	2	0	0	0.62
'IG'	523661	30453	0	13801	0	0.46	10008	0	0.46	13359	0	0.59	7621	0	0.29	56963	0	2.15	0.45
'ID=gene506;Name=MAP0496c;Dbxref=GeneID:2718228;gbkey=Gene;locus_tag=MAP0496c'	523672	1027	0	3556	0	3.48	2161	0	2.91	4686	0	6.13	4590	0	5.22	4687	0	5.24	4.44
'ID=gene506;Name=MAP0496c;Dbxref=GeneID:2718228;gbkey=Gene;locus_tag=MAP0496c'	524028	2912	0	6785	0	2.34	6582	0	3.13	5460	0	2.52	13658	0	5.47	2137	0	0.84	3.37
'ID=gene507;Name=MAP0497;Dbxref=GeneID:2720064;gbkey=Gene;locus_tag=MAP0497'	525099	1587	0	2	0	0	176	0	0.15	0	0	0	7	0	0.01	1	0	0	0.04
'ID=gene507;Name=MAP0497;Dbxref=GeneID:2720064;gbkey=Gene;locus_tag=MAP0497'	525182	206	0	4909	0	23.97	3581	0	24.07	2225	0	14.51	1527	0	8.65	3186	0	17.76	17.8
'ID=gene511;Name=nhoA;Dbxref=GeneID:2721599;gbkey=Gene;gene=nhoA;locus_tag=MAP0501'	529071	3776	0	26409	0	7.04	21901	0	8.03	19886	0	7.08	16592	0	5.13	20955	0	6.37	6.82
'ID=gene513;Name=fadE33;Dbxref=GeneID:2721472;gbkey=Gene;gene=fadE33;locus_tag=MAP0503c'	530890	899	0	2451	0	2.74	2076	0	3.2	748	0	1.12	606	0	0.79	5	0	0.01	1.96
'ID=gene514;Name=fadE32;Dbxref=GeneID:2721651;gbkey=Gene;gene=fadE32;locus_tag=MAP0504c'	531960	331	0	1052	0	3.2	1125	0	4.71	1334	0	5.42	1	0	0	0	0	0	3.33
'ID=gene516;Name=fadD3_1;Dbxref=GeneID:2720348;gbkey=Gene;gene=fadD3_1;locus_tag=MAP0506c'	534300	251	0	1631	0	6.54	9	0	0.05	1482	0	7.93	457	0	2.12	452	0	2.07	4.16
'ID=gene517;Name=fadE30;Dbxref=GeneID:2721655;gbkey=Gene;gene=fadE30;locus_tag=MAP0507'	535276	2290	0	3731	0	1.64	1454	0	0.88	766	0	0.45	2659	0	1.36	951	0	0.48	1.08
'ID=gene517;Name=fadE30;Dbxref=GeneID:2721655;gbkey=Gene;gene=fadE30;locus_tag=MAP0507'	535597	1554	0	1884	0	1.22	1118	0	1	978	0	0.85	1559	0	1.17	701	0	0.52	1.06
'ID=gene518;Name=MAP0508;Dbxref=GeneID:2718801;gbkey=Gene;locus_tag=MAP0508'	536691	3192	0	805	0	0.25	1577	0	0.68	3203	0	1.35	0	0	0	1197	0	0.43	0.57
'ID=gene519;Name=MAP0509;Dbxref=GeneID:2720521;gbkey=Gene;locus_tag=MAP0509'	537410	11709	0	7545	0	0.65	10754	0	1.27	22014	0	2.53	20714	0	2.06	11114	0	1.09	1.63
'ID=gene519;Name=MAP0509;Dbxref=GeneID:2720521;gbkey=Gene;locus_tag=MAP0509'	537482	13	0	1332	0	103.06	858	0	91.38	1388	0	143.47	10682	0	958.89	6071	0	536.14	324.2
'ID=gene519;Name=MAP0509;Dbxref=GeneID:2720521;gbkey=Gene;locus_tag=MAP0509'	537557	1128	0	1593	0	1.42	1461	0	1.79	1678	0	2	767	0	0.79	532	0	0.54	1.5
'ID=gene520;Name=fadA6_1;Dbxref=GeneID:2717566;gbkey=Gene;gene=fadA6_1;locus_tag=MAP0510'	538199	28	0	2133	0	76.63	164	0	8.11	855	0	41.03	486	0	20.26	1	0	0.04	36.51
'ID=gene521;Name=MAP0511c;Dbxref=GeneID:2717902;gbkey=Gene;locus_tag=MAP0511c'	538994	1259	0	19533	0	15.61	11852	0	13.03	14308	0	15.27	9162	0	8.49	15078	0	13.75	13.1
'ID=gene528;Name=MAP0518;Dbxref=GeneID:2718951;gbkey=Gene;locus_tag=MAP0518'	545267	2521	0	4576	0	1.83	3586	0	1.97	3327	0	1.77	1635	0	0.76	30	0	0.01	1.58
'ID=gene529;Name=MAP0519c;Dbxref=GeneID:2718576;gbkey=Gene;locus_tag=MAP0519c'	545868	1892	0	8205	0	4.36	4339	0	3.18	4339	0	3.08	2600	0	1.6	7	0	0	3.06
'IG'	547943	2304	0	191	0	0.08	1433	0	0.86	217	0	0.13	276	0	0.14	0	0	0	0.3
'IG'	547976	892	0	4174	0	4.71	2789	0	4.33	1162	0	1.75	3263	0	4.27	11	0	0.01	3.76
'IG'	547980	2912	0	3839	0	1.33	2759	0	1.31	4253	0	1.96	758	0	0.3	28605	0	11.28	1.23
'ID=gene532;Name=MAP0522;Dbxref=GeneID:2719635;gbkey=Gene;locus_tag=MAP0522'	549066	32	0	7	0	0.22	6	0	0.26	2	0	0.08	11	0	0.4	29	0	1.04	0.24
'ID=gene533;Name=fadE28;Dbxref=GeneID:2718254;gbkey=Gene;gene=fadE28;locus_tag=MAP0523'	550003	59	0	5834	0	99.46	5499	0	129.05	6740	0	153.5	4087	0	80.84	200	0	3.89	115.71
'IG'	550330	13315	0	2892	0	0.22	693	0	0.07	5648	0	0.57	4698	0	0.41	4	0	0	0.32
'ID=gene534;Name=fadE29;Dbxref=GeneID:2719674;gbkey=Gene;gene=fadE29;locus_tag=MAP0524'	550377	4539	0	493	0	0.11	470	0	0.14	1612	0	0.48	2144	0	0.55	3	0	0	0.32
'ID=gene534;Name=fadE29;Dbxref=GeneID:2719674;gbkey=Gene;gene=fadE29;locus_tag=MAP0524'	550764	203	0	6006	0	29.76	1573	0	10.73	3628	0	24.02	5698	0	32.76	3129	0	17.7	24.31
'ID=gene534;Name=fadE29;Dbxref=GeneID:2719674;gbkey=Gene;gene=fadE29;locus_tag=MAP0524'	550959	638	0	23134	0	36.47	5968	0	12.95	5748	0	12.11	4284	0	7.84	4917	0	8.85	17.34
'ID=gene534;Name=fadE29;Dbxref=GeneID:2719674;gbkey=Gene;gene=fadE29;locus_tag=MAP0524'	551085	471	0	1150	0	2.46	392	0	1.15	1460	0	4.17	2212	0	5.48	3697	0	9.01	3.31
'ID=gene538;Name=MAP0528;Dbxref=GeneID:2719779;gbkey=Gene;locus_tag=MAP0528'	554150	4446	0	620	0	0.14	267	0	0.08	924	0	0.28	267	0	0.07	1	0	0	0.14
'ID=gene538;Name=MAP0528;Dbxref=GeneID:2719779;gbkey=Gene;locus_tag=MAP0528'	554215	6456	0	7894	0	1.23	4066	0	0.87	4871	0	1.01	6900	0	1.25	9768	0	1.74	1.09
'ID=gene540;Name=MAP0530c;Dbxref=GeneID:2719710;gbkey=Gene;locus_tag=MAP0530c'	556152	2432	0	873	0	0.36	4102	0	2.34	1750	0	0.97	2721	0	1.31	9	0	0	1.24
'ID=gene540;Name=MAP0530c;Dbxref=GeneID:2719710;gbkey=Gene;locus_tag=MAP0530c'	557190	254	0	1651	0	6.54	941	0	5.13	731	0	3.87	753	0	3.46	0	0	0	4.75
'ID=gene540;Name=MAP0530c;Dbxref=GeneID:2719710;gbkey=Gene;locus_tag=MAP0530c'	557277	11740	0	4326	0	0.37	4209	0	0.5	6061	0	0.69	5309	0	0.53	1426	0	0.14	0.52
'ID=gene540;Name=MAP0530c;Dbxref=GeneID:2719710;gbkey=Gene;locus_tag=MAP0530c'	557328	15816	0	6479	0	0.41	2040	0	0.18	2033	0	0.17	1676	0	0.12	1	0	0	0.22
'ID=gene541;Name=MAP0531;Dbxref=GeneID:2720182;gbkey=Gene;locus_tag=MAP0531'	557919	433	0	6032	0	14.01	4474	0	14.31	2486	0	7.71	3392	0	9.14	11	0	0.03	11.29
'IG'	558448	3182	0	838	0	0.26	1911	0	0.83	1665	0	0.7	1584	0	0.58	16231	0	5.86	0.6
'ID=gene542;Name=MAP0532;Dbxref=GeneID:2721480;gbkey=Gene;locus_tag=MAP0532'	558693	4990	0	8047	0	1.62	7078	0	1.96	4819	0	1.3	6307	0	1.47	12857	0	2.96	1.59
'ID=gene542;Name=MAP0532;Dbxref=GeneID:2721480;gbkey=Gene;locus_tag=MAP0532'	558720	3850	0	6358	0	1.66	4505	0	1.62	6992	0	2.44	4439	0	1.35	66	0	0.02	1.77
'ID=gene542;Name=MAP0532;Dbxref=GeneID:2721480;gbkey=Gene;locus_tag=MAP0532'	559085	5848	0	3933	0	0.68	4173	0	0.99	7052	0	1.62	2135	0	0.43	1219	0	0.24	0.93
'ID=gene542;Name=MAP0532;Dbxref=GeneID:2721480;gbkey=Gene;locus_tag=MAP0532'	559155	1008	0	2717	0	2.71	2143	0	2.94	1056	0	1.41	1998	0	2.31	2208	0	2.51	2.34
'ID=gene543;Name=MAP0533;Dbxref=GeneID:2717582;gbkey=Gene;locus_tag=MAP0533'	559384	104	0	616	0	5.96	567	0	7.55	8	0	0.1	327	0	3.67	466	0	5.14	4.32
'ID=gene543;Name=MAP0533;Dbxref=GeneID:2717582;gbkey=Gene;locus_tag=MAP0533'	559568	55513	0	14757	0	0.27	14910	0	0.37	7927	0	0.19	9962	0	0.21	9958	0	0.21	0.26
'ID=gene543;Name=MAP0533;Dbxref=GeneID:2717582;gbkey=Gene;locus_tag=MAP0533'	559883	20	0	3788	0	190.51	3315	0	229.5	3160	0	212.31	4479	0	261.34	6786	0	389.54	223.42
'ID=gene543;Name=MAP0533;Dbxref=GeneID:2717582;gbkey=Gene;locus_tag=MAP0533'	560255	10066	0	7556	0	0.76	5904	0	0.81	13473	0	1.8	6559	0	0.76	21953	0	2.5	1.03
'ID=gene544;Name=MAP0534;Dbxref=GeneID:2717970;gbkey=Gene;locus_tag=MAP0534'	560528	1991	0	4060	0	2.05	2575	0	1.79	2841	0	1.92	11340	0	6.65	28	0	0.02	3.1
'ID=gene547;Name=MAP0537;Dbxref=GeneID:2720448;gbkey=Gene;locus_tag=MAP0537'	563653	33434	0	49702	0	1.5	45857	0	1.9	46295	0	1.86	61871	0	2.16	35278	0	1.21	1.85
'ID=gene547;Name=MAP0537;Dbxref=GeneID:2720448;gbkey=Gene;locus_tag=MAP0537'	563699	44	0	4989	0	114.05	1787	0	56.23	1669	0	50.97	1270	0	33.68	132	0	3.44	63.73
'ID=gene548;Name=MAP0538c;Dbxref=GeneID:2721230;gbkey=Gene;locus_tag=MAP0538c'	563961	82	0	454	0	5.57	545	0	9.2	150	0	2.46	344	0	4.9	0	0	0	5.53
'ID=gene549;Name=MAP0539;Dbxref=GeneID:2721707;gbkey=Gene;locus_tag=MAP0539'	564887	2845	0	44	0	0.02	977	0	0.48	1	0	0	1	0	0	1	0	0	0.12
'IG'	565663	7864	0	3876	0	0.5	2772	0	0.49	1997	0	0.34	2268	0	0.34	831	0	0.12	0.42
'ID=gene552;Name=MAP0542c;Dbxref=GeneID:2719375;gbkey=Gene;locus_tag=MAP0542c'	567353	22	0	1694	0	77.45	2126	0	133.8	975	0	59.55	786	0	41.69	9958	0	519.65	78.12
'IG'	568886	12	0	1343	0	112.57	1063	0	122.65	520	0	58.23	193	0	18.77	9063	0	867.07	78.06
'ID=gene554;Name=MAP0544c;Dbxref=GeneID:2720850;gbkey=Gene;locus_tag=MAP0544c'	568895	634	0	5	0	0.01	255	0	0.56	0	0	0	0	0	0	3	0	0.01	0.14
'ID=gene554;Name=MAP0544c;Dbxref=GeneID:2720850;gbkey=Gene;locus_tag=MAP0544c'	568910	1271	0	399	0	0.32	1870	0	2.04	23	0	0.02	17	0	0.02	0	0	0	0.6
'ID=gene554;Name=MAP0544c;Dbxref=GeneID:2720850;gbkey=Gene;locus_tag=MAP0544c'	568952	140	0	1065	0	7.65	706	0	6.98	725	0	6.96	32	0	0.27	44750	0	366.97	5.46
'ID=gene554;Name=MAP0544c;Dbxref=GeneID:2720850;gbkey=Gene;locus_tag=MAP0544c'	569303	1375	0	328	0	0.24	299	0	0.3	1197	0	1.17	234	0	0.2	3987	0	3.33	0.48
'ID=gene555;Name=MAP0545;Dbxref=GeneID:2717816;gbkey=Gene;locus_tag=MAP0545'	570691	44778	0	20934	0	0.47	27221	0	0.84	12635	0	0.38	20068	0	0.52	16051	0	0.41	0.55
'ID=gene555;Name=MAP0545;Dbxref=GeneID:2717816;gbkey=Gene;locus_tag=MAP0545'	570703	793	0	13279	0	16.84	6572	0	11.47	5158	0	8.74	7302	0	10.75	2655	0	3.84	11.95
'IG'	573101	85296	0	3768	0	0.04	5540	0	0.09	4930	0	0.08	4134	0	0.06	10732	0	0.14	0.07
'IG'	573197	63	0	1049	0	16.75	973	0	21.38	1283	0	27.37	1946	0	36.05	4942	0	90.06	25.39
'ID=gene558;Name=MAP0548c;Dbxref=GeneID:2718245;gbkey=Gene;locus_tag=MAP0548c'	573870	481	0	1053	0	2.2	1033	0	2.97	472	0	1.32	1592	0	3.86	3	0	0.01	2.59
'IG'	574150	16	0	7931	0	498.6	4508	0	390.11	3108	0	261.02	16974	0	1238.01	10506	0	753.84	596.94
'ID=gene559;Name=echA19;Dbxref=GeneID:2718251;gbkey=Gene;gene=echA19;locus_tag=MAP0549c'	574789	12717	0	33007	0	2.61	27581	0	3	28741	0	3.04	21809	0	2	39145	0	3.53	2.66
'ID=gene560;Name=fadD19_1;Dbxref=GeneID:2720645;gbkey=Gene;gene=fadD19_1;locus_tag=MAP0550'	575145	17981	0	3645	0	0.2	2043	0	0.16	2902	0	0.22	5474	0	0.36	974	0	0.06	0.23
'ID=gene560;Name=fadD19_1;Dbxref=GeneID:2720645;gbkey=Gene;gene=fadD19_1;locus_tag=MAP0550'	575545	9912	0	14849	0	1.51	11086	0	1.55	15912	0	2.16	13682	0	1.61	38623	0	4.47	1.71
'IG'	579703	2729	0	638	0	0.24	1270	0	0.64	452	0	0.22	661	0	0.28	3	0	0	0.35
'ID=gene566;Name=fadD17;Dbxref=GeneID:2719462;gbkey=Gene;gene=fadD17;locus_tag=MAP0556c'	581960	6522	0	10989	0	1.69	4793	0	1.02	9173	0	1.89	2873	0	0.51	2291	0	0.4	1.28
'ID=gene569;Name=fadE26_1;Dbxref=GeneID:2721783;gbkey=Gene;gene=fadE26_1;locus_tag=MAP0559c'	583863	35	0	3202	0	92.02	5959	0	235.74	2863	0	109.92	9082	0	302.81	45412	0	1489.59	185.12
'ID=gene569;Name=fadE26_1;Dbxref=GeneID:2721783;gbkey=Gene;gene=fadE26_1;locus_tag=MAP0559c'	583890	8514	0	10795	0	1.28	12430	0	2.02	9948	0	1.57	6857	0	0.94	9979	0	1.35	1.45
'ID=gene569;Name=fadE26_1;Dbxref=GeneID:2721783;gbkey=Gene;gene=fadE26_1;locus_tag=MAP0559c'	584400	10523	0	2545	0	0.24	116	0	0.02	3585	0	0.46	233	0	0.03	3	0	0	0.19
'ID=gene569;Name=fadE26_1;Dbxref=GeneID:2721783;gbkey=Gene;gene=fadE26_1;locus_tag=MAP0559c'	584469	154	0	80	0	0.52	282	0	2.54	86	0	0.75	132	0	1	956	0	7.13	1.2
'ID=gene569;Name=fadE26_1;Dbxref=GeneID:2721783;gbkey=Gene;gene=fadE26_1;locus_tag=MAP0559c'	584517	25596	0	14887	0	0.59	12620	0	0.68	12990	0	0.68	16303	0	0.74	153432	0	6.88	0.67
'ID=gene569;Name=fadE26_1;Dbxref=GeneID:2721783;gbkey=Gene;gene=fadE26_1;locus_tag=MAP0559c'	584799	2122	0	3809	0	1.81	3403	0	2.22	1578	0	1	4172	0	2.29	7472	0	4.04	1.83
'IG'	585018	1821	0	1167	0	0.64	2504	0	1.9	3391	0	2.5	1208	0	0.77	4	0	0	1.46
'ID=gene570;Name=fdxD;Dbxref=GeneID:2718528;gbkey=Gene;gene=fdxD;locus_tag=MAP0560'	585133	18012	0	19858	0	1.11	14254	0	1.1	10981	0	0.82	15318	0	0.99	22365	0	1.43	1
'ID=gene571;Name=fabG;Dbxref=GeneID:2721700;gbkey=Gene;gene=fabG;locus_tag=MAP0561'	586208	4985	0	4546	0	0.92	2442	0	0.68	7926	0	2.14	6306	0	1.48	7081	0	1.63	1.3
'IG'	586410	6226	0	7494	0	1.21	8770	0	1.95	4420	0	0.95	4266	0	0.8	11709	0	2.16	1.23
'ID=gene572;Name=MAP0562;Dbxref=GeneID:2718600;gbkey=Gene;locus_tag=MAP0562'	586933	365	0	2762	0	7.61	1603	0	6.08	2738	0	10.08	3500	0	11.19	1990	0	6.26	8.74
'IG'	588084	4374	0	10575	0	2.43	9770	0	3.09	9451	0	2.9	10758	0	2.87	9883	0	2.59	2.82
'ID=gene576;Name=MAP0566;Dbxref=GeneID:2719086;gbkey=Gene;locus_tag=MAP0566'	591209	241	0	1196	0	4.99	407	0	2.34	390	0	2.17	1324	0	6.41	910	0	4.33	3.98
'ID=gene579;Name=MAP0569;Dbxref=GeneID:2720763;gbkey=Gene;locus_tag=MAP0569'	594312	1295	0	663	0	0.51	343	0	0.37	1933	0	2.01	98	0	0.09	2	0	0	0.74
'ID=gene579;Name=MAP0569;Dbxref=GeneID:2720763;gbkey=Gene;locus_tag=MAP0569'	595161	309	0	3384	0	11.02	713	0	3.19	1962	0	8.53	449	0	1.7	1	0	0	6.11
'ID=gene579;Name=MAP0569;Dbxref=GeneID:2720763;gbkey=Gene;locus_tag=MAP0569'	595588	2870	0	881	0	0.31	229	0	0.11	1604	0	0.75	1991	0	0.81	2513	0	1.01	0.49
'IG'	595635	3462	0	1808	0	0.53	1007	0	0.4	2083	0	0.81	2818	0	0.95	7567	0	2.51	0.67
'IG'	595707	1455	0	4267	0	2.95	3233	0	3.08	2028	0	1.87	876	0	0.7	943	0	0.74	2.15
'ID=gene581;Name=MAP0571;Dbxref=GeneID:2720575;gbkey=Gene;locus_tag=MAP0571'	596543	47	0	109	0	2.33	2	0	0.06	3	0	0.09	681	0	16.91	0	0	0	4.85
'ID=gene581;Name=MAP0571;Dbxref=GeneID:2720575;gbkey=Gene;locus_tag=MAP0571'	596828	16679	0	8743	0	0.53	4411	0	0.37	4521	0	0.36	4710	0	0.33	364	0	0.03	0.4
'ID=gene582;Name=MAP0572c;Dbxref=GeneID:2720326;gbkey=Gene;locus_tag=MAP0572c'	597415	16523	0	5684	0	0.35	3883	0	0.33	7178	0	0.58	5338	0	0.38	29943	0	2.08	0.41
'ID=gene583;Name=otsA;Dbxref=GeneID:2721288;gbkey=Gene;gene=otsA;locus_tag=MAP0573c'	597810	11	0	3576	0	327	2836	0	356.97	1530	0	186.9	1321	0	140.14	14612	0	1525.04	252.75
'ID=gene583;Name=otsA;Dbxref=GeneID:2721288;gbkey=Gene;gene=otsA;locus_tag=MAP0573c'	597891	297	0	2525	0	8.55	2130	0	9.93	964	0	4.36	6115	0	24.03	17	0	0.07	11.72
'ID=gene583;Name=otsA;Dbxref=GeneID:2721288;gbkey=Gene;gene=otsA;locus_tag=MAP0573c'	598083	5228	0	8	0	0	357	0	0.09	582	0	0.15	0	0	0	2	0	0	0.06
'ID=gene583;Name=otsA;Dbxref=GeneID:2721288;gbkey=Gene;gene=otsA;locus_tag=MAP0573c'	598383	146	0	3354	0	23.11	3098	0	29.38	645	0	5.94	2780	0	22.22	17929	0	140.98	20.16
'ID=gene583;Name=otsA;Dbxref=GeneID:2721288;gbkey=Gene;gene=otsA;locus_tag=MAP0573c'	598638	2552	0	5322	0	2.1	7448	0	4.04	5306	0	2.79	6651	0	3.04	63	0	0.03	2.99
'ID=gene583;Name=otsA;Dbxref=GeneID:2721288;gbkey=Gene;gene=otsA;locus_tag=MAP0573c'	598767	1634	0	17420	0	10.72	11777	0	9.98	9725	0	8	16308	0	11.65	12441	0	8.74	10.09
'ID=gene583;Name=otsA;Dbxref=GeneID:2721288;gbkey=Gene;gene=otsA;locus_tag=MAP0573c'	598803	3025	0	8927	0	2.97	2313	0	1.06	3339	0	1.48	3894	0	1.5	1224	0	0.46	1.75
'IG'	599106	6392	0	15863	0	2.5	7494	0	1.62	8943	0	1.88	5116	0	0.93	21662	0	3.89	1.73
'IG'	599131	4516	0	11284	0	2.51	4022	0	1.23	5119	0	1.52	6408	0	1.66	7691	0	1.96	1.73
'IG'	599178	374	0	9583	0	25.77	3567	0	13.21	4574	0	16.43	6493	0	20.26	7097	0	21.79	18.92
'IG'	599274	3002	0	2916	0	0.98	1535	0	0.71	1439	0	0.64	1992	0	0.77	5687	0	2.17	0.78
'IG'	599321	1352	0	2481	0	1.85	1289	0	1.32	839	0	0.83	1737	0	1.5	4340	0	3.69	1.37
'ID=gene584;Name=pstB;Dbxref=GeneID:2719058;gbkey=Gene;gene=pstB;locus_tag=MAP0574'	599618	21125	0	5198	0	0.25	1789	0	0.12	1361	0	0.09	1911	0	0.11	20486	0	1.11	0.14
'IG'	601957	1763	0	3269	0	1.87	1771	0	1.39	1277	0	0.97	3797	0	2.51	4841	0	3.15	1.69
'IG'	601963	12272	0	8661	0	0.71	8245	0	0.93	11848	0	1.3	10486	0	1	11176	0	1.05	0.98
'ID=gene587;Name=MAP0577;Dbxref=GeneID:2718740;gbkey=Gene;locus_tag=MAP0577'	602375	332	0	4157	0	12.59	3863	0	16.11	4214	0	17.06	2238	0	7.87	13541	0	46.82	13.41
'ID=gene587;Name=MAP0577;Dbxref=GeneID:2718740;gbkey=Gene;locus_tag=MAP0577'	602480	27439	0	29212	0	1.07	30216	0	1.52	26380	0	1.29	22961	0	0.98	41848	0	1.75	1.22
'ID=gene588;Name=MAP0578;Dbxref=GeneID:2720473;gbkey=Gene;locus_tag=MAP0578'	603310	11071	0	15894	0	1.44	9077	0	1.14	5682	0	0.69	4750	0	0.5	8005	0	0.83	0.94
'ID=gene588;Name=MAP0578;Dbxref=GeneID:2720473;gbkey=Gene;locus_tag=MAP0578'	603312	28201	0	42907	0	1.53	35577	0	1.75	81991	0	3.91	51079	0	2.11	36831	0	1.5	2.32
'ID=gene588;Name=MAP0578;Dbxref=GeneID:2720473;gbkey=Gene;locus_tag=MAP0578'	603322	53037	0	63972	0	1.21	35282	0	0.92	42682	0	1.08	43493	0	0.96	99752	0	2.16	1.04
'ID=gene588;Name=MAP0578;Dbxref=GeneID:2720473;gbkey=Gene;locus_tag=MAP0578'	603376	51	0	5606	0	110.57	2910	0	79	580	0	15.28	5668	0	129.69	30662	0	690.23	83.64
'ID=gene588;Name=MAP0578;Dbxref=GeneID:2720473;gbkey=Gene;locus_tag=MAP0578'	603454	748	0	2708	0	3.64	2674	0	4.95	1857	0	3.34	2278	0	3.55	56	0	0.09	3.87
'ID=gene589;Name=cpsA;Dbxref=GeneID:2718865;gbkey=Gene;gene=cpsA;locus_tag=MAP0579c'	603729	9970	0	1628	0	0.16	2418	0	0.34	4286	0	0.58	804	0	0.09	4801	0	0.55	0.29
'ID=gene589;Name=cpsA;Dbxref=GeneID:2718865;gbkey=Gene;gene=cpsA;locus_tag=MAP0579c'	604209	1511	0	1740	0	1.16	320	0	0.29	1068	0	0.95	3	0	0	2587	0	1.97	0.6
'ID=gene589;Name=cpsA;Dbxref=GeneID:2718865;gbkey=Gene;gene=cpsA;locus_tag=MAP0579c'	604614	1939	0	1202	0	0.62	992	0	0.71	2150	0	1.49	3195	0	1.92	617	0	0.37	1.19
'ID=gene589;Name=cpsA;Dbxref=GeneID:2718865;gbkey=Gene;gene=cpsA;locus_tag=MAP0579c'	604740	1713	0	16462	0	9.67	10154	0	8.21	7604	0	5.96	2920	0	1.99	2876	0	1.93	6.46
'ID=gene589;Name=cpsA;Dbxref=GeneID:2718865;gbkey=Gene;gene=cpsA;locus_tag=MAP0579c'	604890	13	0	12	0	0.93	19	0	2.02	27	0	2.79	17	0	1.53	79	0	6.98	1.82
'ID=gene589;Name=cpsA;Dbxref=GeneID:2718865;gbkey=Gene;gene=cpsA;locus_tag=MAP0579c'	604938	3874	0	3116	0	0.81	2887	0	1.03	4898	0	1.7	3305	0	1	4	0	0	1.13
'ID=gene589;Name=cpsA;Dbxref=GeneID:2718865;gbkey=Gene;gene=cpsA;locus_tag=MAP0579c'	605079	265	0	650	0	2.47	7	0	0.04	213	0	1.08	139	0	0.61	0	0	0	1.05
'IG'	605303	15533	0	22386	0	1.45	10526	0	0.94	14663	0	1.27	17912	0	1.35	19562	0	1.45	1.25
'ID=gene590;Name=MAP0580c;Dbxref=GeneID:2718078;gbkey=Gene;locus_tag=MAP0580c'	605557	5747	0	5292	0	0.93	4712	0	1.14	4589	0	1.07	9618	0	1.95	31673	0	6.33	1.27
'ID=gene590;Name=MAP0580c;Dbxref=GeneID:2718078;gbkey=Gene;locus_tag=MAP0580c'	605599	1553	0	5	0	0	31	0	0.03	16	0	0.01	3987	0	3	2	0	0	0.76
'ID=gene590;Name=MAP0580c;Dbxref=GeneID:2718078;gbkey=Gene;locus_tag=MAP0580c'	605623	7751	0	23196	0	3.01	23398	0	4.18	21765	0	3.77	19993	0	3.01	8845	0	1.31	3.49
'IG'	605823	121837	0	3313	0	0.03	4046	0	0.05	634	0	0.01	2152	0	0.02	12	0	0	0.03
'ID=gene591;Name=MAP0581c;Dbxref=GeneID:2718100;gbkey=Gene;locus_tag=MAP0581c'	606783	288	0	2753	0	9.62	559	0	2.69	739	0	3.45	361	0	1.46	3296	0	13.14	4.3
'ID=gene591;Name=MAP0581c;Dbxref=GeneID:2718100;gbkey=Gene;locus_tag=MAP0581c'	607633	4566	0	16582	0	3.65	12901	0	3.91	11020	0	3.24	9060	0	2.32	1247	0	0.31	3.28
'IG'	607693	4306	0	1101	0	0.26	3842	0	1.24	1977	0	0.62	310	0	0.08	3524	0	0.94	0.55
'ID=gene592;Name=bpoA;Dbxref=GeneID:2719634;gbkey=Gene;gene=bpoA;locus_tag=MAP0582'	607933	4559	0	1	0	0	0	0	0	0	0	0	0	0	0	2	0	0	0
'ID=gene593;Name=MAP0583;Dbxref=GeneID:2720713;gbkey=Gene;locus_tag=MAP0583'	609266	15	0	996	0	66.79	662	0	61.11	1542	0	138.14	4477	0	348.3	6	0	0.46	153.58
'ID=gene593;Name=MAP0583;Dbxref=GeneID:2720713;gbkey=Gene;locus_tag=MAP0583'	609275	8108	0	19257	0	2.39	14478	0	2.47	15435	0	2.56	13198	0	1.9	4119	0	0.58	2.33
'ID=gene594;Name=MAP0584;Dbxref=GeneID:2718132;gbkey=Gene;locus_tag=MAP0584'	609896	604	0	306	0	0.51	2979	0	6.83	2288	0	5.09	2745	0	5.3	4	0	0.01	4.43
'IG'	609967	12543	0	9461	0	0.76	10199	0	1.13	11421	0	1.22	11985	0	1.12	25326	0	2.32	1.06
'ID=gene595;Name=MAP0585;Dbxref=GeneID:2721272;gbkey=Gene;locus_tag=MAP0585'	610014	5470	0	4589	0	0.84	4960	0	1.26	4325	0	1.06	6451	0	1.38	13975	0	2.93	1.13
'ID=gene595;Name=MAP0585;Dbxref=GeneID:2721272;gbkey=Gene;locus_tag=MAP0585'	610481	16703	0	22296	0	1.34	20461	0	1.7	12480	0	1	19947	0	1.39	14007	0	0.96	1.36
'ID=gene596;Name=MAP0586c;Dbxref=GeneID:2721033;gbkey=Gene;locus_tag=MAP0586c'	611022	4009	0	5574	0	1.4	3547	0	1.23	2604	0	0.87	2942	0	0.86	478	0	0.14	1.09
'ID=gene596;Name=MAP0586c;Dbxref=GeneID:2721033;gbkey=Gene;locus_tag=MAP0586c'	611112	74688	0	6215	0	0.08	5074	0	0.09	3417	0	0.06	13006	0	0.2	2805	0	0.04	0.11
'ID=gene596;Name=MAP0586c;Dbxref=GeneID:2721033;gbkey=Gene;locus_tag=MAP0586c'	611115	4977	0	9710	0	1.96	7491	0	2.08	7761	0	2.1	6725	0	1.58	237	0	0.05	1.93
'ID=gene596;Name=MAP0586c;Dbxref=GeneID:2721033;gbkey=Gene;locus_tag=MAP0586c'	611178	298	0	0	0	0	0	0	0	0	0	0	1	0	0	0	0	0	0
'ID=gene596;Name=MAP0586c;Dbxref=GeneID:2721033;gbkey=Gene;locus_tag=MAP0586c'	611196	3990	0	3501	0	0.88	2363	0	0.82	1408	0	0.47	6816	0	1.99	13	0	0	1.04
'ID=gene597;Name=MAP0587;Dbxref=GeneID:2717857;gbkey=Gene;locus_tag=MAP0587'	612532	1070	0	6053	0	5.69	7858	0	10.17	4254	0	5.34	5288	0	5.77	3155	0	3.39	6.74
'ID=gene598;Name=MAP0588;Dbxref=GeneID:2717884;gbkey=Gene;locus_tag=MAP0588'	613149	668	0	28	0	0.04	0	0	0	0	0	0	0	0	0	2	0	0	0.01
'ID=gene598;Name=MAP0588;Dbxref=GeneID:2717884;gbkey=Gene;locus_tag=MAP0588'	613527	545	0	899	0	1.66	1040	0	2.64	525	0	1.29	929	0	1.99	1017	0	2.14	1.9
'ID=gene598;Name=MAP0588;Dbxref=GeneID:2717884;gbkey=Gene;locus_tag=MAP0588'	613737	78	0	43	0	0.55	37	0	0.66	40	0	0.69	11	0	0.16	0	0	0	0.52
'ID=gene598;Name=MAP0588;Dbxref=GeneID:2717884;gbkey=Gene;locus_tag=MAP0588'	613785	9958	0	7777	0	0.79	2027	0	0.28	2955	0	0.4	1709	0	0.2	362	0	0.04	0.42
'ID=gene598;Name=MAP0588;Dbxref=GeneID:2717884;gbkey=Gene;locus_tag=MAP0588'	613835	12	0	275	0	23.05	1	0	0.12	75	0	8.4	1	0	0.1	1	0	0.1	7.92
'ID=gene598;Name=MAP0588;Dbxref=GeneID:2717884;gbkey=Gene;locus_tag=MAP0588'	614127	459	0	6593	0	14.45	4157	0	12.54	8598	0	25.17	4211	0	10.71	12461	0	31.17	15.72
'IG'	614956	22	0	1027	0	46.96	2080	0	130.91	2895	0	176.82	1124	0	59.62	4	0	0.21	103.58
'ID=gene599;Name=MAP0589c;Dbxref=GeneID:2719604;gbkey=Gene;locus_tag=MAP0589c'	614992	130	0	532	0	4.12	229	0	2.44	526	0	5.44	408	0	3.66	1883	0	16.63	3.91
'ID=gene599;Name=MAP0589c;Dbxref=GeneID:2719604;gbkey=Gene;locus_tag=MAP0589c'	615030	2104	0	1760	0	0.84	1281	0	0.84	1332	0	0.85	2022	0	1.12	1001	0	0.55	0.91
'ID=gene599;Name=MAP0589c;Dbxref=GeneID:2719604;gbkey=Gene;locus_tag=MAP0589c'	615066	35	0	60	0	1.72	143	0	5.66	17	0	0.65	1	0	0.03	0	0	0	2.02
'ID=gene599;Name=MAP0589c;Dbxref=GeneID:2719604;gbkey=Gene;locus_tag=MAP0589c'	615237	653	0	10	0	0.02	103	0	0.22	0	0	0	40	0	0.07	0	0	0	0.08
'ID=gene599;Name=MAP0589c;Dbxref=GeneID:2719604;gbkey=Gene;locus_tag=MAP0589c'	615331	14	0	1108	0	79.61	596	0	58.94	365	0	35.03	1056	0	88.02	20	0	1.64	65.4
'ID=gene599;Name=MAP0589c;Dbxref=GeneID:2719604;gbkey=Gene;locus_tag=MAP0589c'	615334	4720	0	2181	0	0.46	1201	0	0.35	2980	0	0.85	2112	0	0.52	23681	0	5.76	0.55
'ID=gene599;Name=MAP0589c;Dbxref=GeneID:2719604;gbkey=Gene;locus_tag=MAP0589c'	615563	361	0	899	0	2.5	1427	0	5.47	853	0	3.18	705	0	2.28	44	0	0.14	3.36
'ID=gene599;Name=MAP0589c;Dbxref=GeneID:2719604;gbkey=Gene;locus_tag=MAP0589c'	615592	287	0	0	0	0	1	0	0	30	0	0.14	697	0	2.83	824	0	3.3	0.74
'ID=gene599;Name=MAP0589c;Dbxref=GeneID:2719604;gbkey=Gene;locus_tag=MAP0589c'	615853	17136	0	12966	0	0.76	12748	0	1.03	10216	0	0.8	9719	0	0.66	15733	0	1.05	0.81
'ID=gene599;Name=MAP0589c;Dbxref=GeneID:2719604;gbkey=Gene;locus_tag=MAP0589c'	616086	14432	0	1151	0	0.08	1095	0	0.11	1425	0	0.13	470	0	0.04	1851	0	0.15	0.09
'ID=gene599;Name=MAP0589c;Dbxref=GeneID:2719604;gbkey=Gene;locus_tag=MAP0589c'	616147	2099	0	2687	0	1.29	1381	0	0.91	2701	0	1.73	1532	0	0.85	2205	0	1.21	1.19
'ID=gene599;Name=MAP0589c;Dbxref=GeneID:2719604;gbkey=Gene;locus_tag=MAP0589c'	616167	569	0	815	0	1.44	1020	0	2.48	291	0	0.69	367	0	0.75	375	0	0.76	1.34
'IG'	616206	6348	0	635	0	0.1	440	0	0.1	252	0	0.05	1128	0	0.21	472	0	0.09	0.11
'IG'	616279	1296	0	1856	0	1.44	1104	0	1.18	1585	0	1.64	2356	0	2.12	806	0	0.71	1.6
'IG'	616368	2130	0	3593	0	1.7	645	0	0.42	311	0	0.2	4	0	0	0	0	0	0.58
'IG'	617187	131	0	2456	0	18.86	3610	0	38.16	2842	0	29.15	2946	0	26.24	2379	0	20.85	28.1
'IG'	617234	125	0	865	0	6.96	2282	0	25.28	833	0	8.95	1552	0	14.49	1316	0	12.09	13.92
'ID=gene602;Name=phoP;Dbxref=GeneID:2717964;gbkey=Gene;gene=phoP;locus_tag=MAP0591'	617964	3072	0	8898	0	2.91	4662	0	2.1	5239	0	2.29	7404	0	2.81	131	0	0.05	2.53
'ID=gene603;Name=phoR;Dbxref=GeneID:2718282;gbkey=Gene;gene=phoR;locus_tag=MAP0592'	618056	4816	0	1550	0	0.32	150	0	0.04	8	0	0	2858	0	0.69	1972	0	0.47	0.27
'IG'	619867	1836	0	836	0	0.46	836	0	0.63	448	0	0.33	2010	0	1.28	2	0	0	0.67
'ID=gene606;Name=adhB;Dbxref=GeneID:2718535;gbkey=Gene;gene=adhB;locus_tag=MAP0595c'	620681	12	0	154	0	12.91	102	0	11.77	0	0	0	0	0	0	0	0	0	6.17
'ID=gene606;Name=adhB;Dbxref=GeneID:2718535;gbkey=Gene;gene=adhB;locus_tag=MAP0595c'	620861	822	0	418	0	0.51	190	0	0.32	37	0	0.06	232	0	0.33	4	0	0.01	0.31
'ID=gene606;Name=adhB;Dbxref=GeneID:2718535;gbkey=Gene;gene=adhB;locus_tag=MAP0595c'	621068	1240	0	420	0	0.34	548	0	0.61	237	0	0.26	52	0	0.05	0	0	0	0.31
'ID=gene607;Name=MAP0596c;Dbxref=GeneID:2720807;gbkey=Gene;locus_tag=MAP0596c'	621803	232	0	1376	0	5.97	734	0	4.38	3549	0	20.56	3005	0	15.12	38	0	0.19	11.5
'ID=gene609;Name=MAP0598c;Dbxref=GeneID:2718061;gbkey=Gene;locus_tag=MAP0598c'	623390	254	0	0	0	0	1	0	0.01	7	0	0.04	1065	0	4.89	6	0	0.03	1.23
'ID=gene612;Name=MAP0601c;Dbxref=GeneID:2721683;gbkey=Gene;locus_tag=MAP0601c'	626352	3311	0	797	0	0.24	1196	0	0.5	1915	0	0.78	1007	0	0.35	1371	0	0.48	0.47
'ID=gene613;Name=aldA_1;Dbxref=GeneID:2721607;gbkey=Gene;gene=aldA_1;locus_tag=MAP0602'	627176	3263	0	252	0	0.08	534	0	0.23	529	0	0.22	1	0	0	0	0	0	0.13
'ID=gene613;Name=aldA_1;Dbxref=GeneID:2721607;gbkey=Gene;gene=aldA_1;locus_tag=MAP0602'	628157	10281	0	2602	0	0.25	1642	0	0.22	2342	0	0.31	652	0	0.07	1	0	0	0.21
'ID=gene618;Name=ggtA;Dbxref=GeneID:2720895;gbkey=Gene;gene=ggtA;locus_tag=MAP0607c'	631702	1394	0	2878	0	2.08	1602	0	1.59	1565	0	1.51	6991	0	5.85	11731	0	9.66	2.76
'ID=gene618;Name=ggtA;Dbxref=GeneID:2720895;gbkey=Gene;gene=ggtA;locus_tag=MAP0607c'	631750	17	0	26	0	1.54	287	0	23.38	7	0	0.55	36	0	2.47	68	0	4.59	6.98
'ID=gene618;Name=ggtA;Dbxref=GeneID:2720895;gbkey=Gene;gene=ggtA;locus_tag=MAP0607c'	633205	1190	0	14785	0	12.5	6881	0	8.01	14097	0	15.92	10361	0	10.16	19910	0	19.21	11.65
'IG'	634332	3434	0	3656	0	1.07	1188	0	0.48	3015	0	1.18	2026	0	0.69	2824	0	0.94	0.85
'ID=gene620;Name=MAP0609;Dbxref=GeneID:2719229;gbkey=Gene;locus_tag=MAP0609'	634351	42784	0	7824	0	0.18	4022	0	0.13	4825	0	0.15	3424	0	0.09	1130	0	0.03	0.14
'ID=gene620;Name=MAP0609;Dbxref=GeneID:2719229;gbkey=Gene;locus_tag=MAP0609'	634376	2715	0	5546	0	2.05	777	0	0.4	1545	0	0.76	586	0	0.25	899	0	0.38	0.87
'ID=gene620;Name=MAP0609;Dbxref=GeneID:2719229;gbkey=Gene;locus_tag=MAP0609'	634484	3297	0	5196	0	1.59	1548	0	0.65	1951	0	0.8	4005	0	1.42	12055	0	4.2	1.11
'ID=gene620;Name=MAP0609;Dbxref=GeneID:2719229;gbkey=Gene;locus_tag=MAP0609'	634487	14167	0	11965	0	0.85	5071	0	0.5	6952	0	0.66	7282	0	0.6	13421	0	1.09	0.65
'ID=gene620;Name=MAP0609;Dbxref=GeneID:2719229;gbkey=Gene;locus_tag=MAP0609'	634682	3266	0	3095	0	0.95	1360	0	0.58	1531	0	0.63	815	0	0.29	2723	0	0.96	0.61
'ID=gene621;Name=MAP0610c;Dbxref=GeneID:2720187;gbkey=Gene;locus_tag=MAP0610c'	635062	1707	0	3071	0	1.81	538	0	0.44	886	0	0.7	1811	0	1.24	1	0	0	1.05
'ID=gene621;Name=MAP0610c;Dbxref=GeneID:2720187;gbkey=Gene;locus_tag=MAP0610c'	635563	1244	0	0	0	0	0	0	0	494	0	0.53	192	0	0.18	0	0	0	0.18
'ID=gene621;Name=MAP0610c;Dbxref=GeneID:2720187;gbkey=Gene;locus_tag=MAP0610c'	635695	616	0	2777	0	4.53	917	0	2.06	3582	0	7.81	1254	0	2.38	57	0	0.11	4.2
'IG'	635789	1808	0	500	0	0.28	1653	0	1.27	653	0	0.49	1664	0	1.07	4	0	0	0.78
'IG'	635796	340	0	3564	0	10.54	150	0	0.61	717	0	2.83	1426	0	4.89	1	0	0	4.72
'ID=gene629;Name=MAP0618c;Dbxref=GeneID:2719817;gbkey=Gene;locus_tag=MAP0618c'	643718	9507	0	16744	0	1.77	8240	0	1.2	2351	0	0.33	9648	0	1.18	5736	0	0.69	1.12
'ID=gene629;Name=MAP0618c;Dbxref=GeneID:2719817;gbkey=Gene;locus_tag=MAP0618c'	644042	6296	0	15235	0	2.43	18356	0	4.04	6874	0	1.47	12072	0	2.24	9882	0	1.8	2.54
'ID=gene629;Name=MAP0618c;Dbxref=GeneID:2719817;gbkey=Gene;locus_tag=MAP0618c'	644105	30847	0	31882	0	1.04	32256	0	1.45	24054	0	1.05	25405	0	0.96	25296	0	0.94	1.12
'IG'	644880	2500	0	1337	0	0.54	198	0	0.11	1518	0	0.82	1752	0	0.82	6	0	0	0.57
'IG'	644917	4246	0	7070	0	1.67	10103	0	3.29	8528	0	2.7	12021	0	3.3	2952	0	0.8	2.74
'IG'	644964	4224	0	3196	0	0.76	4466	0	1.46	4104	0	1.31	5365	0	1.48	1097	0	0.3	1.25
'IG'	644996	1616	0	288	0	0.18	525	0	0.45	763	0	0.63	0	0	0	0	0	0	0.32
'ID=gene630;Name=MAP0619c;Dbxref=GeneID:2721303;gbkey=Gene;locus_tag=MAP0619c'	645162	813	0	935	0	1.16	289	0	0.49	427	0	0.71	509	0	0.73	3	0	0	0.77
'ID=gene630;Name=MAP0619c;Dbxref=GeneID:2721303;gbkey=Gene;locus_tag=MAP0619c'	645652	7251	0	2767	0	0.38	986	0	0.19	567	0	0.11	2815	0	0.45	2	0	0	0.28
'IG'	646616	3441	0	8394	0	2.45	7623	0	3.07	6021	0	2.35	2587	0	0.88	1055	0	0.35	2.19
'IG'	646684	1181	0	3174	0	2.7	2813	0	3.3	3305	0	3.76	2463	0	2.43	2679	0	2.6	3.05
'ID=gene631;Name=MAP0620;Dbxref=GeneID:2721712;gbkey=Gene;locus_tag=MAP0620'	647407	383	0	11708	0	30.75	4637	0	16.76	3711	0	13.02	3842	0	11.71	8668	0	25.98	18.06
'IG'	647480	5903	0	11996	0	2.04	13514	0	3.17	12774	0	2.91	15481	0	3.06	6017	0	1.17	2.8
'ID=gene632;Name=MAP0621;Dbxref=GeneID:2721323;gbkey=Gene;locus_tag=MAP0621'	649159	96	0	3681	0	38.57	2320	0	33.46	4937	0	69.1	3996	0	48.58	5	0	0.06	47.43
'ID=gene635;Name=MAP0624;Dbxref=GeneID:2719145;gbkey=Gene;locus_tag=MAP0624'	649815	880	0	566	0	0.65	1657	0	2.61	1624	0	2.48	118	0	0.16	2	0	0	1.47
'ID=gene635;Name=MAP0624;Dbxref=GeneID:2719145;gbkey=Gene;locus_tag=MAP0624'	650502	1024	0	2596	0	2.55	2417	0	3.27	5539	0	7.27	1476	0	1.68	4311	0	4.83	3.69
'ID=gene638;Name=MAP0627c;Dbxref=GeneID:2719706;gbkey=Gene;locus_tag=MAP0627c'	651778	6454	0	11981	0	1.87	5508	0	1.18	6797	0	1.42	5177	0	0.94	48677	0	8.66	1.35
'ID=gene639;Name=MAP0628c;Dbxref=GeneID:2717917;gbkey=Gene;locus_tag=MAP0628c'	652180	842	0	1270	0	1.52	1946	0	3.2	2149	0	3.43	1235	0	1.71	7	0	0.01	2.46
'ID=gene639;Name=MAP0628c;Dbxref=GeneID:2717917;gbkey=Gene;locus_tag=MAP0628c'	652321	3914	0	2339	0	0.6	5201	0	1.84	6667	0	2.29	2665	0	0.79	1170	0	0.34	1.38
'ID=gene640;Name=MAP0629c;Dbxref=GeneID:2717576;gbkey=Gene;locus_tag=MAP0629c'	653138	560	0	7208	0	12.95	6182	0	15.28	5252	0	12.6	3619	0	7.54	6	0	0.01	12.09
'ID=gene640;Name=MAP0629c;Dbxref=GeneID:2717576;gbkey=Gene;locus_tag=MAP0629c'	653216	100	0	2990	0	30.08	1287	0	17.82	1207	0	16.22	1	0	0.01	38	0	0.44	16.03
'ID=gene641;Name=MAP0630c;Dbxref=GeneID:2721546;gbkey=Gene;locus_tag=MAP0630c'	653567	28162	0	8948	0	0.32	6838	0	0.34	8401	0	0.4	2226	0	0.09	12981	0	0.53	0.29
'ID=gene641;Name=MAP0630c;Dbxref=GeneID:2721546;gbkey=Gene;locus_tag=MAP0630c'	653762	152	0	1580	0	10.46	1593	0	14.51	863	0	7.63	2177	0	16.71	1023	0	7.73	12.33
'ID=gene641;Name=MAP0630c;Dbxref=GeneID:2721546;gbkey=Gene;locus_tag=MAP0630c'	653900	8308	0	3205	0	0.39	2299	0	0.38	557	0	0.09	2529	0	0.36	36	0	0	0.3
'ID=gene643;Name=pepC;Dbxref=GeneID:2719619;gbkey=Gene;gene=pepC;locus_tag=MAP0632'	655456	3318	0	184	0	0.06	196	0	0.08	444	0	0.18	2	0	0	0	0	0	0.08
'ID=gene643;Name=pepC;Dbxref=GeneID:2719619;gbkey=Gene;gene=pepC;locus_tag=MAP0632'	655504	16	0	2	0	0.13	0	0	0	0	0	0	0	0	0	0	0	0	0.03
'ID=gene643;Name=pepC;Dbxref=GeneID:2719619;gbkey=Gene;gene=pepC;locus_tag=MAP0632'	655900	3817	0	387	0	0.1	1320	0	0.48	1291	0	0.45	1711	0	0.52	5844	0	1.76	0.39
'ID=gene643;Name=pepC;Dbxref=GeneID:2719619;gbkey=Gene;gene=pepC;locus_tag=MAP0632'	656224	838	0	2	0	0	802	0	1.33	2	0	0	0	0	0	0	0	0	0.33
'ID=gene643;Name=pepC;Dbxref=GeneID:2719619;gbkey=Gene;gene=pepC;locus_tag=MAP0632'	656368	188	0	3072	0	16.44	603	0	4.44	588	0	4.2	2	0	0.01	0	0	0	6.27
'ID=gene643;Name=pepC;Dbxref=GeneID:2719619;gbkey=Gene;gene=pepC;locus_tag=MAP0632'	656440	1481	0	2210	0	1.5	2224	0	2.08	2472	0	2.24	8456	0	6.66	31	0	0.02	3.12
'ID=gene643;Name=pepC;Dbxref=GeneID:2719619;gbkey=Gene;gene=pepC;locus_tag=MAP0632'	656587	157	0	6664	0	42.7	1481	0	13.06	4316	0	36.94	832	0	6.18	21824	0	159.59	24.72
'IG'	656631	19	0	1712	0	90.63	4635	0	337.77	3350	0	236.92	89	0	5.47	2	0	0.12	167.7
'ID=gene645;Name=MAP0634c;Dbxref=GeneID:2717807;gbkey=Gene;locus_tag=MAP0634c'	656994	135	0	2710	0	20.19	1428	0	14.65	786	0	7.82	2830	0	24.46	2448	0	20.82	16.78
'ID=gene645;Name=MAP0634c;Dbxref=GeneID:2717807;gbkey=Gene;locus_tag=MAP0634c'	657168	3056	0	14761	0	4.86	8381	0	3.8	9486	0	4.17	7545	0	2.88	22334	0	8.39	3.93
'ID=gene651;Name=MAP0640c;Dbxref=GeneID:2719218;gbkey=Gene;locus_tag=MAP0640c'	663612	6218	0	1503	0	0.24	1308	0	0.29	1684	0	0.36	2908	0	0.55	6	0	0	0.36
'IG'	663882	22925	0	17	0	0	1	0	0	675	0	0.04	1	0	0	2	0	0	0.01
'IG'	666067	1135	0	638	0	0.57	697	0	0.85	1590	0	1.88	240	0	0.25	2	0	0	0.89
'ID=gene654;Name=MAP0643c;Dbxref=GeneID:2720744;gbkey=Gene;locus_tag=MAP0643c'	666396	9452	0	40515	0	4.31	29493	0	4.32	37554	0	5.34	43991	0	5.43	74174	0	9.01	4.85
'ID=gene654;Name=MAP0643c;Dbxref=GeneID:2720744;gbkey=Gene;locus_tag=MAP0643c'	666615	123	0	8174	0	66.85	6576	0	74.02	9016	0	98.5	6564	0	62.28	9008	0	84.08	75.41
'ID=gene654;Name=MAP0643c;Dbxref=GeneID:2720744;gbkey=Gene;locus_tag=MAP0643c'	666856	147	0	4392	0	30.05	1238	0	11.66	1545	0	14.12	1867	0	14.82	3	0	0.02	17.66
'ID=gene654;Name=MAP0643c;Dbxref=GeneID:2720744;gbkey=Gene;locus_tag=MAP0643c'	666983	3747	0	8082	0	2.17	2788	0	1.03	5342	0	1.92	3667	0	1.14	14578	0	4.47	1.56
'IG'	667059	59769	0	22543	0	0.38	22503	0	0.52	14730	0	0.33	29827	0	0.58	35703	0	0.69	0.45
'ID=gene656;Name=cysA3;Dbxref=GeneID:2720960;gbkey=Gene;gene=cysA3;locus_tag=MAP0645c'	667946	15	0	599	0	40.17	1949	0	179.9	3570	0	319.81	3147	0	244.83	14305	0	1094.86	196.18
'ID=gene656;Name=cysA3;Dbxref=GeneID:2720960;gbkey=Gene;gene=cysA3;locus_tag=MAP0645c'	667988	49	0	735	0	15.09	15	0	0.42	190	0	5.21	437	0	10.41	0	0	0	7.78
'IG'	668745	11	0	226	0	20.67	386	0	48.59	210	0	25.65	96	0	10.18	9	0	0.94	26.27
'IG'	668748	25627	0	7798	0	0.31	11411	0	0.62	5747	0	0.3	8500	0	0.39	15534	0	0.7	0.4
'IG'	668951	601	0	184	0	0.31	3	0	0.01	1	0	0	1167	0	2.27	2	0	0	0.65
'ID=gene659;Name=MAP0648c;Dbxref=GeneID:2720912;gbkey=Gene;locus_tag=MAP0648c'	669414	441	0	2	0	0	0	0	0	0	0	0	0	0	0	0	0	0	0
'ID=gene659;Name=MAP0648c;Dbxref=GeneID:2720912;gbkey=Gene;locus_tag=MAP0648c'	669421	159	0	236	0	1.49	529	0	4.61	0	0	0	0	0	0	0	0	0	1.52
'ID=gene659;Name=MAP0648c;Dbxref=GeneID:2720912;gbkey=Gene;locus_tag=MAP0648c'	669907	1444	0	1	0	0	47	0	0.05	361	0	0.34	150	0	0.12	0	0	0	0.13
'ID=gene659;Name=MAP0648c;Dbxref=GeneID:2720912;gbkey=Gene;locus_tag=MAP0648c'	670193	122030	0	42	0	0	1003	0	0.01	17	0	0	464	0	0	8	0	0	0
'ID=gene659;Name=MAP0648c;Dbxref=GeneID:2720912;gbkey=Gene;locus_tag=MAP0648c'	670203	6383	0	6760	0	1.07	4826	0	1.05	6055	0	1.27	5911	0	1.08	10013	0	1.8	1.12
'IG'	670296	2384	0	3096	0	1.31	3474	0	2.02	2394	0	1.35	3880	0	1.9	3	0	0	1.64
'ID=gene661;Name=MAP0650;Dbxref=GeneID:2718779;gbkey=Gene;locus_tag=MAP0650'	671858	1343	0	7250	0	5.43	4427	0	4.56	5196	0	5.2	4750	0	4.13	3386	0	2.89	4.83
'IG'	672136	5929	0	3634	0	0.62	5471	0	1.28	5108	0	1.16	3199	0	0.63	8	0	0	0.92
'ID=gene662;Name=phoS2_1;Dbxref=GeneID:2720569;gbkey=Gene;gene=phoS2_1;locus_tag=MAP0651'	672458	569	0	500	0	0.88	311	0	0.76	681	0	1.61	972	0	1.99	2	0	0	1.31
'ID=gene662;Name=phoS2_1;Dbxref=GeneID:2720569;gbkey=Gene;gene=phoS2_1;locus_tag=MAP0651'	673013	6104	0	13757	0	2.27	6523	0	1.48	5339	0	1.18	7683	0	1.47	2874	0	0.54	1.6
'ID=gene662;Name=phoS2_1;Dbxref=GeneID:2720569;gbkey=Gene;gene=phoS2_1;locus_tag=MAP0651'	673160	4280	0	5143	0	1.21	2218	0	0.72	1488	0	0.47	2288	0	0.62	5	0	0	0.75
'ID=gene662;Name=phoS2_1;Dbxref=GeneID:2720569;gbkey=Gene;gene=phoS2_1;locus_tag=MAP0651'	673289	22	0	1142	0	52.21	2434	0	153.19	2395	0	146.28	2831	0	150.17	11895	0	620.73	125.46
'ID=gene663;Name=pstC2_1;Dbxref=GeneID:2717481;gbkey=Gene;gene=pstC2_1;locus_tag=MAP0652'	673832	2620	0	4063	0	1.56	501	0	0.26	2356	0	1.21	1290	0	0.57	4	0	0	0.9
'ID=gene663;Name=pstC2_1;Dbxref=GeneID:2717481;gbkey=Gene;gene=pstC2_1;locus_tag=MAP0652'	673871	3465	0	3917	0	1.14	3997	0	1.6	2464	0	0.96	2480	0	0.84	203	0	0.07	1.13
'ID=gene663;Name=pstC2_1;Dbxref=GeneID:2717481;gbkey=Gene;gene=pstC2_1;locus_tag=MAP0652'	673889	2070	0	248	0	0.12	99	0	0.07	1626	0	1.06	302	0	0.17	0	0	0	0.35
'ID=gene663;Name=pstC2_1;Dbxref=GeneID:2717481;gbkey=Gene;gene=pstC2_1;locus_tag=MAP0652'	674348	483	0	5749	0	11.97	2134	0	6.12	1806	0	5.02	2837	0	6.85	102	0	0.24	7.49
'ID=gene664;Name=pstA1_1;Dbxref=GeneID:2721012;gbkey=Gene;gene=pstA1_1;locus_tag=MAP0653'	674764	7156	0	28308	0	3.98	15468	0	2.99	13628	0	2.56	20983	0	3.42	24151	0	3.87	3.24
'ID=gene664;Name=pstA1_1;Dbxref=GeneID:2721012;gbkey=Gene;gene=pstA1_1;locus_tag=MAP0653'	675148	1431	0	3218	0	2.26	516	0	0.5	1627	0	1.53	523	0	0.43	2	0	0	1.18
'ID=gene664;Name=pstA1_1;Dbxref=GeneID:2721012;gbkey=Gene;gene=pstA1_1;locus_tag=MAP0653'	675211	49710	0	17107	0	0.35	9966	0	0.28	6361	0	0.17	7860	0	0.18	2075	0	0.05	0.25
'IG'	676148	2473	0	608	0	0.25	448	0	0.25	854	0	0.46	805	0	0.38	1	0	0	0.34
'ID=gene667;Name=MAP0656c;Dbxref=GeneID:2719941;gbkey=Gene;locus_tag=MAP0656c'	677881	8669	0	381	0	0.04	481	0	0.08	587	0	0.09	511	0	0.07	1	0	0	0.07
'ID=gene667;Name=MAP0656c;Dbxref=GeneID:2719941;gbkey=Gene;locus_tag=MAP0656c'	677947	23577	0	699	0	0.03	1158	0	0.07	1193	0	0.07	2989	0	0.15	1154	0	0.06	0.08
'ID=gene667;Name=MAP0656c;Dbxref=GeneID:2719941;gbkey=Gene;locus_tag=MAP0656c'	678130	451	0	1504	0	3.35	1738	0	5.34	1448	0	4.31	845	0	2.19	4	0	0.01	3.8
'ID=gene667;Name=MAP0656c;Dbxref=GeneID:2719941;gbkey=Gene;locus_tag=MAP0656c'	678169	23370	0	5081	0	0.22	3009	0	0.18	3701	0	0.21	6573	0	0.33	274	0	0.01	0.23
'ID=gene667;Name=MAP0656c;Dbxref=GeneID:2719941;gbkey=Gene;locus_tag=MAP0656c'	678181	1144	0	418	0	0.37	1076	0	1.3	1245	0	1.46	2174	0	2.22	899	0	0.9	1.34
'ID=gene668;Name=MAP0657c;Dbxref=GeneID:2718274;gbkey=Gene;locus_tag=MAP0657c'	679819	15987	0	43854	0	2.76	30425	0	2.64	26199	0	2.2	41637	0	3.04	70032	0	5.03	2.66
'ID=gene668;Name=MAP0657c;Dbxref=GeneID:2718274;gbkey=Gene;locus_tag=MAP0657c'	680206	3430	0	6920	0	2.03	8808	0	3.56	2947	0	1.15	1940	0	0.66	1442	0	0.48	1.85
'ID=gene668;Name=MAP0657c;Dbxref=GeneID:2718274;gbkey=Gene;locus_tag=MAP0657c'	680329	6972	0	7075	0	1.02	4551	0	0.9	8497	0	1.64	13239	0	2.22	2574	0	0.42	1.44
'ID=gene668;Name=MAP0657c;Dbxref=GeneID:2718274;gbkey=Gene;locus_tag=MAP0657c'	680335	120	0	4338	0	36.36	3830	0	44.19	2529	0	28.32	5073	0	49.33	941	0	9	39.55
'ID=gene668;Name=MAP0657c;Dbxref=GeneID:2718274;gbkey=Gene;locus_tag=MAP0657c'	680459	4747	0	3473	0	0.74	2111	0	0.62	2430	0	0.69	2703	0	0.66	4206	0	1.02	0.68
'ID=gene671;Name=MAP0660;Dbxref=GeneID:2721363;gbkey=Gene;locus_tag=MAP0660'	682510	320	0	644	0	2.02	584	0	2.53	566	0	2.38	1328	0	4.84	5955	0	21.36	2.94
'ID=gene671;Name=MAP0660;Dbxref=GeneID:2721363;gbkey=Gene;locus_tag=MAP0660'	682558	8447	0	7997	0	0.95	2053	0	0.34	2689	0	0.43	1436	0	0.2	1142	0	0.16	0.48
'ID=gene671;Name=MAP0660;Dbxref=GeneID:2721363;gbkey=Gene;locus_tag=MAP0660'	682762	51	0	2719	0	53.63	1991	0	54.05	2894	0	76.25	1891	0	43.27	1	0	0.02	56.8
'ID=gene671;Name=MAP0660;Dbxref=GeneID:2721363;gbkey=Gene;locus_tag=MAP0660'	682804	157	0	17	0	0.11	1811	0	15.97	488	0	4.18	369	0	2.74	3	0	0.02	5.75
'ID=gene673;Name=MAP0662c;Dbxref=GeneID:2718983;gbkey=Gene;locus_tag=MAP0662c'	684354	3350	0	1	0	0	0	0	0	1	0	0	0	0	0	0	0	0	0
'ID=gene673;Name=MAP0662c;Dbxref=GeneID:2718983;gbkey=Gene;locus_tag=MAP0662c'	684411	44	0	938	0	21.44	1231	0	38.74	394	0	12.03	994	0	26.36	3297	0	86.03	24.64
'ID=gene673;Name=MAP0662c;Dbxref=GeneID:2718983;gbkey=Gene;locus_tag=MAP0662c'	684456	12221	0	29542	0	2.43	24857	0	2.82	34848	0	3.83	29537	0	2.82	16216	0	1.52	2.97
'IG'	684688	6414	0	4495	0	0.7	2877	0	0.62	3592	0	0.75	5251	0	0.96	1069	0	0.19	0.76
'ID=gene674;Name=MAP0663;Dbxref=GeneID:2719803;gbkey=Gene;locus_tag=MAP0663'	685310	59	0	1439	0	24.53	729	0	17.11	35	0	0.8	101	0	2	2	0	0.04	11.11
'ID=gene674;Name=MAP0663;Dbxref=GeneID:2719803;gbkey=Gene;locus_tag=MAP0663'	685490	2004	0	6111	0	3.07	2119	0	1.46	5943	0	3.98	7053	0	4.11	2519	0	1.44	3.16
'IG'	685584	120	0	3029	0	25.39	3107	0	35.85	3415	0	38.24	2781	0	27.04	6462	0	61.82	31.63
'ID=gene675;Name=MAP0664c;Dbxref=GeneID:2718989;gbkey=Gene;locus_tag=MAP0664c'	685620	819	0	865	0	1.06	306	0	0.52	193	0	0.32	408	0	0.58	143	0	0.2	0.62
'ID=gene675;Name=MAP0664c;Dbxref=GeneID:2718989;gbkey=Gene;locus_tag=MAP0664c'	685658	71	0	72	0	1.02	403	0	7.86	575	0	10.88	627	0	10.31	2795	0	45.19	7.52
'ID=gene675;Name=MAP0664c;Dbxref=GeneID:2718989;gbkey=Gene;locus_tag=MAP0664c'	685959	677	0	5323	0	7.91	4317	0	8.83	3343	0	6.64	3041	0	5.24	447	0	0.76	7.15
'ID=gene675;Name=MAP0664c;Dbxref=GeneID:2718989;gbkey=Gene;locus_tag=MAP0664c'	686481	11477	0	5833	0	0.51	6644	0	0.8	4183	0	0.49	6755	0	0.69	4411	0	0.44	0.62
'ID=gene675;Name=MAP0664c;Dbxref=GeneID:2718989;gbkey=Gene;locus_tag=MAP0664c'	686597	564	0	25	0	0.04	0	0	0	121	0	0.29	0	0	0	0	0	0	0.08
'ID=gene675;Name=MAP0664c;Dbxref=GeneID:2718989;gbkey=Gene;locus_tag=MAP0664c'	686673	149	0	271	0	1.83	243	0	2.26	250	0	2.25	96	0	0.75	77	0	0.59	1.77
'ID=gene675;Name=MAP0664c;Dbxref=GeneID:2718989;gbkey=Gene;locus_tag=MAP0664c'	686775	1093	0	2155	0	1.98	3255	0	4.12	3505	0	4.31	2624	0	2.8	44	0	0.05	3.3
'ID=gene675;Name=MAP0664c;Dbxref=GeneID:2718989;gbkey=Gene;locus_tag=MAP0664c'	686795	771	0	2827	0	3.69	2192	0	3.94	1761	0	3.07	3916	0	5.93	2817	0	4.19	4.16
'IG'	686907	19767	0	9192	0	0.47	8439	0	0.59	14425	0	0.98	10620	0	0.63	5375	0	0.31	0.67
'IG'	686911	9949	0	11453	0	1.16	12345	0	1.72	13877	0	1.87	15000	0	1.76	16649	0	1.92	1.63
'ID=gene676;Name=MAP_t13;Dbxref=GeneID:3370900;gbkey=Gene;locus_tag=MAP_t13'	686956	37	0	17	0	0.46	21	0	0.79	19	0	0.69	15	0	0.47	6	0	0.19	0.6
'ID=gene680;Name=MAP0665c;Dbxref=GeneID:2718311;gbkey=Gene;locus_tag=MAP0665c'	687766	29	0	787	0	27.3	457	0	21.82	677	0	31.37	16	0	0.64	0	0	0	20.28
'ID=gene682;Name=MAP0667;Dbxref=GeneID:2719626;gbkey=Gene;locus_tag=MAP0667'	689320	291	0	6	0	0.02	5	0	0.02	9	0	0.04	10	0	0.04	5	0	0.02	0.03
'ID=gene683;Name=MAP0668;Dbxref=GeneID:2720381;gbkey=Gene;locus_tag=MAP0668'	689372	1303418	0.02	46637	0	0.04	25788	0	0.03	22288	0	0.02	22096	0	0.02	29474	0	0.03	0.03
'ID=gene683;Name=MAP0668;Dbxref=GeneID:2720381;gbkey=Gene;locus_tag=MAP0668'	689420	7489	0	678	0	0.09	371	0	0.07	971	0	0.17	945	0	0.15	121	0	0.02	0.12
'IG'	691130	5069	0	23346	0	4.63	11333	0	3.1	9883	0	2.62	11497	0	2.65	26942	0	6.1	3.25
'IG'	691494	20953	0	337	0	0.02	201	0	0.01	1	0	0	333	0	0.02	3	0	0	0.01
'ID=gene685;Name=lpqR;Dbxref=GeneID:2718908;gbkey=Gene;gene=lpqR;locus_tag=MAP0670'	692231	14858	0	4520	0	0.31	2063	0	0.19	5978	0	0.54	1235	0	0.1	6	0	0	0.28
'ID=gene686;Name=MAP0671;Dbxref=GeneID:2717537;gbkey=Gene;locus_tag=MAP0671'	692654	19	0	17	0	0.9	19	0	1.38	23	0	1.63	14	0	0.86	24	0	1.45	1.19
'ID=gene686;Name=MAP0671;Dbxref=GeneID:2717537;gbkey=Gene;locus_tag=MAP0671'	692656	13336	0	16033	0	1.21	18601	0	1.93	14840	0	1.5	11731	0	1.03	25094	0	2.16	1.42
'ID=gene686;Name=MAP0671;Dbxref=GeneID:2717537;gbkey=Gene;locus_tag=MAP0671'	693068	3462	0	16670	0	4.84	8245	0	3.3	6331	0	2.46	5356	0	1.81	9548	0	3.17	3.1
'IG'	693541	2601	0	5057	0	1.96	3967	0	2.11	7785	0	4.02	8783	0	3.94	3659	0	1.62	3.01
'ID=gene688;Name=MAP0673;Dbxref=GeneID:2719760;gbkey=Gene;locus_tag=MAP0673'	694473	21	0	2	0	0.1	1	0	0.07	2	0	0.13	0	0	0	1	0	0.05	0.07
'ID=gene688;Name=MAP0673;Dbxref=GeneID:2719760;gbkey=Gene;locus_tag=MAP0673'	694519	17751	0	1895	0	0.11	1307	0	0.1	1457	0	0.11	929	0	0.06	1383	0	0.09	0.1
'ID=gene688;Name=MAP0673;Dbxref=GeneID:2719760;gbkey=Gene;locus_tag=MAP0673'	694808	2875	0	822	0	0.29	744	0	0.36	1341	0	0.63	1018	0	0.41	1750	0	0.7	0.42
'ID=gene690;Name=MAP0675;Dbxref=GeneID:2719350;gbkey=Gene;locus_tag=MAP0675'	697094	7466	0	1	0	0	11	0	0	2	0	0	0	0	0	0	0	0	0
'ID=gene691;Name=MAP0676;Dbxref=GeneID:2720167;gbkey=Gene;locus_tag=MAP0676'	698320	12	0	2729	0	228.75	4815	0	555.57	1943	0	217.57	3453	0	335.8	3907	0	373.79	334.42
'ID=gene692;Name=MAP0677c;Dbxref=GeneID:2718354;gbkey=Gene;locus_tag=MAP0677c'	699443	2005	0	92	0	0.05	173	0	0.12	594	0	0.4	107	0	0.06	0	0	0	0.16
'ID=gene692;Name=MAP0677c;Dbxref=GeneID:2718354;gbkey=Gene;locus_tag=MAP0677c'	699608	15	0	612	0	41.04	58	0	5.35	150	0	13.44	116	0	9.02	0	0	0	17.21
'ID=gene693;Name=MAP0678c;Dbxref=GeneID:2719613;gbkey=Gene;locus_tag=MAP0678c'	699953	115	0	725	0	6.34	71	0	0.85	1473	0	17.21	7055	0	71.59	4	0	0.04	24
'ID=gene694;Name=fdxB;Dbxref=GeneID:2720432;gbkey=Gene;gene=fdxB;locus_tag=MAP0679c'	700166	1086	0	2259	0	2.09	2193	0	2.8	3167	0	3.92	3263	0	3.51	1775	0	1.88	3.08
'ID=gene695;Name=MAP0680;Dbxref=GeneID:2718103;gbkey=Gene;locus_tag=MAP0680'	701444	2576	0	1525	0	0.6	1871	0	1.01	2217	0	1.16	1533	0	0.69	49	0	0.02	0.86
'ID=gene696;Name=MAP0681;Dbxref=GeneID:2718738;gbkey=Gene;locus_tag=MAP0681'	702617	3788	0	13939	0	3.7	10593	0	3.87	12469	0	4.42	12937	0	3.99	16469	0	4.99	4
'ID=gene697;Name=MAP0682;Dbxref=GeneID:2720906;gbkey=Gene;locus_tag=MAP0682'	703197	5373	0	131	0	0.02	412	0	0.11	792	0	0.2	589	0	0.13	4	0	0	0.11
'ID=gene700;Name=MAP0685;Dbxref=GeneID:2720003;gbkey=Gene;locus_tag=MAP0685'	706118	5387	0	8	0	0	288	0	0.07	0	0	0	1	0	0	0	0	0	0.02
'ID=gene701;Name=MAP0686;Dbxref=GeneID:2719347;gbkey=Gene;locus_tag=MAP0686'	706479	1785	0	0	0	0	0	0	0	11	0	0.01	0	0	0	0	0	0	0
'ID=gene701;Name=MAP0686;Dbxref=GeneID:2719347;gbkey=Gene;locus_tag=MAP0686'	707018	1746	0	10434	0	6.01	4669	0	3.7	5803	0	4.47	1561	0	1.04	4520	0	2.97	3.81
'ID=gene704;Name=narL_1;Dbxref=GeneID:2719351;gbkey=Gene;gene=narL_1;locus_tag=MAP0689c'	709523	95	0	3231	0	34.21	2396	0	34.92	3467	0	49.04	4382	0	53.83	6822	0	82.44	43
'ID=gene707;Name=MAP0692c;Dbxref=GeneID:2720125;gbkey=Gene;locus_tag=MAP0692c'	713304	92482	0	37142	0	0.4	30094	0	0.45	25614	0	0.37	31813	0	0.4	36198	0	0.45	0.41
'ID=gene707;Name=MAP0692c;Dbxref=GeneID:2720125;gbkey=Gene;locus_tag=MAP0692c'	713830	606	0	4308	0	7.15	2475	0	5.65	2814	0	6.24	2296	0	4.42	15829	0	29.99	5.87
'ID=gene708;Name=MAP0693;Dbxref=GeneID:2719985;gbkey=Gene;locus_tag=MAP0693'	714248	17	0	3991	0	236.14	3971	0	323.42	3041	0	240.37	1351	0	92.74	9	0	0.61	223.17
'ID=gene708;Name=MAP0693;Dbxref=GeneID:2719985;gbkey=Gene;locus_tag=MAP0693'	714474	119	0	255	0	2.16	326	0	3.79	0	0	0	372	0	3.65	2	0	0.02	2.4
'ID=gene712;Name=MAP0697;Dbxref=GeneID:2721034;gbkey=Gene;locus_tag=MAP0697'	719443	259	0	461	0	1.79	218	0	1.17	1355	0	7.03	1087	0	4.9	6	0	0.03	3.72
'ID=gene712;Name=MAP0697;Dbxref=GeneID:2721034;gbkey=Gene;locus_tag=MAP0697'	720094	4909	0	2442	0	0.5	4159	0	1.17	2609	0	0.71	2193	0	0.52	2911	0	0.68	0.73
'ID=gene712;Name=MAP0697;Dbxref=GeneID:2721034;gbkey=Gene;locus_tag=MAP0697'	720097	11056	0	20343	0	1.85	21960	0	2.75	22183	0	2.7	20292	0	2.14	26142	0	2.71	2.36
'ID=gene712;Name=MAP0697;Dbxref=GeneID:2721034;gbkey=Gene;locus_tag=MAP0697'	720145	81	0	93	0	1.15	128	0	2.19	111	0	1.84	96	0	1.38	182	0	2.58	1.64
'ID=gene716;Name=MAP0701c;Dbxref=GeneID:2720035;gbkey=Gene;locus_tag=MAP0701c'	723498	2723	0	1475	0	0.54	540	0	0.27	386	0	0.19	601	0	0.26	3	0	0	0.32
'ID=gene719;Name=MAP0704;Dbxref=GeneID:2721690;gbkey=Gene;locus_tag=MAP0704'	728003	3459	0	10947	0	3.18	8327	0	3.33	5358	0	2.08	4313	0	1.46	1162	0	0.39	2.51
'ID=gene719;Name=MAP0704;Dbxref=GeneID:2721690;gbkey=Gene;locus_tag=MAP0704'	728104	18	0	0	0	0	0	0	0	0	0	0	0	0	0	0	0	0	0
'ID=gene721;Name=MAP0706;Dbxref=GeneID:2720520;gbkey=Gene;locus_tag=MAP0706'	730129	36	0	4	0	0.11	2	0	0.08	8	0	0.3	9	0	0.29	4	0	0.13	0.19
'ID=gene721;Name=MAP0706;Dbxref=GeneID:2720520;gbkey=Gene;locus_tag=MAP0706'	730330	11041	0	11930	0	1.09	3989	0	0.5	7857	0	0.96	3034	0	0.32	1300	0	0.14	0.72
'ID=gene724;Name=MAP0709;Dbxref=GeneID:2717787;gbkey=Gene;locus_tag=MAP0709'	734905	3042	0	3245	0	1.07	4321	0	1.97	5894	0	2.6	3691	0	1.42	4	0	0	1.76
'ID=gene726;Name=MAP0711c;Dbxref=GeneID:2719750;gbkey=Gene;locus_tag=MAP0711c'	735902	2939	0	187	0	0.06	53	0	0.02	0	0	0	42	0	0.02	0	0	0	0.03
'ID=gene726;Name=MAP0711c;Dbxref=GeneID:2719750;gbkey=Gene;locus_tag=MAP0711c'	736181	7906	0	1540	0	0.2	122	0	0.02	1650	0	0.28	1065	0	0.16	5	0	0	0.16
'IG'	736894	1365	0	1739	0	1.28	519	0	0.53	1694	0	1.67	1832	0	1.57	19555	0	16.45	1.26
'ID=gene727;Name=MAP0712c;Dbxref=GeneID:2719880;gbkey=Gene;locus_tag=MAP0712c'	736941	230	0	981	0	4.29	187	0	1.13	1011	0	5.91	905	0	4.59	8441	0	42.13	3.98
'ID=gene727;Name=MAP0712c;Dbxref=GeneID:2719880;gbkey=Gene;locus_tag=MAP0712c'	737394	2816	0	245	0	0.09	32	0	0.02	663	0	0.32	312	0	0.13	0	0	0	0.14
'IG'	737739	7448	0	12101	0	1.63	7868	0	1.46	11956	0	2.16	6514	0	1.02	42061	0	6.48	1.57
'ID=gene728;Name=MAP0713;Dbxref=GeneID:2720104;gbkey=Gene;locus_tag=MAP0713'	738061	7468	0	13991	0	1.88	8687	0	1.61	8921	0	1.61	4593	0	0.72	4260	0	0.65	1.45
'ID=gene728;Name=MAP0713;Dbxref=GeneID:2720104;gbkey=Gene;locus_tag=MAP0713'	738067	17788	0	44668	0	2.53	35449	0	2.76	36535	0	2.76	31068	0	2.04	5896	0	0.38	2.52
'IG'	746749	37788	0	20712	0	0.55	20368	0	0.75	13215	0	0.47	19364	0	0.6	23650	0	0.72	0.59
'IG'	748104	37	0	8502	0	231.13	8282	0	309.92	8156	0	296.2	5323	0	167.89	5	0	0.16	251.29
'ID=gene739;Name=fadA6_2;Dbxref=GeneID:2717860;gbkey=Gene;gene=fadA6_2;locus_tag=MAP0724'	748156	9707	0	3262	0	0.34	1062	0	0.15	849	0	0.12	1587	0	0.19	4709	0	0.56	0.2
'ID=gene739;Name=fadA6_2;Dbxref=GeneID:2717860;gbkey=Gene;gene=fadA6_2;locus_tag=MAP0724'	748535	5248	0	292	0	0.06	1	0	0	0	0	0	0	0	0	0	0	0	0.01
'ID=gene739;Name=fadA6_2;Dbxref=GeneID:2717860;gbkey=Gene;gene=fadA6_2;locus_tag=MAP0724'	748907	3444	0	2086	0	0.61	4403	0	1.77	2639	0	1.03	1760	0	0.6	9411	0	3.14	1
'ID=gene740;Name=MAP0725;Dbxref=GeneID:2719975;gbkey=Gene;locus_tag=MAP0725'	749930	20216	0	11553	0	0.57	16904	0	1.16	20040	0	1.33	21313	0	1.23	11048	0	0.63	1.07
'ID=gene742;Name=MAP0727;Dbxref=GeneID:2720013;gbkey=Gene;locus_tag=MAP0727'	750718	467	0	6450	0	13.89	6228	0	18.47	4859	0	13.98	8060	0	20.14	8804	0	21.64	16.62
'IG'	752023	21003	0	15375	0	0.74	14235	0	0.94	16304	0	1.04	18344	0	1.02	22687	0	1.24	0.93
'ID=gene743;Name=MAP0728;Dbxref=GeneID:2720582;gbkey=Gene;locus_tag=MAP0728'	752339	6505	0	9299	0	1.44	10638	0	2.26	11145	0	2.3	20141	0	3.61	6077	0	1.07	2.4
'ID=gene745;Name=MAP0730c;Dbxref=GeneID:2720047;gbkey=Gene;locus_tag=MAP0730c'	753389	77084	0	59303	0	0.77	40133	0	0.72	51688	0	0.9	44223	0	0.67	40332	0	0.6	0.77
'ID=gene745;Name=MAP0730c;Dbxref=GeneID:2720047;gbkey=Gene;locus_tag=MAP0730c'	753491	2246	0	104	0	0.05	465	0	0.29	1484	0	0.89	2279	0	1.18	14418	0	7.37	0.6
'ID=gene745;Name=MAP0730c;Dbxref=GeneID:2720047;gbkey=Gene;locus_tag=MAP0730c'	753671	8602	0	4413	0	0.52	1691	0	0.27	4326	0	0.68	4079	0	0.55	9388	0	1.25	0.5
'ID=gene745;Name=MAP0730c;Dbxref=GeneID:2720047;gbkey=Gene;locus_tag=MAP0730c'	753680	1960	0	12745	0	6.54	6625	0	4.68	2500	0	1.71	4734	0	2.82	5	0	0	3.94
'ID=gene745;Name=MAP0730c;Dbxref=GeneID:2720047;gbkey=Gene;locus_tag=MAP0730c'	753746	1272	0	4444	0	3.51	3650	0	3.97	5290	0	5.59	3397	0	3.12	1864	0	1.68	4.05
'ID=gene745;Name=MAP0730c;Dbxref=GeneID:2720047;gbkey=Gene;locus_tag=MAP0730c'	753788	242	0	10	0	0.04	445	0	2.55	0	0	0	0	0	0	0	0	0	0.65
'ID=gene745;Name=MAP0730c;Dbxref=GeneID:2720047;gbkey=Gene;locus_tag=MAP0730c'	753803	14848	0	18446	0	1.25	13168	0	1.23	15083	0	1.37	14655	0	1.15	12790	0	0.99	1.25
'ID=gene747;Name=MAP0732c;Dbxref=GeneID:2720462;gbkey=Gene;locus_tag=MAP0732c'	755694	45907	0	9019	0	0.2	6080	0	0.18	3638	0	0.11	602	0	0.02	1827	0	0.05	0.13
'ID=gene748;Name=MAP0733c;Dbxref=GeneID:2717707;gbkey=Gene;locus_tag=MAP0733c'	756857	85	0	1884	0	22.29	671	0	10.93	619	0	9.79	1335	0	18.33	174	0	2.35	15.33
'ID=gene749;Name=MAP0734;Dbxref=GeneID:2719144;gbkey=Gene;locus_tag=MAP0734'	757717	2777	0	4472	0	1.62	1789	0	0.89	4869	0	2.36	2256	0	0.95	3516	0	1.45	1.45
'ID=gene750;Name=MAP0735;Dbxref=GeneID:2717701;gbkey=Gene;locus_tag=MAP0735'	758040	5526	0	3052	0	0.56	3033	0	0.76	3501	0	0.85	2326	0	0.49	3061	0	0.64	0.66
'ID=gene752;Name=MAP0737;Dbxref=GeneID:2720948;gbkey=Gene;locus_tag=MAP0737'	760513	3080	0	3886	0	1.27	2192	0	0.99	3105	0	1.35	1767	0	0.67	17478	0	6.51	1.07
'ID=gene754;Name=MAP0739;Dbxref=GeneID:2719137;gbkey=Gene;locus_tag=MAP0739'	762436	306477	0.01	1025	0	0	2466	0	0.01	737	0	0	1830	0	0.01	18908	0	0.07	0.01
'ID=gene755;Name=MAP0740c;Dbxref=GeneID:2721466;gbkey=Gene;locus_tag=MAP0740c'	763311	5479	0	1800	0	0.33	1179	0	0.3	255	0	0.06	606	0	0.13	0	0	0	0.21
'ID=gene756;Name=MAP0741c;Dbxref=GeneID:2718418;gbkey=Gene;locus_tag=MAP0741c'	763789	2484	0	4	0	0	870	0	0.48	2	0	0	625	0	0.29	1	0	0	0.2
'ID=gene757;Name=MAP0742c;Dbxref=GeneID:2718210;gbkey=Gene;locus_tag=MAP0742c'	764605	5490	0	8819	0	1.62	2235	0	0.56	2689	0	0.66	4168	0	0.89	3636	0	0.76	0.93
'ID=gene757;Name=MAP0742c;Dbxref=GeneID:2718210;gbkey=Gene;locus_tag=MAP0742c'	764794	14518	0	5096	0	0.35	8418	0	0.8	8189	0	0.76	11156	0	0.9	4738	0	0.37	0.7
'ID=gene758;Name=MAP0743c;Dbxref=GeneID:2720032;gbkey=Gene;locus_tag=MAP0743c'	765565	34047	0	4512	0	0.13	1336	0	0.05	2712	0	0.11	2700	0	0.09	15144	0	0.51	0.1
'ID=gene758;Name=MAP0743c;Dbxref=GeneID:2720032;gbkey=Gene;locus_tag=MAP0743c'	765760	1681	0	1469	0	0.88	2065	0	1.7	1341	0	1.07	3197	0	2.22	19816	0	13.53	1.47
'ID=gene759;Name=MAP0744c;Dbxref=GeneID:2719747;gbkey=Gene;locus_tag=MAP0744c'	767081	928	0	527	0	0.57	625	0	0.93	861	0	1.25	721	0	0.91	3	0	0	0.91
'ID=gene762;Name=MAP0747;Dbxref=GeneID:2720046;gbkey=Gene;locus_tag=MAP0747'	769660	614	0	381	0	0.62	824	0	1.86	131	0	0.29	446	0	0.85	82	0	0.15	0.9
'ID=gene762;Name=MAP0747;Dbxref=GeneID:2720046;gbkey=Gene;locus_tag=MAP0747'	769894	7743	0	12835	0	1.67	7153	0	1.28	8880	0	1.54	7889	0	1.19	6431	0	0.95	1.42
'ID=gene763;Name=MAP0748;Dbxref=GeneID:2718381;gbkey=Gene;locus_tag=MAP0748'	770954	809	0	3476	0	4.32	2818	0	4.82	3825	0	6.35	7576	0	10.93	6370	0	9.04	6.61
'ID=gene766;Name=MAP0751c;Dbxref=GeneID:2720721;gbkey=Gene;locus_tag=MAP0751c'	773252	2332	0	2834	0	1.22	2961	0	1.76	1767	0	1.02	3100	0	1.55	6205	0	3.05	1.39
'IG'	774148	124	0	1533	0	12.44	388	0	4.33	1168	0	12.66	895	0	8.42	5945	0	55.04	9.46
'IG'	774635	15	0	92	0	6.17	247	0	22.8	789	0	70.68	10	0	0.78	8324	0	637.09	25.11
'IG'	774637	5737	0	8284	0	1.45	5615	0	1.36	7052	0	1.65	2887	0	0.59	1033	0	0.21	1.26
'ID=gene767;Name=MAP0752c;Dbxref=GeneID:2721702;gbkey=Gene;locus_tag=MAP0752c'	775536	13367	0	13818	0	1.04	10313	0	1.07	12437	0	1.25	15159	0	1.32	13617	0	1.17	1.17
'ID=gene769;Name=MAP0754c;Dbxref=GeneID:2719100;gbkey=Gene;locus_tag=MAP0754c'	776657	33	0	3995	0	121.77	3765	0	157.97	3754	0	152.86	1844	0	65.21	23345	0	812.16	124.45
'ID=gene769;Name=MAP0754c;Dbxref=GeneID:2719100;gbkey=Gene;locus_tag=MAP0754c'	776911	147	0	2384	0	16.31	1892	0	17.82	2096	0	19.16	1573	0	12.49	4	0	0.03	16.45
'ID=gene770;Name=aldA_2;Dbxref=GeneID:2720307;gbkey=Gene;gene=aldA_2;locus_tag=MAP0755'	777883	5764	0	211	0	0.04	181	0	0.04	1048	0	0.24	347	0	0.07	0	0	0	0.1
'ID=gene770;Name=aldA_2;Dbxref=GeneID:2720307;gbkey=Gene;gene=aldA_2;locus_tag=MAP0755'	778750	1329	0	3594	0	2.72	108	0	0.11	427	0	0.43	1435	0	1.26	5	0	0	1.13
'ID=gene771;Name=MAP0756;Dbxref=GeneID:2718327;gbkey=Gene;locus_tag=MAP0756'	779116	1295	0	5805	0	4.51	1692	0	1.81	3728	0	3.87	1146	0	1.03	7087	0	6.28	2.8
'ID=gene771;Name=MAP0756;Dbxref=GeneID:2718327;gbkey=Gene;locus_tag=MAP0756'	779234	35788	0	37942	0	1.07	23703	0	0.92	14525	0	0.55	35160	0	1.15	84490	0	2.71	0.92
'ID=gene771;Name=MAP0756;Dbxref=GeneID:2718327;gbkey=Gene;locus_tag=MAP0756'	779646	18	0	1763	0	98.52	1051	0	80.84	3200	0	238.89	208	0	13.49	8	0	0.51	107.93
'ID=gene771;Name=MAP0756;Dbxref=GeneID:2718327;gbkey=Gene;locus_tag=MAP0756'	779648	3810	0	3233	0	0.85	2321	0	0.84	2638	0	0.93	1906	0	0.58	6765	0	2.04	0.8
'IG'	780239	5607	0	4234	0	0.76	5327	0	1.32	4908	0	1.18	3650	0	0.76	15	0	0	1
'ID=gene772;Name=MAP0757;Dbxref=GeneID:2721540;gbkey=Gene;locus_tag=MAP0757'	780598	2446	0	3	0	0	0	0	0	230	0	0.13	0	0	0	1	0	0	0.03
'ID=gene772;Name=MAP0757;Dbxref=GeneID:2721540;gbkey=Gene;locus_tag=MAP0757'	781107	28	0	4377	0	157.24	1740	0	86.04	1383	0	66.37	3397	0	141.58	57042	0	2338.84	112.81
'ID=gene773;Name=MAP0758;Dbxref=GeneID:2721646;gbkey=Gene;locus_tag=MAP0758'	781769	29503	0	30180	0	1.03	19265	0	0.9	13686	0	0.62	14553	0	0.58	75	0	0	0.78
'ID=gene773;Name=MAP0758;Dbxref=GeneID:2721646;gbkey=Gene;locus_tag=MAP0758'	781820	4747	0	10870	0	2.3	9085	0	2.65	7837	0	2.22	11990	0	2.95	1801	0	0.44	2.53
'ID=gene773;Name=MAP0758;Dbxref=GeneID:2721646;gbkey=Gene;locus_tag=MAP0758'	781997	334	0	1729	0	5.21	2262	0	9.38	3258	0	13.11	1399	0	4.89	4073	0	14	8.14
'ID=gene773;Name=MAP0758;Dbxref=GeneID:2721646;gbkey=Gene;locus_tag=MAP0758'	782110	1656	0	88	0	0.05	50	0	0.04	17	0	0.01	5	0	0	1	0	0	0.03
'ID=gene773;Name=MAP0758;Dbxref=GeneID:2721646;gbkey=Gene;locus_tag=MAP0758'	782114	14024	0	39169	0	2.81	33697	0	3.33	28379	0	2.72	24932	0	2.07	9347	0	0.77	2.73
'ID=gene775;Name=MAP0760;Dbxref=GeneID:2720939;gbkey=Gene;locus_tag=MAP0760'	783719	16	0	2288	0	143.84	394	0	34.1	706	0	59.29	1747	0	127.42	19412	0	1392.88	91.16
'ID=gene778;Name=MAP0763;Dbxref=GeneID:2719415;gbkey=Gene;locus_tag=MAP0763'	786700	3925	0	6891	0	1.77	4387	0	1.55	6247	0	2.14	3337	0	0.99	10985	0	3.21	1.61
'ID=gene779;Name=MAP0764;Dbxref=GeneID:2720152;gbkey=Gene;locus_tag=MAP0764'	787886	46	0	4047	0	88.5	3812	0	114.74	1804	0	52.7	4244	0	107.67	1191	0	29.72	90.9
'ID=gene779;Name=MAP0764;Dbxref=GeneID:2720152;gbkey=Gene;locus_tag=MAP0764'	787933	45	0	2769	0	61.89	2122	0	65.29	1489	0	44.46	3758	0	97.46	48	0	1.22	67.28
'ID=gene780;Name=MAP0765;Dbxref=GeneID:2718737;gbkey=Gene;locus_tag=MAP0765'	788617	16	0	4456	0	280.14	1449	0	125.39	3621	0	304.1	3806	0	277.59	1926	0	138.2	246.81
'ID=gene780;Name=MAP0765;Dbxref=GeneID:2718737;gbkey=Gene;locus_tag=MAP0765'	788653	363	0	343	0	0.95	889	0	3.39	508	0	1.88	649	0	2.09	1	0	0	2.08
'ID=gene780;Name=MAP0765;Dbxref=GeneID:2718737;gbkey=Gene;locus_tag=MAP0765'	789346	306	0	6718	0	22.08	3699	0	16.74	3080	0	13.53	7383	0	28.16	1323	0	4.96	20.13
'ID=gene781;Name=MAP0766c;Dbxref=GeneID:2720795;gbkey=Gene;locus_tag=MAP0766c'	790241	139	0	1627	0	11.77	658	0	6.55	2397	0	23.17	729	0	6.12	3	0	0.02	11.91
'ID=gene781;Name=MAP0766c;Dbxref=GeneID:2720795;gbkey=Gene;locus_tag=MAP0766c'	790341	1514	0	3707	0	2.46	2083	0	1.9	1781	0	1.58	1783	0	1.37	2062	0	1.56	1.83
'ID=gene781;Name=MAP0766c;Dbxref=GeneID:2720795;gbkey=Gene;locus_tag=MAP0766c'	790343	14198	0	26191	0	1.86	25936	0	2.53	22580	0	2.14	25949	0	2.13	29830	0	2.41	2.16
'ID=gene781;Name=MAP0766c;Dbxref=GeneID:2720795;gbkey=Gene;locus_tag=MAP0766c'	790454	83	0	450	0	5.45	252	0	4.2	749	0	12.13	258	0	3.63	0	0	0	6.35
'ID=gene782;Name=MAP0767c;Dbxref=GeneID:2719900;gbkey=Gene;locus_tag=MAP0767c'	790998	1403	0	244	0	0.17	1	0	0	994	0	0.95	43	0	0.04	0	0	0	0.29
'ID=gene783;Name=MAP0768c;Dbxref=GeneID:2720094;gbkey=Gene;locus_tag=MAP0768c'	791714	1038	0	7690	0	7.45	3707	0	4.94	3610	0	4.67	8316	0	9.35	11	0	0.01	6.6
'ID=gene783;Name=MAP0768c;Dbxref=GeneID:2720094;gbkey=Gene;locus_tag=MAP0768c'	792112	1529	0	1	0	0	0	0	0	0	0	0	1	0	0	0	0	0	0
'ID=gene784;Name=MAP0769;Dbxref=GeneID:2718446;gbkey=Gene;locus_tag=MAP0769'	792457	49	0	2403	0	49.33	318	0	8.99	35	0	0.96	424	0	10.1	4	0	0.09	17.34
'ID=gene787;Name=MAP0772;Dbxref=GeneID:2720508;gbkey=Gene;locus_tag=MAP0772'	794781	2885	0	5200	0	1.81	1312	0	0.63	1870	0	0.87	888	0	0.36	4	0	0	0.92
'IG'	797310	461	0	4769	0	10.41	1020	0	3.06	1003	0	2.92	504	0	1.28	2242	0	5.58	4.42
'ID=gene791;Name=MAP0776c;Dbxref=GeneID:2718694;gbkey=Gene;locus_tag=MAP0776c'	798194	11	0	94	0	8.6	116	0	14.6	120	0	14.66	87	0	9.23	243	0	25.36	11.77
'ID=gene791;Name=MAP0776c;Dbxref=GeneID:2718694;gbkey=Gene;locus_tag=MAP0776c'	798242	3412	0	12980	0	3.83	14359	0	5.83	14358	0	5.65	13940	0	4.77	38106	0	12.82	5.02
'ID=gene791;Name=MAP0776c;Dbxref=GeneID:2718694;gbkey=Gene;locus_tag=MAP0776c'	798245	14780	0	19088	0	1.3	19034	0	1.78	20374	0	1.85	19812	0	1.56	10862	0	0.84	1.62
'ID=gene791;Name=MAP0776c;Dbxref=GeneID:2718694;gbkey=Gene;locus_tag=MAP0776c'	798284	67	0	10	0	0.15	725	0	14.98	511	0	10.25	4	0	0.07	1	0	0.02	6.36
'ID=gene792;Name=MAP0777c;Dbxref=GeneID:2718105;gbkey=Gene;locus_tag=MAP0777c'	798561	15000	0	4166	0	0.28	2160	0	0.2	8375	0	0.75	5991	0	0.47	5667	0	0.43	0.42
'ID=gene793;Name=MAP0778;Dbxref=GeneID:2717947;gbkey=Gene;locus_tag=MAP0778'	799560	3690	0	3	0	0	0	0	0	443	0	0.16	3	0	0	1	0	0	0.04
'IG'	799751	16	0	417	0	26.22	773	0	66.89	1575	0	132.27	739	0	53.9	11621	0	833.85	69.82
'ID=gene794;Name=MAP0779;Dbxref=GeneID:2720478;gbkey=Gene;locus_tag=MAP0779'	799913	17	0	2379	0	140.76	3278	0	266.98	3549	0	280.52	1261	0	86.56	636	0	42.95	193.71
'ID=gene794;Name=MAP0779;Dbxref=GeneID:2720478;gbkey=Gene;locus_tag=MAP0779'	800021	4752	0	12224	0	2.59	9299	0	2.71	4651	0	1.32	6255	0	1.54	10147	0	2.45	2.04
'ID=gene794;Name=MAP0779;Dbxref=GeneID:2720478;gbkey=Gene;locus_tag=MAP0779'	800030	37132	0	7287	0	0.2	5746	0	0.21	3903	0	0.14	8417	0	0.26	3024	0	0.09	0.2
'ID=gene794;Name=MAP0779;Dbxref=GeneID:2720478;gbkey=Gene;locus_tag=MAP0779'	800270	6655	0	243	0	0.04	837	0	0.17	333	0	0.07	834	0	0.15	2	0	0	0.11
'ID=gene794;Name=MAP0779;Dbxref=GeneID:2720478;gbkey=Gene;locus_tag=MAP0779'	800636	18	0	499	0	27.89	2268	0	174.46	3567	0	266.28	1648	0	106.84	11497	0	733.29	143.87
'ID=gene794;Name=MAP0779;Dbxref=GeneID:2720478;gbkey=Gene;locus_tag=MAP0779'	800849	21	0	98	0	4.69	2	0	0.13	26	0	1.66	3	0	0.17	0	0	0	1.66
'ID=gene794;Name=MAP0779;Dbxref=GeneID:2720478;gbkey=Gene;locus_tag=MAP0779'	800897	1651	0	2408	0	1.47	1050	0	0.88	2527	0	2.06	2509	0	1.77	9	0	0.01	1.54
'ID=gene795;Name=fadD3_2;Dbxref=GeneID:2718997;gbkey=Gene;gene=fadD3_2;locus_tag=MAP0780'	801564	1452	0	1236	0	0.86	917	0	0.87	611	0	0.57	1319	0	1.06	6	0	0	0.84
'ID=gene795;Name=fadD3_2;Dbxref=GeneID:2718997;gbkey=Gene;gene=fadD3_2;locus_tag=MAP0780'	801627	429	0	4668	0	10.95	923	0	2.98	1741	0	5.45	2316	0	6.3	1788	0	4.78	6.42
'ID=gene798;Name=pdc;Dbxref=GeneID:2719784;gbkey=Gene;gene=pdc;locus_tag=MAP0783c'	804125	11	0	2067	0	189.01	1592	0	200.39	3104	0	379.18	689	0	73.1	558	0	58.24	210.42
'ID=gene798;Name=pdc;Dbxref=GeneID:2719784;gbkey=Gene;gene=pdc;locus_tag=MAP0783c'	804180	3843	0	5797	0	1.52	5395	0	1.94	12442	0	4.35	5877	0	1.78	88	0	0.03	2.4
'ID=gene800;Name=far;Dbxref=GeneID:2718216;gbkey=Gene;gene=far;locus_tag=MAP0785'	806193	11231	0	9282	0	0.83	3222	0	0.4	3159	0	0.38	5927	0	0.62	14	0	0	0.56
'ID=gene801;Name=MAP0786;Dbxref=GeneID:2719776;gbkey=Gene;locus_tag=MAP0786'	806901	526	0	14	0	0.03	1	0	0	273	0	0.7	5	0	0.01	0	0	0	0.18
'ID=gene802;Name=MAP0787;Dbxref=GeneID:2719777;gbkey=Gene;locus_tag=MAP0787'	807372	64	0	345	0	5.42	927	0	20.05	44	0	0.92	126	0	2.3	0	0	0	7.17
'ID=gene803;Name=MAP0788c;Dbxref=GeneID:2717564;gbkey=Gene;locus_tag=MAP0788c'	807788	87	0	3667	0	42.4	3095	0	49.26	2370	0	36.61	1541	0	20.67	95	0	1.25	37.23
'ID=gene803;Name=MAP0788c;Dbxref=GeneID:2717564;gbkey=Gene;locus_tag=MAP0788c'	808379	882	0	421	0	0.48	125	0	0.2	24	0	0.04	7	0	0.01	8446	0	10.99	0.18
'ID=gene804;Name=fadA_1;Dbxref=GeneID:2717565;gbkey=Gene;gene=fadA_1;locus_tag=MAP0789'	809155	1734	0	3112	0	1.81	1904	0	1.52	1690	0	1.31	1948	0	1.31	396	0	0.26	1.49
'ID=gene804;Name=fadA_1;Dbxref=GeneID:2717565;gbkey=Gene;gene=fadA_1;locus_tag=MAP0789'	809781	1589	0	4714	0	2.98	4490	0	3.91	3154	0	2.67	2438	0	1.79	4029	0	2.91	2.84
'ID=gene805;Name=fadB_1;Dbxref=GeneID:2720012;gbkey=Gene;gene=fadB_1;locus_tag=MAP0790'	812077	14809	0	30127	0	2.05	18060	0	1.69	19934	0	1.81	20991	0	1.65	12590	0	0.98	1.8
'ID=gene805;Name=fadB_1;Dbxref=GeneID:2720012;gbkey=Gene;gene=fadB_1;locus_tag=MAP0790'	812145	45	0	7	0	0.16	480	0	14.77	1	0	0.03	0	0	0	0	0	0	3.74
'ID=gene806;Name=MAP0791c;Dbxref=GeneID:2719721;gbkey=Gene;locus_tag=MAP0791c'	812713	641	0	6247	0	9.8	3717	0	8.03	4604	0	9.65	5807	0	10.57	8	0	0.01	9.51
'ID=gene806;Name=MAP0791c;Dbxref=GeneID:2719721;gbkey=Gene;locus_tag=MAP0791c'	812926	4957	0	2428	0	0.49	2392	0	0.67	981	0	0.27	2470	0	0.58	6	0	0	0.5
'IG'	813101	13	0	3234	0	250.23	5461	0	581.63	3202	0	330.97	2207	0	198.12	3	0	0.26	340.24
'ID=gene810;Name=MAP0795;Dbxref=GeneID:2720587;gbkey=Gene;locus_tag=MAP0795'	816197	307	0	9027	0	29.58	4859	0	21.91	8979	0	39.3	4643	0	17.65	8	0	0.03	27.11
'ID=gene811;Name=MAP0796c;Dbxref=GeneID:2720195;gbkey=Gene;locus_tag=MAP0796c'	816943	299	0	972	0	3.27	1382	0	6.4	838	0	3.77	1996	0	7.79	6	0	0.02	5.31
'ID=gene811;Name=MAP0796c;Dbxref=GeneID:2720195;gbkey=Gene;locus_tag=MAP0796c'	817035	52	0	1841	0	35.61	214	0	5.7	573	0	14.81	0	0	0	0	0	0	14.03
'IG'	817242	768	0	0	0	0	16	0	0.03	109	0	0.19	2	0	0	0	0	0	0.06
'ID=gene812;Name=MAP0797;Dbxref=GeneID:2718068;gbkey=Gene;locus_tag=MAP0797'	817794	1505	0	8301	0	5.55	2345	0	2.16	10135	0	9.05	5920	0	4.59	1772	0	1.35	5.34
'ID=gene813;Name=MAP0798;Dbxref=GeneID:2721659;gbkey=Gene;locus_tag=MAP0798'	818483	1932	0	1081	0	0.56	1187	0	0.85	1974	0	1.37	884	0	0.53	1919	0	1.14	0.83
'ID=gene813;Name=MAP0798;Dbxref=GeneID:2721659;gbkey=Gene;locus_tag=MAP0798'	818694	136	0	6735	0	49.81	2542	0	25.88	2398	0	23.69	2091	0	17.94	5	0	0.04	29.33
'ID=gene814;Name=MAP0799c;Dbxref=GeneID:2721660;gbkey=Gene;locus_tag=MAP0799c'	819042	20509	0	7673	0	0.38	5747	0	0.39	7267	0	0.48	8536	0	0.49	9634	0	0.54	0.43
'ID=gene814;Name=MAP0799c;Dbxref=GeneID:2721660;gbkey=Gene;locus_tag=MAP0799c'	819084	3529	0	3808	0	1.09	3444	0	1.35	6861	0	2.61	3585	0	1.19	1845	0	0.6	1.56
'ID=gene814;Name=MAP0799c;Dbxref=GeneID:2721660;gbkey=Gene;locus_tag=MAP0799c'	819090	183	0	63	0	0.35	25	0	0.19	56	0	0.41	66	0	0.42	54	0	0.34	0.34
'ID=gene814;Name=MAP0799c;Dbxref=GeneID:2721660;gbkey=Gene;locus_tag=MAP0799c'	820554	3190	0	20620	0	6.5	10689	0	4.64	11527	0	4.86	12537	0	4.59	13225	0	4.76	5.15
'ID=gene815;Name=MAP0800c;Dbxref=GeneID:2719488;gbkey=Gene;locus_tag=MAP0800c'	821863	1320	0	6906	0	5.26	2119	0	2.22	3474	0	3.54	2854	0	2.52	1914	0	1.66	3.39
'ID=gene816;Name=MAP0801;Dbxref=GeneID:2719489;gbkey=Gene;locus_tag=MAP0801'	823317	4761	0	23	0	0	1137	0	0.33	1054	0	0.3	1162	0	0.28	9270	0	2.24	0.23
'ID=gene820;Name=MAP0805c;Dbxref=GeneID:2717573;gbkey=Gene;locus_tag=MAP0805c'	824929	105	0	16466	0	157.74	8060	0	106.28	8086	0	103.48	6525	0	72.52	24161	0	264.17	110.01
'ID=gene820;Name=MAP0805c;Dbxref=GeneID:2717573;gbkey=Gene;locus_tag=MAP0805c'	825572	2175	0	414	0	0.19	5	0	0	919	0	0.57	0	0	0	1	0	0	0.19
'IG'	825705	364	0	795	0	2.2	770	0	2.93	120	0	0.44	242	0	0.78	2	0	0.01	1.59
'IG'	825861	13	0	1134	0	87.74	1211	0	128.98	767	0	79.28	1	0	0.09	3450	0	304.68	74.02
'ID=gene821;Name=moaD2;Dbxref=GeneID:2718276;gbkey=Gene;gene=moaD2;locus_tag=MAP0806c'	826114	26840	0	41290	0	1.55	23523	0	1.21	19288	0	0.97	63793	0	2.77	9471	0	0.41	1.63
'IG'	827800	8874	0	19144	0	2.17	11132	0	1.74	17913	0	2.71	24715	0	3.25	8183	0	1.06	2.47
'IG'	827817	2731	0	6097	0	2.25	3944	0	2	1108	0	0.55	2507	0	1.07	1738	0	0.73	1.47
'IG'	827886	7425	0	5325	0	0.72	5654	0	1.05	6362	0	1.15	7920	0	1.24	5527	0	0.85	1.04
'IG'	827916	1520	0	73	0	0.05	166	0	0.15	498	0	0.44	94	0	0.07	2677	0	2.02	0.18
'IG'	827928	40678	0	5520	0	0.14	1516	0	0.05	3012	0	0.1	2804	0	0.08	496	0	0.01	0.09
'ID=gene825;Name=cspB;Dbxref=GeneID:2718840;gbkey=Gene;gene=cspB;locus_tag=MAP0810'	827981	26341	0	21764	0	0.83	18688	0	0.98	20253	0	1.03	21124	0	0.94	5008	0	0.22	0.95
'ID=gene825;Name=cspB;Dbxref=GeneID:2718840;gbkey=Gene;gene=cspB;locus_tag=MAP0810'	828042	2061	0	4290	0	2.09	4932	0	3.31	3798	0	2.48	4150	0	2.35	243	0	0.14	2.56
'ID=gene826;Name=fadE10;Dbxref=GeneID:2718841;gbkey=Gene;gene=fadE10;locus_tag=MAP0811'	828725	2532	0	4929	0	1.96	3263	0	1.78	2567	0	1.36	2501	0	1.15	0	0	0	1.56
'ID=gene826;Name=fadE10;Dbxref=GeneID:2718841;gbkey=Gene;gene=fadE10;locus_tag=MAP0811'	828809	450	0	1230	0	2.75	250	0	0.77	319	0	0.95	2	0	0.01	0	0	0	1.12
'ID=gene826;Name=fadE10;Dbxref=GeneID:2718841;gbkey=Gene;gene=fadE10;locus_tag=MAP0811'	829052	101	0	8997	0	89.6	4073	0	55.84	4881	0	64.94	4547	0	52.54	869	0	9.88	65.73
'ID=gene826;Name=fadE10;Dbxref=GeneID:2718841;gbkey=Gene;gene=fadE10;locus_tag=MAP0811'	829643	1332	0	1304	0	0.98	2	0	0	1	0	0	6	0	0.01	0	0	0	0.25
'ID=gene826;Name=fadE10;Dbxref=GeneID:2718841;gbkey=Gene;gene=fadE10;locus_tag=MAP0811'	830156	1887	0	6996	0	3.73	5571	0	4.09	5478	0	3.9	7337	0	4.54	11274	0	6.86	4.06
'IG'	830445	4586	0	161	0	0.04	612	0	0.18	679	0	0.2	779	0	0.2	0	0	0	0.15
'ID=gene827;Name=MAP0812;Dbxref=GeneID:2720006;gbkey=Gene;locus_tag=MAP0812'	830455	4615	0	71	0	0.02	639	0	0.19	351	0	0.1	257	0	0.06	6140	0	1.53	0.09
'ID=gene827;Name=MAP0812;Dbxref=GeneID:2720006;gbkey=Gene;locus_tag=MAP0812'	830494	526	0	3955	0	7.56	1007	0	2.65	1369	0	3.5	1040	0	2.31	1	0	0	4
'ID=gene827;Name=MAP0812;Dbxref=GeneID:2720006;gbkey=Gene;locus_tag=MAP0812'	831277	159	0	1286	0	8.14	438	0	3.81	57	0	0.48	127	0	0.93	1707	0	12.33	3.34
'ID=gene828;Name=MAP0813c;Dbxref=GeneID:2720007;gbkey=Gene;locus_tag=MAP0813c'	831847	619	0	2540	0	4.13	1993	0	4.46	4729	0	10.27	942	0	1.78	188	0	0.35	5.16
'ID=gene828;Name=MAP0813c;Dbxref=GeneID:2720007;gbkey=Gene;locus_tag=MAP0813c'	832290	897	0	6939	0	7.78	4261	0	6.58	6265	0	9.39	9488	0	12.34	337	0	0.43	9.02
'ID=gene829;Name=MAP0814c;Dbxref=GeneID:2720347;gbkey=Gene;locus_tag=MAP0814c'	832659	3481	0	1354	0	0.39	4080	0	1.62	5746	0	2.22	3921	0	1.31	2558	0	0.84	1.39
'ID=gene830;Name=MAP0815c;Dbxref=GeneID:2720019;gbkey=Gene;locus_tag=MAP0815c'	833067	2348	0	2080	0	0.89	1015	0	0.6	782	0	0.45	2033	0	1.01	1610	0	0.79	0.74
'ID=gene831;Name=MAP0816;Dbxref=GeneID:2720738;gbkey=Gene;locus_tag=MAP0816'	834766	256	0	11516	0	45.25	7321	0	39.6	5883	0	30.88	8206	0	37.41	1837	0	8.24	38.28
'ID=gene831;Name=MAP0816;Dbxref=GeneID:2720738;gbkey=Gene;locus_tag=MAP0816'	834935	815	0	19126	0	23.61	14730	0	25.02	12613	0	20.8	19533	0	27.97	1109	0	1.56	24.35
'ID=gene831;Name=MAP0816;Dbxref=GeneID:2720738;gbkey=Gene;locus_tag=MAP0816'	835001	346	0	5	0	0.01	36	0	0.14	692	0	2.69	488	0	1.65	0	0	0	1.12
'ID=gene831;Name=MAP0816;Dbxref=GeneID:2720738;gbkey=Gene;locus_tag=MAP0816'	835205	285	0	19023	0	67.14	8469	0	41.14	10051	0	47.39	4780	0	19.57	7161	0	28.85	43.81
'ID=gene831;Name=MAP0816;Dbxref=GeneID:2720738;gbkey=Gene;locus_tag=MAP0816'	835472	17873	0	1817	0	0.1	440	0	0.03	271	0	0.02	536	0	0.03	4	0	0	0.05
'ID=gene831;Name=MAP0816;Dbxref=GeneID:2720738;gbkey=Gene;locus_tag=MAP0816'	835529	2957	0	7546	0	2.57	8744	0	4.09	5500	0	2.5	6367	0	2.51	3292	0	1.28	2.92
'ID=gene832;Name=MAP0817c;Dbxref=GeneID:2720739;gbkey=Gene;locus_tag=MAP0817c'	835874	22	0	9756	0	446.06	7465	0	469.82	4934	0	301.36	9060	0	480.58	10165	0	530.45	424.46
'IG'	836453	6848	0	10354	0	1.52	11742	0	2.37	6407	0	1.26	12637	0	2.15	2116	0	0.35	1.83
'IG'	840239	4470	0	2124	0	0.48	765	0	0.24	813	0	0.24	1610	0	0.42	11817	0	3.04	0.34
'ID=gene839;Name=MAP0824;Dbxref=GeneID:2718504;gbkey=Gene;locus_tag=MAP0824'	840804	609	0	3835	0	6.33	1239	0	2.82	1577	0	3.48	447	0	0.86	1714	0	3.23	3.37
'ID=gene840;Name=fprB;Dbxref=GeneID:2718505;gbkey=Gene;gene=fprB;locus_tag=MAP0825'	841634	347	0	2	0	0.01	131	0	0.52	0	0	0	0	0	0	0	0	0	0.13
'ID=gene840;Name=fprB;Dbxref=GeneID:2718505;gbkey=Gene;gene=fprB;locus_tag=MAP0825'	842060	2941	0	3488	0	1.19	2429	0	1.14	3045	0	1.39	787	0	0.31	2	0	0	1.01
'ID=gene840;Name=fprB;Dbxref=GeneID:2718505;gbkey=Gene;gene=fprB;locus_tag=MAP0825'	842861	97	0	0	0	0	36	0	0.51	0	0	0	0	0	0	0	0	0	0.13
'ID=gene842;Name=citA;Dbxref=GeneID:2720504;gbkey=Gene;gene=citA;locus_tag=MAP0827c'	843885	3378	0	648	0	0.19	754	0	0.31	733	0	0.29	532	0	0.18	2693	0	0.92	0.24
'ID=gene842;Name=citA;Dbxref=GeneID:2720504;gbkey=Gene;gene=citA;locus_tag=MAP0827c'	844650	9930	0	7187	0	0.73	7172	0	1	11344	0	1.54	10321	0	1.21	27989	0	3.24	1.12
'ID=gene844;Name=gltA;Dbxref=GeneID:2719516;gbkey=Gene;gene=gltA;locus_tag=MAP0829'	847057	12	0	1	0	0.08	15	0	1.73	2	0	0.22	670	0	65.16	1	0	0.1	16.8
'ID=gene845;Name=MAP0830c;Dbxref=GeneID:2720279;gbkey=Gene;locus_tag=MAP0830c'	848312	1960	0	3199	0	1.64	2945	0	2.08	3013	0	2.07	2621	0	1.56	2974	0	1.74	1.84
'ID=gene845;Name=MAP0830c;Dbxref=GeneID:2720279;gbkey=Gene;locus_tag=MAP0830c'	848504	16	0	1754	0	110.27	1174	0	101.59	1126	0	94.57	543	0	39.6	2	0	0.14	86.51
'ID=gene847;Name=IS1601_B_1;Dbxref=GeneID:2718862;gbkey=Gene;gene=IS1601_B_1;locus_tag=MAP0832c'	849154	842	0	2246	0	2.68	2195	0	3.61	1515	0	2.42	3320	0	4.6	5988	0	8.16	3.33
'ID=gene847;Name=IS1601_B_1;Dbxref=GeneID:2718862;gbkey=Gene;gene=IS1601_B_1;locus_tag=MAP0832c'	849175	739	0	751	0	1.02	1169	0	2.19	909	0	1.65	2709	0	4.28	3475	0	5.4	2.29
'ID=gene847;Name=IS1601_B_1;Dbxref=GeneID:2718862;gbkey=Gene;gene=IS1601_B_1;locus_tag=MAP0832c'	849199	2760	0	1456	0	0.53	1397	0	0.7	2160	0	1.05	561	0	0.24	726	0	0.3	0.63
'ID=gene847;Name=IS1601_B_1;Dbxref=GeneID:2718862;gbkey=Gene;gene=IS1601_B_1;locus_tag=MAP0832c'	849242	3492	0	2316	0	0.67	883	0	0.35	747	0	0.29	1676	0	0.56	1589	0	0.52	0.47
'ID=gene847;Name=IS1601_B_1;Dbxref=GeneID:2718862;gbkey=Gene;gene=IS1601_B_1;locus_tag=MAP0832c'	849386	1403	0	2582	0	1.85	2683	0	2.65	3184	0	3.05	2279	0	1.9	10810	0	8.85	2.36
'ID=gene847;Name=IS1601_B_1;Dbxref=GeneID:2718862;gbkey=Gene;gene=IS1601_B_1;locus_tag=MAP0832c'	849413	1080	0	4012	0	3.74	3421	0	4.39	2655	0	3.3	6886	0	7.44	1160	0	1.23	4.72
'ID=gene847;Name=IS1601_B_1;Dbxref=GeneID:2718862;gbkey=Gene;gene=IS1601_B_1;locus_tag=MAP0832c'	849488	3850	0	2365	0	0.62	3089	0	1.11	2698	0	0.94	3981	0	1.21	6807	0	2.03	0.97
'ID=gene847;Name=IS1601_B_1;Dbxref=GeneID:2718862;gbkey=Gene;gene=IS1601_B_1;locus_tag=MAP0832c'	849827	263	0	541	0	2.07	195	0	1.03	512	0	2.62	416	0	1.85	535	0	2.34	1.89
'ID=gene847;Name=IS1601_B_1;Dbxref=GeneID:2718862;gbkey=Gene;gene=IS1601_B_1;locus_tag=MAP0832c'	849830	873	0	644	0	0.74	188	0	0.3	210	0	0.32	525	0	0.7	4	0	0.01	0.52
'ID=gene847;Name=IS1601_B_1;Dbxref=GeneID:2718862;gbkey=Gene;gene=IS1601_B_1;locus_tag=MAP0832c'	850073	376	0	308	0	0.82	240	0	0.88	405	0	1.45	237	0	0.74	3316	0	10.12	0.97
'IG'	850304	317	0	2677	0	8.49	1853	0	8.09	1915	0	8.12	1943	0	7.15	146	0	0.53	7.96
'IG'	850402	1364	0	5097	0	3.76	3662	0	3.72	4570	0	4.5	4097	0	3.51	4617	0	3.89	3.87
'IG'	850437	1429	0	4157	0	2.93	2744	0	2.66	1959	0	1.84	3209	0	2.62	1206	0	0.97	2.51
'IG'	850443	1447	0	2176	0	1.51	1112	0	1.06	975	0	0.91	691	0	0.56	1809	0	1.44	1.01
'ID=gene848;Name=MAP0833c;Dbxref=GeneID:2717922;gbkey=Gene;locus_tag=MAP0833c'	850934	1251	0	1	0	0	0	0	0	0	0	0	1	0	0	0	0	0	0
'ID=gene850;Name=MAP0835c;Dbxref=GeneID:2718808;gbkey=Gene;locus_tag=MAP0835c'	853171	890	0	1225	0	1.38	2733	0	4.25	956	0	1.44	1643	0	2.15	3348	0	4.32	2.31
'IG'	857804	18018	0	5981	0	0.33	5144	0	0.4	2006	0	0.15	3778	0	0.24	4	0	0	0.28
'ID=gene854;Name=accD3;Dbxref=GeneID:2720059;gbkey=Gene;gene=accD3;locus_tag=MAP0839c'	859285	549	0	10777	0	19.75	5205	0	13.13	11337	0	27.75	3598	0	7.65	12	0	0.03	17.07
'IG'	859322	17294	0	18299	0	1.06	11546	0	0.92	23866	0	1.85	12130	0	0.82	9526	0	0.63	1.17
'IG'	859324	70	0	40	0	0.57	270	0	5.34	43	0	0.83	37	0	0.62	34	0	0.56	1.84
'IG'	859326	32421	0	15004	0	0.47	12699	0	0.54	13702	0	0.57	16272	0	0.59	8077	0	0.29	0.54
'ID=gene856;Name=MAP0841;Dbxref=GeneID:2718594;gbkey=Gene;locus_tag=MAP0841'	860789	32	0	973	0	30.58	1097	0	47.47	1403	0	58.91	2	0	0.07	615	0	22.06	34.26
'ID=gene857;Name=MAP0842;Dbxref=GeneID:2718595;gbkey=Gene;locus_tag=MAP0842'	861665	3925	0	11	0	0	210	0	0.07	675	0	0.23	689	0	0.2	0	0	0	0.13
'ID=gene858;Name=ctpE;Dbxref=GeneID:2717617;gbkey=Gene;gene=ctpE;locus_tag=MAP0843'	864997	2641	0	439	0	0.17	235	0	0.12	1	0	0	0	0	0	0	0	0	0.07
'ID=gene860;Name=MAP0845;Dbxref=GeneID:2719579;gbkey=Gene;locus_tag=MAP0845'	865635	510	0	4670	0	9.21	2810	0	7.63	2191	0	5.77	1929	0	4.41	1974	0	4.44	6.76
'ID=gene861;Name=MAP0846;Dbxref=GeneID:2719580;gbkey=Gene;locus_tag=MAP0846'	866255	12389	0	25165	0	2.04	8493	0	0.95	8909	0	0.97	8430	0	0.79	3346	0	0.31	1.19
'IG'	866717	7217	0	5106	0	0.71	3544	0	0.68	2587	0	0.48	6718	0	1.09	11091	0	1.76	0.74
'IG'	867322	28	0	6645	0	238.72	4776	0	236.17	5135	0	246.43	12683	0	528.6	18042	0	739.76	312.48
'IG'	867326	2453	0	169	0	0.07	150	0	0.08	585	0	0.32	228	0	0.11	5	0	0	0.15
'ID=gene862;Name=MAP0847;Dbxref=GeneID:2720857;gbkey=Gene;locus_tag=MAP0847'	867384	1226	0	730	0	0.6	131	0	0.15	1	0	0	421	0	0.4	0	0	0	0.29
'ID=gene862;Name=MAP0847;Dbxref=GeneID:2720857;gbkey=Gene;locus_tag=MAP0847'	867424	33178	0	49971	0	1.51	31902	0	1.33	39569	0	1.6	53464	0	1.88	20079	0	0.69	1.58
'ID=gene862;Name=MAP0847;Dbxref=GeneID:2720857;gbkey=Gene;locus_tag=MAP0847'	867709	2074	0	3904	0	1.89	2549	0	1.7	4686	0	3.04	1901	0	1.07	1685	0	0.93	1.93
'ID=gene862;Name=MAP0847;Dbxref=GeneID:2720857;gbkey=Gene;locus_tag=MAP0847'	867769	11867	0	20139	0	1.71	19661	0	2.29	17730	0	2.01	24423	0	2.4	13535	0	1.31	2.1
'ID=gene862;Name=MAP0847;Dbxref=GeneID:2720857;gbkey=Gene;locus_tag=MAP0847'	868195	25146	0	10660	0	0.43	2485	0	0.14	12172	0	0.65	5181	0	0.24	3653	0	0.17	0.36
'ID=gene862;Name=MAP0847;Dbxref=GeneID:2720857;gbkey=Gene;locus_tag=MAP0847'	868315	2621	0	3746	0	1.44	1196	0	0.63	3014	0	1.55	201	0	0.09	4	0	0	0.93
'ID=gene862;Name=MAP0847;Dbxref=GeneID:2720857;gbkey=Gene;locus_tag=MAP0847'	868324	6614	0	7090	0	1.08	4033	0	0.84	5359	0	1.09	3896	0	0.69	14789	0	2.57	0.92
'ID=gene862;Name=MAP0847;Dbxref=GeneID:2720857;gbkey=Gene;locus_tag=MAP0847'	868372	87	0	93	0	1.08	975	0	15.52	1027	0	15.86	1821	0	24.43	55	0	0.73	14.22
'ID=gene862;Name=MAP0847;Dbxref=GeneID:2720857;gbkey=Gene;locus_tag=MAP0847'	868528	3136	0	20110	0	6.45	12873	0	5.68	12238	0	5.24	15544	0	5.78	37753	0	13.82	5.79
'ID=gene862;Name=MAP0847;Dbxref=GeneID:2720857;gbkey=Gene;locus_tag=MAP0847'	868933	49	0	28888	0	593.02	21002	0	593.45	23916	0	655.85	22320	0	531.57	11636	0	272.63	593.47
'IG'	870143	1421	0	8582	0	6.07	8957	0	8.73	6021	0	5.69	6512	0	5.35	7	0	0.01	6.46
'IG'	870911	1601	0	2670	0	1.68	1090	0	0.94	1589	0	1.33	3	0	0	684	0	0.49	0.99
'IG'	871053	2004	0	2885	0	1.45	2772	0	1.92	1530	0	1.03	2669	0	1.55	1	0	0	1.49
'IG'	871056	45605	0	705	0	0.02	755	0	0.02	648	0	0.02	2325	0	0.06	16	0	0	0.03
'IG'	871156	216	0	7551	0	35.16	6650	0	42.63	6260	0	38.94	7078	0	38.24	2839	0	15.09	38.74
'IG'	871261	133	0	3957	0	29.93	2241	0	23.33	3975	0	40.16	2190	0	19.22	74	0	0.64	28.16
'IG'	871363	2801	0	1414	0	0.51	898	0	0.44	1058	0	0.51	899	0	0.37	851	0	0.35	0.46
'ID=gene864;Name=MAP0849c;Dbxref=GeneID:2719884;gbkey=Gene;locus_tag=MAP0849c'	871406	2042	0	2659	0	1.31	1719	0	1.17	1539	0	1.01	1713	0	0.98	1749	0	0.98	1.12
'ID=gene864;Name=MAP0849c;Dbxref=GeneID:2719884;gbkey=Gene;locus_tag=MAP0849c'	871465	1424	0	2811	0	1.99	2517	0	2.45	3311	0	3.12	3647	0	2.99	3750	0	3.02	2.64
'ID=gene864;Name=MAP0849c;Dbxref=GeneID:2719884;gbkey=Gene;locus_tag=MAP0849c'	871468	3606	0	1811	0	0.51	1296	0	0.5	1211	0	0.45	2257	0	0.73	1142	0	0.36	0.55
'ID=gene864;Name=MAP0849c;Dbxref=GeneID:2719884;gbkey=Gene;locus_tag=MAP0849c'	871493	515	0	791	0	1.54	431	0	1.16	595	0	1.55	1125	0	2.55	371	0	0.83	1.7
'ID=gene864;Name=MAP0849c;Dbxref=GeneID:2719884;gbkey=Gene;locus_tag=MAP0849c'	871555	716	0	761	0	1.07	256	0	0.5	323	0	0.61	326	0	0.53	259	0	0.42	0.68
'ID=gene864;Name=MAP0849c;Dbxref=GeneID:2719884;gbkey=Gene;locus_tag=MAP0849c'	872135	2679	0	6308	0	2.37	5658	0	2.92	6789	0	3.41	6234	0	2.72	9520	0	4.08	2.85
'ID=gene864;Name=MAP0849c;Dbxref=GeneID:2719884;gbkey=Gene;locus_tag=MAP0849c'	872156	9581	0	11702	0	1.23	9430	0	1.36	7473	0	1.05	6852	0	0.83	12289	0	1.47	1.12
'ID=gene864;Name=MAP0849c;Dbxref=GeneID:2719884;gbkey=Gene;locus_tag=MAP0849c'	872200	89287	0	7112	0	0.08	5189	0	0.08	6312	0	0.09	6045	0	0.08	6175	0	0.08	0.08
'ID=gene864;Name=MAP0849c;Dbxref=GeneID:2719884;gbkey=Gene;locus_tag=MAP0849c'	872315	11914	0	15589	0	1.32	11115	0	1.29	8140	0	0.92	8418	0	0.82	5469	0	0.53	1.09
'ID=gene864;Name=MAP0849c;Dbxref=GeneID:2719884;gbkey=Gene;locus_tag=MAP0849c'	872546	1261	0	2386	0	1.9	1909	0	2.1	1553	0	1.65	1496	0	1.38	1191	0	1.08	1.76
'ID=gene864;Name=MAP0849c;Dbxref=GeneID:2719884;gbkey=Gene;locus_tag=MAP0849c'	872596	1697	0	3021	0	1.79	2643	0	2.16	2943	0	2.33	3398	0	2.34	4171	0	2.82	2.15
'IG'	872658	2940	0	879	0	0.3	898	0	0.42	1565	0	0.72	1409	0	0.56	4018	0	1.57	0.5
'IG'	872705	9069	0	3077	0	0.34	2621	0	0.4	3490	0	0.52	3053	0	0.39	11037	0	1.4	0.41
'IG'	872713	32	0	873	0	27.44	909	0	39.33	785	0	32.96	1862	0	67.9	2356	0	84.53	41.91
'IG'	872734	12163	0	3326	0	0.28	1170	0	0.13	1394	0	0.15	4992	0	0.48	2537	0	0.24	0.26
'ID=gene865;Name=MAP0850c;Dbxref=GeneID:2718972;gbkey=Gene;locus_tag=MAP0850c'	872773	157	0	226	0	1.45	142	0	1.25	177	0	1.51	86	0	0.64	886	0	6.48	1.21
'ID=gene865;Name=MAP0850c;Dbxref=GeneID:2718972;gbkey=Gene;locus_tag=MAP0850c'	872811	1991	0	1777	0	0.9	1225	0	0.85	1280	0	0.86	2083	0	1.22	971	0	0.56	0.96
'ID=gene865;Name=MAP0850c;Dbxref=GeneID:2718972;gbkey=Gene;locus_tag=MAP0850c'	872847	37	0	60	0	1.63	162	0	6.06	8	0	0.29	1	0	0.03	0	0	0	2
'ID=gene865;Name=MAP0850c;Dbxref=GeneID:2718972;gbkey=Gene;locus_tag=MAP0850c'	873018	657	0	13	0	0.02	98	0	0.21	0	0	0	28	0	0.05	0	0	0	0.07
'ID=gene865;Name=MAP0850c;Dbxref=GeneID:2718972;gbkey=Gene;locus_tag=MAP0850c'	873112	15	0	1132	0	75.91	551	0	50.86	343	0	30.73	988	0	76.86	13	0	0.99	58.59
'ID=gene865;Name=MAP0850c;Dbxref=GeneID:2718972;gbkey=Gene;locus_tag=MAP0850c'	873115	4751	0	2117	0	0.45	1273	0	0.37	2994	0	0.85	2136	0	0.52	23814	0	5.75	0.55
'ID=gene865;Name=MAP0850c;Dbxref=GeneID:2718972;gbkey=Gene;locus_tag=MAP0850c'	873344	367	0	861	0	2.36	1485	0	5.6	814	0	2.98	675	0	2.15	40	0	0.13	3.27
'ID=gene865;Name=MAP0850c;Dbxref=GeneID:2718972;gbkey=Gene;locus_tag=MAP0850c'	873373	298	0	0	0	0	0	0	0	27	0	0.12	690	0	2.7	833	0	3.21	0.71
'ID=gene865;Name=MAP0850c;Dbxref=GeneID:2718972;gbkey=Gene;locus_tag=MAP0850c'	873634	17356	0	13048	0	0.76	12957	0	1.03	10431	0	0.81	9684	0	0.65	15887	0	1.05	0.81
'ID=gene865;Name=MAP0850c;Dbxref=GeneID:2718972;gbkey=Gene;locus_tag=MAP0850c'	873867	14511	0	1194	0	0.08	1078	0	0.1	1471	0	0.14	494	0	0.04	1879	0	0.15	0.09
'ID=gene865;Name=MAP0850c;Dbxref=GeneID:2718972;gbkey=Gene;locus_tag=MAP0850c'	873928	2071	0	2560	0	1.24	1417	0	0.95	2746	0	1.78	1487	0	0.84	2295	0	1.27	1.2
'ID=gene865;Name=MAP0850c;Dbxref=GeneID:2718972;gbkey=Gene;locus_tag=MAP0850c'	873948	515	0	794	0	1.55	1047	0	2.81	303	0	0.79	373	0	0.85	356	0	0.79	1.5
'IG'	873987	6371	0	615	0	0.1	416	0	0.09	221	0	0.05	1139	0	0.21	474	0	0.09	0.11
'IG'	874060	1344	0	820	0	0.61	539	0	0.56	1204	0	1.2	463	0	0.4	3126	0	2.67	0.69
'IG'	874109	125	0	536	0	4.31	883	0	9.78	553	0	5.94	475	0	4.43	776	0	7.13	6.12
'ID=gene866;Name=MAP0851;Dbxref=GeneID:2719379;gbkey=Gene;locus_tag=MAP0851'	874360	80	0	2	0	0.03	167	0	2.89	2	0	0.03	9	0	0.13	0	0	0	0.77
'IG'	875606	2712	0	2009	0	0.75	1656	0	0.85	1059	0	0.52	899	0	0.39	644	0	0.27	0.63
'IG'	875609	133	0	188	0	1.42	686	0	7.14	2850	0	28.79	392	0	3.44	0	0	0	10.2
'ID=gene868;Name=MAP0853;Dbxref=GeneID:2721628;gbkey=Gene;locus_tag=MAP0853'	875768	38	0	1347	0	35.66	273	0	9.95	521	0	18.42	73	0	2.24	1	0	0.03	16.57
'ID=gene868;Name=MAP0853;Dbxref=GeneID:2721628;gbkey=Gene;locus_tag=MAP0853'	875921	24	0	848	0	35.54	411	0	23.71	1025	0	57.39	2	0	0.1	8389	0	401.29	29.18
'ID=gene869;Name=MAP0854;Dbxref=GeneID:2719997;gbkey=Gene;locus_tag=MAP0854'	876584	933	0	1319	0	1.42	1994	0	2.96	4634	0	6.67	2221	0	2.78	17666	0	21.74	3.46
'ID=gene869;Name=MAP0854;Dbxref=GeneID:2719997;gbkey=Gene;locus_tag=MAP0854'	876726	37	0	1822	0	49.53	403	0	15.08	383	0	13.91	332	0	10.47	147	0	4.56	22.25
'ID=gene869;Name=MAP0854;Dbxref=GeneID:2719997;gbkey=Gene;locus_tag=MAP0854'	876747	4458	0	3969	0	0.9	5137	0	1.6	7413	0	2.23	7961	0	2.08	1344	0	0.35	1.7
'ID=gene869;Name=MAP0854;Dbxref=GeneID:2719997;gbkey=Gene;locus_tag=MAP0854'	876773	37	0	1607	0	43.69	259	0	9.69	375	0	13.62	251	0	7.92	37	0	1.15	18.73
'ID=gene870;Name=MAP0855;Dbxref=GeneID:2720245;gbkey=Gene;locus_tag=MAP0855'	877917	14586	0	10216	0	0.7	8072	0	0.77	8695	0	0.8	10487	0	0.84	10577	0	0.83	0.78
'ID=gene870;Name=MAP0855;Dbxref=GeneID:2720245;gbkey=Gene;locus_tag=MAP0855'	877921	2681	0	6915	0	2.59	3659	0	1.89	1187	0	0.59	4328	0	1.88	10	0	0	1.74
'ID=gene870;Name=MAP0855;Dbxref=GeneID:2720245;gbkey=Gene;locus_tag=MAP0855'	877969	36	0	62	0	1.73	33	0	1.27	5	0	0.19	48	0	1.56	3	0	0.1	1.19
'ID=gene870;Name=MAP0855;Dbxref=GeneID:2720245;gbkey=Gene;locus_tag=MAP0855'	877983	58	0	356	0	6.17	587	0	14.01	1073	0	24.86	666	0	13.4	1010	0	19.99	14.61
'ID=gene870;Name=MAP0855;Dbxref=GeneID:2720245;gbkey=Gene;locus_tag=MAP0855'	878194	1331	0	1157	0	0.87	1148	0	1.19	1277	0	1.29	742	0	0.65	3096	0	2.67	1
'ID=gene870;Name=MAP0855;Dbxref=GeneID:2720245;gbkey=Gene;locus_tag=MAP0855'	878252	1855	0	3186	0	1.73	2933	0	2.19	1947	0	1.41	2640	0	1.66	1821	0	1.13	1.75
'ID=gene870;Name=MAP0855;Dbxref=GeneID:2720245;gbkey=Gene;locus_tag=MAP0855'	878407	469	0	1278	0	2.74	728	0	2.15	40	0	0.11	2179	0	5.42	12	0	0.03	2.61
'ID=gene870;Name=MAP0855;Dbxref=GeneID:2720245;gbkey=Gene;locus_tag=MAP0855'	878547	8144	0	4490	0	0.55	4064	0	0.69	5861	0	0.97	6356	0	0.91	2674	0	0.38	0.78
'IG'	878800	1318	0	7277	0	5.55	726	0	0.76	1303	0	1.33	334	0	0.3	1	0	0	1.99
'ID=gene871;Name=MAP0856c;Dbxref=GeneID:2720246;gbkey=Gene;locus_tag=MAP0856c'	878863	99	0	1709	0	17.36	6	0	0.08	1	0	0.01	0	0	0	0	0	0	4.37
'ID=gene871;Name=MAP0856c;Dbxref=GeneID:2720246;gbkey=Gene;locus_tag=MAP0856c'	878910	2208	0	3169	0	1.44	396	0	0.25	118	0	0.07	0	0	0	1	0	0	0.44
'ID=gene871;Name=MAP0856c;Dbxref=GeneID:2720246;gbkey=Gene;locus_tag=MAP0856c'	878930	4467	0	2996	0	0.67	817	0	0.25	775	0	0.23	2	0	0	0	0	0	0.29
'ID=gene871;Name=MAP0856c;Dbxref=GeneID:2720246;gbkey=Gene;locus_tag=MAP0856c'	879110	8329	0	636	0	0.08	1133	0	0.19	230	0	0.04	248	0	0.03	1	0	0	0.08
'ID=gene871;Name=MAP0856c;Dbxref=GeneID:2720246;gbkey=Gene;locus_tag=MAP0856c'	879465	13521	0	10023	0	0.75	6712	0	0.69	4654	0	0.46	6788	0	0.59	8576	0	0.73	0.62
'ID=gene871;Name=MAP0856c;Dbxref=GeneID:2720246;gbkey=Gene;locus_tag=MAP0856c'	879534	1922	0	7884	0	4.13	4724	0	3.4	4014	0	2.81	7434	0	4.51	1731	0	1.03	3.71
'ID=gene871;Name=MAP0856c;Dbxref=GeneID:2720246;gbkey=Gene;locus_tag=MAP0856c'	879645	9905	0	4153	0	0.42	1326	0	0.19	701	0	0.1	3055	0	0.36	2218	0	0.26	0.27
'ID=gene871;Name=MAP0856c;Dbxref=GeneID:2720246;gbkey=Gene;locus_tag=MAP0856c'	879981	15697	0	2242	0	0.14	2096	0	0.18	1841	0	0.16	1842	0	0.14	2077	0	0.15	0.16
'ID=gene871;Name=MAP0856c;Dbxref=GeneID:2720246;gbkey=Gene;locus_tag=MAP0856c'	880014	1287	0	1153	0	0.9	2596	0	2.79	560	0	0.58	1919	0	1.74	3	0	0	1.5
'ID=gene871;Name=MAP0856c;Dbxref=GeneID:2720246;gbkey=Gene;locus_tag=MAP0856c'	880071	14	0	134	0	9.63	93	0	9.2	1	0	0.1	190	0	15.84	0	0	0	8.69
'ID=gene871;Name=MAP0856c;Dbxref=GeneID:2720246;gbkey=Gene;locus_tag=MAP0856c'	880075	642	0	7	0	0.01	1012	0	2.18	187	0	0.39	303	0	0.55	0	0	0	0.78
'ID=gene871;Name=MAP0856c;Dbxref=GeneID:2720246;gbkey=Gene;locus_tag=MAP0856c'	880366	110	0	2624	0	23.99	631	0	7.94	713	0	8.71	657	0	6.97	1	0	0.01	11.9
'ID=gene871;Name=MAP0856c;Dbxref=GeneID:2720246;gbkey=Gene;locus_tag=MAP0856c'	880488	4222	0	985	0	0.23	259	0	0.08	595	0	0.19	1	0	0	0	0	0	0.13
'IG'	880561	13	0	2579	0	199.55	1117	0	118.97	1969	0	203.52	18	0	1.62	942	0	83.19	130.91
'ID=gene872;Name=MAP0857c;Dbxref=GeneID:2719857;gbkey=Gene;locus_tag=MAP0857c'	880649	4274	0	13690	0	3.22	12162	0	3.94	5710	0	1.8	11439	0	3.12	26539	0	7.13	3.02
'ID=gene872;Name=MAP0857c;Dbxref=GeneID:2719857;gbkey=Gene;locus_tag=MAP0857c'	880834	207	0	233	0	1.13	164	0	1.1	254	0	1.65	243	0	1.37	217	0	1.2	1.31
'ID=gene872;Name=MAP0857c;Dbxref=GeneID:2719857;gbkey=Gene;locus_tag=MAP0857c'	880880	50	0	46	0	0.93	39	0	1.08	51	0	1.37	51	0	1.19	50	0	1.15	1.14
'ID=gene872;Name=MAP0857c;Dbxref=GeneID:2719857;gbkey=Gene;locus_tag=MAP0857c'	880882	31081	0	25428	0	0.82	23365	0	1.04	26558	0	1.15	30616	0	1.15	29144	0	1.08	1.04
'ID=gene872;Name=MAP0857c;Dbxref=GeneID:2719857;gbkey=Gene;locus_tag=MAP0857c'	880895	20295	0	45072	0	2.23	38159	0	2.6	44974	0	2.98	36950	0	2.12	73065	0	4.13	2.48
'ID=gene872;Name=MAP0857c;Dbxref=GeneID:2719857;gbkey=Gene;locus_tag=MAP0857c'	880910	1312	0	11	0	0.01	208	0	0.22	5	0	0.01	2469	0	2.2	1	0	0	0.61
'IG'	881141	39	0	1729	0	44.59	1112	0	39.48	263	0	9.06	2943	0	88.06	4305	0	126.73	45.3
'ID=gene873;Name=MAP0858;Dbxref=GeneID:2718672;gbkey=Gene;locus_tag=MAP0858'	881311	5395	0	3063	0	0.57	5593	0	1.44	6000	0	1.49	2508	0	0.54	922	0	0.2	1.01
'ID=gene873;Name=MAP0858;Dbxref=GeneID:2718672;gbkey=Gene;locus_tag=MAP0858'	881505	12	0	346	0	29	1069	0	123.34	4635	0	519.02	388	0	37.73	6	0	0.57	177.27
'ID=gene874;Name=MAP0859c;Dbxref=GeneID:2718316;gbkey=Gene;locus_tag=MAP0859c'	881944	11	0	8996	0	822.62	4253	0	535.33	2592	0	316.63	3981	0	422.34	5808	0	606.17	524.23
'ID=gene874;Name=MAP0859c;Dbxref=GeneID:2718316;gbkey=Gene;locus_tag=MAP0859c'	882017	4351	0	8712	0	2.01	4249	0	1.35	3548	0	1.1	4286	0	1.15	6009	0	1.59	1.4
'ID=gene875;Name=MAP0860c;Dbxref=GeneID:2719015;gbkey=Gene;locus_tag=MAP0860c'	883084	7428	0	4299	0	0.58	1785	0	0.33	2374	0	0.43	3975	0	0.62	2816	0	0.44	0.49
'ID=gene875;Name=MAP0860c;Dbxref=GeneID:2719015;gbkey=Gene;locus_tag=MAP0860c'	883131	10817	0	8283	0	0.77	4084	0	0.52	4169	0	0.52	6371	0	0.69	6485	0	0.69	0.62
'ID=gene875;Name=MAP0860c;Dbxref=GeneID:2719015;gbkey=Gene;locus_tag=MAP0860c'	883178	3389	0	3984	0	1.18	2299	0	0.94	1795	0	0.71	2396	0	0.83	3669	0	1.24	0.91
'IG'	883305	119	0	339	0	2.87	992	0	11.54	1609	0	18.17	1093	0	10.72	3	0	0.03	10.82
'IG'	883339	4845	0	7277	0	1.51	5147	0	1.47	3409	0	0.95	3202	0	0.77	6947	0	1.65	1.17
'IG'	883343	57059	0	22060	0	0.39	26448	0	0.64	16202	0	0.38	17527	0	0.36	15952	0	0.32	0.44
'IG'	883349	155	0	2075	0	13.47	3938	0	35.18	2520	0	21.85	3244	0	24.42	736	0	5.45	23.73
'ID=gene876;Name=MAP0861;Dbxref=GeneID:2719016;gbkey=Gene;locus_tag=MAP0861'	883386	2323	0	4053	0	1.75	2563	0	1.53	2064	0	1.19	2063	0	1.04	2582	0	1.28	1.38
'ID=gene876;Name=MAP0861;Dbxref=GeneID:2719016;gbkey=Gene;locus_tag=MAP0861'	883424	1405	0	718	0	0.51	1082	0	1.07	2798	0	2.68	795	0	0.66	4	0	0	1.23
'ID=gene877;Name=MAP0862;Dbxref=GeneID:2718315;gbkey=Gene;locus_tag=MAP0862'	883959	14982	0	12627	0	0.85	16623	0	1.54	7078	0	0.63	6423	0	0.5	14625	0	1.12	0.88
'ID=gene877;Name=MAP0862;Dbxref=GeneID:2718315;gbkey=Gene;locus_tag=MAP0862'	884623	55	0	0	0	0	3	0	0.08	0	0	0	0	0	0	0	0	0	0.02
'ID=gene879;Name=MAP0864;Dbxref=GeneID:2717777;gbkey=Gene;locus_tag=MAP0864'	886113	44	0	681	0	15.57	1558	0	49.03	364	0	11.12	763	0	20.24	5	0	0.13	23.99
'ID=gene880;Name=MAP0865;Dbxref=GeneID:2720832;gbkey=Gene;locus_tag=MAP0865'	886463	21	0	1434	0	68.69	1150	0	75.82	126	0	8.06	667	0	37.07	2	0	0.11	47.41
'ID=gene880;Name=MAP0865;Dbxref=GeneID:2720832;gbkey=Gene;locus_tag=MAP0865'	886469	7184	0	8833	0	1.24	4590	0	0.88	3849	0	0.72	4803	0	0.78	2661	0	0.43	0.91
'ID=gene880;Name=MAP0865;Dbxref=GeneID:2720832;gbkey=Gene;locus_tag=MAP0865'	886471	15	0	11	0	0.74	7	0	0.65	7	0	0.63	13	0	1.01	1	0	0.08	0.76
'ID=gene880;Name=MAP0865;Dbxref=GeneID:2720832;gbkey=Gene;locus_tag=MAP0865'	886646	187	0	0	0	0	0	0	0	0	0	0	0	0	0	0	0	0	0
'ID=gene880;Name=MAP0865;Dbxref=GeneID:2720832;gbkey=Gene;locus_tag=MAP0865'	886959	68	0	167	0	2.47	34	0	0.69	164	0	3.24	406	0	6.97	0	0	0	3.34
'ID=gene880;Name=MAP0865;Dbxref=GeneID:2720832;gbkey=Gene;locus_tag=MAP0865'	887486	2688	0	4118	0	1.54	4304	0	2.22	1365	0	0.68	1529	0	0.66	5772	0	2.47	1.28
'IG'	888133	21470	0	14296	0	0.67	6199	0	0.4	8035	0	0.5	11197	0	0.61	19836	0	1.06	0.55
'IG'	888485	505	0	1315	0	2.62	1530	0	4.19	5040	0	13.41	2064	0	4.77	155	0	0.35	6.25
'ID=gene881;Name=MAP0866;Dbxref=GeneID:2718158;gbkey=Gene;locus_tag=MAP0866'	889401	11745	0	25232	0	2.16	17386	0	2.05	15242	0	1.74	7480	0	0.74	29461	0	2.88	1.67
'ID=gene881;Name=MAP0866;Dbxref=GeneID:2718158;gbkey=Gene;locus_tag=MAP0866'	889450	17	0	121	0	7.16	260	0	21.18	30	0	2.37	24	0	1.65	68	0	4.59	8.09
'ID=gene883;Name=MAP0867c;Dbxref=GeneID:2717650;gbkey=Gene;locus_tag=MAP0867c'	889691	11323	0	17820	0	1.58	9206	0	1.13	8036	0	0.95	11055	0	1.14	13611	0	1.38	1.2
'ID=gene883;Name=MAP0867c;Dbxref=GeneID:2717650;gbkey=Gene;locus_tag=MAP0867c'	890243	2791	0	3167	0	1.14	2057	0	1.02	2540	0	1.22	3341	0	1.4	1374	0	0.57	1.2
'ID=gene884;Name=MAP0868c;Dbxref=GeneID:2717837;gbkey=Gene;locus_tag=MAP0868c'	891225	4171	0	14720	0	3.55	4081	0	1.35	5119	0	1.65	4710	0	1.32	1709	0	0.47	1.97
'ID=gene884;Name=MAP0868c;Dbxref=GeneID:2717837;gbkey=Gene;locus_tag=MAP0868c'	891507	1007	0	52	0	0.05	0	0	0	0	0	0	31	0	0.04	0	0	0	0.02
'ID=gene885;Name=nramp;Dbxref=GeneID:2720405;gbkey=Gene;gene=nramp;locus_tag=MAP0869c'	892783	10720	0	5828	0	0.55	2091	0	0.27	4096	0	0.51	3478	0	0.38	9926	0	1.06	0.43
'ID=gene886;Name=MAP0870c;Dbxref=GeneID:2718269;gbkey=Gene;locus_tag=MAP0870c'	893027	30967	0	8318	0	0.27	3968	0	0.18	4693	0	0.2	3603	0	0.14	8	0	0	0.2
'ID=gene887;Name=MAP0871c;Dbxref=GeneID:2718267;gbkey=Gene;locus_tag=MAP0871c'	894429	12625	0	33053	0	2.63	26229	0	2.88	37971	0	4.04	31993	0	2.96	39917	0	3.63	3.13
'ID=gene891;Name=MAP0875c;Dbxref=GeneID:2718262;gbkey=Gene;locus_tag=MAP0875c'	898461	489	0	27	0	0.06	2	0	0.01	6	0	0.02	7	0	0.02	0	0	0	0.02
'ID=gene891;Name=MAP0875c;Dbxref=GeneID:2718262;gbkey=Gene;locus_tag=MAP0875c'	898945	1387	0	4330	0	3.14	2997	0	2.99	9898	0	9.59	4424	0	3.72	453	0	0.37	4.86
'ID=gene891;Name=MAP0875c;Dbxref=GeneID:2718262;gbkey=Gene;locus_tag=MAP0875c'	899099	2637	0	1763	0	0.67	704	0	0.37	1	0	0	723	0	0.32	724	0	0.32	0.34
'ID=gene893;Name=MAP0877c;Dbxref=GeneID:2718091;gbkey=Gene;locus_tag=MAP0877c'	900584	1520	0	193	0	0.13	1005	0	0.92	2	0	0	33	0	0.03	276	0	0.21	0.27
'ID=gene893;Name=MAP0877c;Dbxref=GeneID:2718091;gbkey=Gene;locus_tag=MAP0877c'	900650	17	0	804	0	47.57	145	0	11.81	247	0	19.52	1287	0	88.35	4	0	0.27	41.81
'ID=gene895;Name=MAP0879c;Dbxref=GeneID:2719069;gbkey=Gene;locus_tag=MAP0879c'	902933	6616	0	3306	0	0.5	3136	0	0.66	1981	0	0.4	5608	0	0.99	7	0	0	0.64
'ID=gene895;Name=MAP0879c;Dbxref=GeneID:2719069;gbkey=Gene;locus_tag=MAP0879c'	903926	718	0	1167	0	1.63	1677	0	3.23	2942	0	5.51	566	0	0.92	214	0	0.34	2.82
'ID=gene895;Name=MAP0879c;Dbxref=GeneID:2719069;gbkey=Gene;locus_tag=MAP0879c'	904029	5025	0	746	0	0.15	1719	0	0.47	2396	0	0.64	75	0	0.02	3784	0	0.86	0.32
'ID=gene896;Name=MAP0880;Dbxref=GeneID:2719794;gbkey=Gene;locus_tag=MAP0880'	904392	607	0	1957	0	3.24	3077	0	7.02	935	0	2.07	255	0	0.49	2805	0	5.31	3.21
'ID=gene896;Name=MAP0880;Dbxref=GeneID:2719794;gbkey=Gene;locus_tag=MAP0880'	905319	824	0	1555	0	1.9	950	0	1.6	2129	0	3.47	719	0	1.02	1225	0	1.71	2
'ID=gene896;Name=MAP0880;Dbxref=GeneID:2719794;gbkey=Gene;locus_tag=MAP0880'	905472	4760	0	1678	0	0.35	1025	0	0.3	970	0	0.27	64	0	0.02	156	0	0.04	0.24
'ID=gene897;Name=MAP0881;Dbxref=GeneID:2718266;gbkey=Gene;locus_tag=MAP0881'	907099	23	0	55	0	2.41	21	0	1.26	37	0	2.16	40	0	2.03	94	0	4.69	1.97
'ID=gene897;Name=MAP0881;Dbxref=GeneID:2718266;gbkey=Gene;locus_tag=MAP0881'	907145	11170	0	35902	0	3.23	23793	0	2.95	30874	0	3.71	22794	0	2.38	80726	0	8.3	3.07
'ID=gene898;Name=MAP0882c;Dbxref=GeneID:2720367;gbkey=Gene;locus_tag=MAP0882c'	909059	46	0	2899	0	63.39	3224	0	97.04	3132	0	91.49	569	0	14.43	7	0	0.17	66.59
'ID=gene899;Name=echA12_1;Dbxref=GeneID:2720563;gbkey=Gene;gene=echA12_1;locus_tag=MAP0883'	909443	4637	0	1267	0	0.27	2430	0	0.73	1596	0	0.46	1769	0	0.45	3372	0	0.83	0.48
'ID=gene899;Name=echA12_1;Dbxref=GeneID:2720563;gbkey=Gene;gene=echA12_1;locus_tag=MAP0883'	909947	791	0	2304	0	2.93	1610	0	2.82	2303	0	3.91	2138	0	3.15	2686	0	3.9	3.2
'ID=gene899;Name=echA12_1;Dbxref=GeneID:2720563;gbkey=Gene;gene=echA12_1;locus_tag=MAP0883'	909958	1994	0	1131	0	0.57	403	0	0.28	452	0	0.3	1098	0	0.64	3227	0	1.86	0.45
'ID=gene900;Name=MAP0884c;Dbxref=GeneID:2718911;gbkey=Gene;locus_tag=MAP0884c'	910414	1512	0	9801	0	6.52	6330	0	5.8	10395	0	9.24	4445	0	3.43	23362	0	17.74	6.25
'ID=gene900;Name=MAP0884c;Dbxref=GeneID:2718911;gbkey=Gene;locus_tag=MAP0884c'	910738	2581	0	766	0	0.3	499	0	0.27	321	0	0.17	4500	0	2.03	14	0	0.01	0.69
'ID=gene900;Name=MAP0884c;Dbxref=GeneID:2718911;gbkey=Gene;locus_tag=MAP0884c'	911053	444	0	2091	0	4.74	1732	0	5.4	4868	0	14.73	65	0	0.17	1	0	0	6.26
'ID=gene902;Name=MAP0886c;Dbxref=GeneID:2720291;gbkey=Gene;locus_tag=MAP0886c'	912764	12	0	9497	0	796.07	4155	0	479.41	5845	0	654.51	5675	0	551.88	3461	0	331.12	620.47
'ID=gene902;Name=MAP0886c;Dbxref=GeneID:2720291;gbkey=Gene;locus_tag=MAP0886c'	912861	13	0	506	0	39.15	477	0	50.8	591	0	61.09	470	0	42.19	0	0	0	48.31
'ID=gene902;Name=MAP0886c;Dbxref=GeneID:2720291;gbkey=Gene;locus_tag=MAP0886c'	912903	108	0	378	0	3.52	1456	0	18.67	585	0	7.28	1295	0	13.99	18686	0	198.63	10.86
'ID=gene903;Name=MAP0887c;Dbxref=GeneID:2721181;gbkey=Gene;locus_tag=MAP0887c'	914386	1121	0	4255	0	3.82	3800	0	4.69	3241	0	3.88	6323	0	6.58	791	0	0.81	4.74
'ID=gene903;Name=MAP0887c;Dbxref=GeneID:2721181;gbkey=Gene;locus_tag=MAP0887c'	914467	1109	0	804	0	0.73	914	0	1.14	1934	0	2.34	862	0	0.91	2	0	0	1.28
'ID=gene904;Name=MAP0888;Dbxref=GeneID:2720534;gbkey=Gene;locus_tag=MAP0888'	914758	1069	0	985	0	0.93	4	0	0.01	0	0	0	15	0	0.02	0	0	0	0.24
'ID=gene904;Name=MAP0888;Dbxref=GeneID:2720534;gbkey=Gene;locus_tag=MAP0888'	915430	2986	0	1355	0	0.46	655	0	0.3	719	0	0.32	1336	0	0.52	1	0	0	0.4
'ID=gene906;Name=MAP0890;Dbxref=GeneID:2721491;gbkey=Gene;locus_tag=MAP0890'	916788	1597	0	8244	0	5.19	6822	0	5.91	2396	0	2.02	1775	0	1.3	2	0	0	3.61
'ID=gene906;Name=MAP0890;Dbxref=GeneID:2721491;gbkey=Gene;locus_tag=MAP0890'	916880	2528	0	3854	0	1.53	1571	0	0.86	7155	0	3.8	2483	0	1.15	3382	0	1.54	1.84
'ID=gene906;Name=MAP0890;Dbxref=GeneID:2721491;gbkey=Gene;locus_tag=MAP0890'	916922	4996	0	4323	0	0.87	7091	0	1.97	3880	0	1.04	4530	0	1.06	7	0	0	1.23
'IG'	919339	21	0	8670	0	415.28	1989	0	131.14	1363	0	87.21	3543	0	196.89	273	0	14.92	207.63
'IG'	919531	824	0	869	0	1.06	534	0	0.9	677	0	1.1	1020	0	1.44	2496	0	3.48	1.13
'ID=gene909;Name=uvrD;Dbxref=GeneID:2717526;gbkey=Gene;gene=uvrD;locus_tag=MAP0893'	919603	108	0	3199	0	29.79	992	0	12.72	4708	0	58.58	2215	0	23.93	11	0	0.12	31.26
'ID=gene909;Name=uvrD;Dbxref=GeneID:2717526;gbkey=Gene;gene=uvrD;locus_tag=MAP0893'	921546	710	0	1720	0	2.44	313	0	0.61	262	0	0.5	498	0	0.82	1	0	0	1.09
'ID=gene910;Name=MAP0894c;Dbxref=GeneID:2721304;gbkey=Gene;locus_tag=MAP0894c'	922109	2916	0	9169	0	3.16	4388	0	2.08	4499	0	2.07	5053	0	2.02	1876	0	0.74	2.34
'ID=gene910;Name=MAP0894c;Dbxref=GeneID:2721304;gbkey=Gene;locus_tag=MAP0894c'	922409	17111	0	25017	0	1.47	12838	0	1.04	11734	0	0.92	14214	0	0.97	1745	0	0.12	1.1
'IG'	922590	16373	0	30289	0	1.86	15380	0	1.3	17370	0	1.43	11813	0	0.84	16492	0	1.16	1.36
'ID=gene911;Name=MAP0895c;Dbxref=GeneID:2719840;gbkey=Gene;locus_tag=MAP0895c'	922615	3819	0	833	0	0.22	1920	0	0.7	3523	0	1.24	4209	0	1.29	11	0	0	0.86
'ID=gene911;Name=MAP0895c;Dbxref=GeneID:2719840;gbkey=Gene;locus_tag=MAP0895c'	922872	3208	0	4214	0	1.32	1146	0	0.49	3487	0	1.46	886	0	0.32	0	0	0	0.9
'ID=gene911;Name=MAP0895c;Dbxref=GeneID:2719840;gbkey=Gene;locus_tag=MAP0895c'	923645	31	0	0	0	0	1	0	0.04	0	0	0	2	0	0.08	0	0	0	0.03
'ID=gene911;Name=MAP0895c;Dbxref=GeneID:2719840;gbkey=Gene;locus_tag=MAP0895c'	923696	39264	0	875	0	0.02	2553	0	0.09	239	0	0.01	3080	0	0.09	5	0	0	0.05
'IG'	923707	9975	0	1064	0	0.11	1276	0	0.18	1123	0	0.15	1296	0	0.15	631	0	0.07	0.15
'IG'	923724	966	0	500	0	0.52	4	0	0.01	766	0	1.07	332	0	0.4	0	0	0	0.5
'IG'	923732	973	0	1865	0	1.93	2018	0	2.87	234	0	0.32	578	0	0.69	3	0	0	1.45
'IG'	923873	5592	0	6660	0	1.2	5958	0	1.48	3844	0	0.92	5672	0	1.18	5	0	0	1.2
'ID=gene914;Name=MAP0898;Dbxref=GeneID:2721036;gbkey=Gene;locus_tag=MAP0898'	926321	1216	0	4801	0	3.97	1803	0	2.05	3272	0	3.62	4144	0	3.98	6	0	0.01	3.4
'ID=gene914;Name=MAP0898;Dbxref=GeneID:2721036;gbkey=Gene;locus_tag=MAP0898'	927297	404	0	4038	0	10.05	3322	0	11.39	3310	0	11.01	5234	0	15.12	8	0	0.02	11.89
'ID=gene914;Name=MAP0898;Dbxref=GeneID:2721036;gbkey=Gene;locus_tag=MAP0898'	927312	2759	0	4781	0	1.74	3256	0	1.63	714	0	0.35	5471	0	2.31	12	0	0	1.51
'ID=gene915;Name=MAP0899c;Dbxref=GeneID:2720468;gbkey=Gene;locus_tag=MAP0899c'	928093	618	0	1154	0	1.88	446	0	1	120	0	0.26	318	0	0.6	2319	0	4.31	0.93
'ID=gene915;Name=MAP0899c;Dbxref=GeneID:2720468;gbkey=Gene;locus_tag=MAP0899c'	928403	502	0	501	0	1	1097	0	3.03	1243	0	3.33	786	0	1.83	745	0	1.7	2.3
'ID=gene916;Name=MAP0900;Dbxref=GeneID:2720779;gbkey=Gene;locus_tag=MAP0900'	928767	19332	0	6879	0	0.36	4738	0	0.34	3476	0	0.24	4732	0	0.29	482	0	0.03	0.31
'ID=gene916;Name=MAP0900;Dbxref=GeneID:2720779;gbkey=Gene;locus_tag=MAP0900'	928815	65485	0	2618	0	0.04	2683	0	0.06	4187	0	0.09	3220	0	0.06	7	0	0	0.06
'ID=gene916;Name=MAP0900;Dbxref=GeneID:2720779;gbkey=Gene;locus_tag=MAP0900'	928875	18612	0	1128	0	0.06	282	0	0.02	5	0	0	4	0	0	1	0	0	0.02
'ID=gene916;Name=MAP0900;Dbxref=GeneID:2720779;gbkey=Gene;locus_tag=MAP0900'	929064	15242	0	4310	0	0.28	2854	0	0.26	4402	0	0.39	3140	0	0.24	65	0	0	0.29
'ID=gene916;Name=MAP0900;Dbxref=GeneID:2720779;gbkey=Gene;locus_tag=MAP0900'	929262	1955	0	1355	0	0.7	1516	0	1.07	2374	0	1.63	4	0	0	1869	0	1.1	0.85
'ID=gene916;Name=MAP0900;Dbxref=GeneID:2720779;gbkey=Gene;locus_tag=MAP0900'	929298	8135	0	10437	0	1.29	6893	0	1.17	15326	0	2.53	6967	0	1	18	0	0	1.5
'ID=gene916;Name=MAP0900;Dbxref=GeneID:2720779;gbkey=Gene;locus_tag=MAP0900'	929307	8039	0	2259	0	0.28	2222	0	0.38	2216	0	0.37	4666	0	0.68	295	0	0.04	0.43
'ID=gene916;Name=MAP0900;Dbxref=GeneID:2720779;gbkey=Gene;locus_tag=MAP0900'	929325	1795	0	4574	0	2.56	1158	0	0.89	5511	0	4.13	5594	0	3.64	18	0	0.01	2.8
'ID=gene916;Name=MAP0900;Dbxref=GeneID:2720779;gbkey=Gene;locus_tag=MAP0900'	929613	2381	0	1761	0	0.74	6	0	0	1025	0	0.58	29	0	0.01	0	0	0	0.34
'ID=gene917;Name=MAP0901;Dbxref=GeneID:2718955;gbkey=Gene;locus_tag=MAP0901'	931093	3777	0	493	0	0.13	304	0	0.11	820	0	0.29	9	0	0	702	0	0.21	0.13
'ID=gene920;Name=MAP0904;Dbxref=GeneID:2717591;gbkey=Gene;locus_tag=MAP0904'	933618	5870	0	12605	0	2.16	7333	0	1.73	9915	0	2.27	10158	0	2.02	3225	0	0.63	2.04
'ID=gene920;Name=MAP0904;Dbxref=GeneID:2717591;gbkey=Gene;locus_tag=MAP0904'	933910	773	0	1842	0	2.4	4983	0	8.93	3124	0	5.43	1560	0	2.36	992	0	1.47	4.78
'ID=gene920;Name=MAP0904;Dbxref=GeneID:2717591;gbkey=Gene;locus_tag=MAP0904'	933940	349	0	10736	0	30.94	6490	0	25.75	5044	0	19.42	9147	0	30.59	859	0	2.83	26.67
'ID=gene920;Name=MAP0904;Dbxref=GeneID:2717591;gbkey=Gene;locus_tag=MAP0904'	934021	78	0	7062	0	91.07	5440	0	96.57	5154	0	88.79	7212	0	107.9	17	0	0.25	96.08
'ID=gene921;Name=MAP0905;Dbxref=GeneID:2720979;gbkey=Gene;locus_tag=MAP0905'	934672	2648	0	1388	0	0.53	853	0	0.45	1409	0	0.72	1173	0	0.52	3	0	0	0.55
'ID=gene921;Name=MAP0905;Dbxref=GeneID:2720979;gbkey=Gene;locus_tag=MAP0905'	935221	30413	0	4523	0	0.15	4104	0	0.19	2781	0	0.12	4873	0	0.19	682	0	0.03	0.16
'IG'	935740	1928	0	5565	0	2.9	2518	0	1.81	6277	0	4.37	2007	0	1.21	693	0	0.41	2.58
'ID=gene923;Name=MAP0907;Dbxref=GeneID:2718957;gbkey=Gene;locus_tag=MAP0907'	938303	1888	0	974	0	0.52	481	0	0.35	1114	0	0.79	291	0	0.18	2	0	0	0.46
'ID=gene924;Name=MAP0908c;Dbxref=GeneID:2719676;gbkey=Gene;locus_tag=MAP0908c'	939293	21	0	0	0	0	0	0	0	0	0	0	0	0	0	0	0	0	0
'IG'	939404	528	0	1283	0	2.44	448	0	1.17	117	0	0.3	726	0	1.6	2	0	0	1.38
'ID=gene925;Name=echA7;Dbxref=GeneID:2720014;gbkey=Gene;gene=echA7;locus_tag=MAP0909c'	939706	1188	0	531	0	0.45	1131	0	1.32	359	0	0.41	1145	0	1.12	138	0	0.13	0.82
'ID=gene929;Name=fadE13;Dbxref=GeneID:2718273;gbkey=Gene;gene=fadE13;locus_tag=MAP0913c'	945667	41	0	97	0	2.38	23	0	0.78	13	0	0.43	23	0	0.65	31	0	0.87	1.06
'ID=gene929;Name=fadE13;Dbxref=GeneID:2718273;gbkey=Gene;gene=fadE13;locus_tag=MAP0913c'	945735	8923	0	7575	0	0.85	4003	0	0.62	7724	0	1.16	2263	0	0.3	486	0	0.06	0.73
'ID=gene930;Name=MAP0914c;Dbxref=GeneID:2718179;gbkey=Gene;locus_tag=MAP0914c'	946468	1636	0	7142	0	4.39	4907	0	4.15	4397	0	3.61	9014	0	6.43	1157	0	0.81	4.65
'ID=gene930;Name=MAP0914c;Dbxref=GeneID:2718179;gbkey=Gene;locus_tag=MAP0914c'	946977	18	0	1869	0	104.44	1057	0	81.31	7	0	0.52	9	0	0.58	12604	0	803.89	46.71
'ID=gene930;Name=MAP0914c;Dbxref=GeneID:2718179;gbkey=Gene;locus_tag=MAP0914c'	947250	13956	0	8825	0	0.64	8955	0	0.89	9017	0	0.87	15000	0	1.25	5168	0	0.43	0.91
'ID=gene930;Name=MAP0914c;Dbxref=GeneID:2718179;gbkey=Gene;locus_tag=MAP0914c'	947322	1015	0	6213	0	6.16	1440	0	1.96	3232	0	4.28	1775	0	2.04	4	0	0	3.61
'ID=gene930;Name=MAP0914c;Dbxref=GeneID:2718179;gbkey=Gene;locus_tag=MAP0914c'	947546	587	0	6655	0	11.4	6270	0	14.79	6001	0	13.74	5767	0	11.46	1943	0	3.8	12.85
'ID=gene930;Name=MAP0914c;Dbxref=GeneID:2718179;gbkey=Gene;locus_tag=MAP0914c'	947745	232	0	7767	0	33.68	6980	0	41.66	3483	0	20.17	4841	0	24.35	5879	0	29.09	29.96
'IG'	948019	422	0	18748	0	44.69	8958	0	29.39	5230	0	16.65	7698	0	21.29	3186	0	8.67	28
'IG'	948101	142	0	491	0	3.48	1344	0	13.1	108	0	1.02	298	0	2.45	0	0	0	5.01
'ID=gene932;Name=MAP0916;Dbxref=GeneID:2719986;gbkey=Gene;locus_tag=MAP0916'	949061	14	0	4566	0	328.06	5190	0	513.29	3113	0	298.79	14930	0	1244.5	21	0	1.72	596.16
'ID=gene933;Name=MAP0917;Dbxref=GeneID:2719662;gbkey=Gene;locus_tag=MAP0917'	950670	37923	0	15188	0	0.4	11312	0	0.41	13959	0	0.49	15364	0	0.47	4003	0	0.12	0.45
'ID=gene935;Name=moaB2;Dbxref=GeneID:2718930;gbkey=Gene;gene=moaB2;locus_tag=MAP0919'	952268	16	0	690	0	43.38	722	0	62.48	1871	0	157.13	780	0	56.89	10	0	0.72	79.97
'ID=gene935;Name=moaB2;Dbxref=GeneID:2718930;gbkey=Gene;gene=moaB2;locus_tag=MAP0919'	952776	21	0	1611	0	77.17	1093	0	72.06	2832	0	181.21	5208	0	289.41	10760	0	588.24	154.96
'ID=gene936;Name=mscL;Dbxref=GeneID:2719385;gbkey=Gene;gene=mscL;locus_tag=MAP0920c'	952999	1055	0	795	0	0.76	1433	0	1.88	660	0	0.84	1666	0	1.84	1145	0	1.25	1.33
'ID=gene937;Name=MAP0921c;Dbxref=GeneID:2719767;gbkey=Gene;locus_tag=MAP0921c'	953849	4448	0	2	0	0	1	0	0	198	0	0.06	1	0	0	0	0	0	0.02
'ID=gene938;Name=MAP0922c;Dbxref=GeneID:2718101;gbkey=Gene;locus_tag=MAP0922c'	954381	2085	0	2136	0	1.03	6285	0	4.17	2932	0	1.89	5017	0	2.81	1165	0	0.64	2.48
'ID=gene938;Name=MAP0922c;Dbxref=GeneID:2718101;gbkey=Gene;locus_tag=MAP0922c'	954387	603	0	897	0	1.5	1954	0	4.49	1065	0	2.37	3302	0	6.39	7688	0	14.64	3.69
'ID=gene939;Name=MAP0923c;Dbxref=GeneID:2718495;gbkey=Gene;locus_tag=MAP0923c'	954958	369	0	1915	0	5.22	679	0	2.55	2069	0	7.53	1547	0	4.89	2	0	0.01	5.05
'ID=gene940;Name=galU;Dbxref=GeneID:2718916;gbkey=Gene;gene=galU;locus_tag=MAP0924'	956086	6747	0	29107	0	4.34	15108	0	3.1	13796	0	2.75	15450	0	2.67	11437	0	1.95	3.21
'ID=gene942;Name=rimJ;Dbxref=GeneID:2718593;gbkey=Gene;gene=rimJ;locus_tag=MAP0926'	958049	986	0	59	0	0.06	730	0	1.03	1688	0	2.3	3156	0	3.74	10	0	0.01	1.78
'ID=gene942;Name=rimJ;Dbxref=GeneID:2718593;gbkey=Gene;gene=rimJ;locus_tag=MAP0926'	958060	1190	0	2947	0	2.49	3435	0	4	4632	0	5.23	5540	0	5.43	7930	0	7.65	4.29
'IG'	958188	3575	0	6438	0	1.81	1542	0	0.6	2386	0	0.9	6494	0	2.12	625	0	0.2	1.36
'IG'	958299	5181	0	11151	0	2.16	10083	0	2.69	15868	0	4.12	14578	0	3.28	9878	0	2.19	3.06
'ID=gene943;Name=MAP0927;Dbxref=GeneID:2720742;gbkey=Gene;locus_tag=MAP0927'	958892	4319	0	2748	0	0.64	918	0	0.29	4116	0	1.28	2773	0	0.75	8	0	0	0.74
'ID=gene943;Name=MAP0927;Dbxref=GeneID:2720742;gbkey=Gene;locus_tag=MAP0927'	959177	47	0	2912	0	62.32	4508	0	132.8	4924	0	140.78	2260	0	56.11	1691	0	41.31	98
'IG'	959673	14939	0	50673	0	3.41	37602	0	3.49	30076	0	2.71	40151	0	3.14	33257	0	2.56	3.18
'IG'	959722	786	0	1670	0	2.14	2178	0	3.84	1935	0	3.31	651	0	0.97	94	0	0.14	2.56
'IG'	959729	7604	0	17538	0	2.32	7751	0	1.41	6248	0	1.1	10956	0	1.68	6318	0	0.95	1.63
'IG'	959787	835	0	195	0	0.23	5279	0	8.75	3028	0	4.87	2761	0	3.86	10	0	0.01	4.43
'IG'	959968	6528	0	14274	0	2.2	7583	0	1.61	7690	0	1.58	12763	0	2.28	1075	0	0.19	1.92
'IG'	960245	336	0	11	0	0.03	0	0	0	360	0	1.44	0	0	0	1	0	0	0.37
'IG'	960476	1858	0	2926	0	1.58	3891	0	2.9	3827	0	2.77	2500	0	1.57	4543	0	2.81	2.21
'ID=gene949;Name=MAP0932c;Dbxref=GeneID:2721558;gbkey=Gene;locus_tag=MAP0932c'	962389	8462	0	12019	0	1.43	4678	0	0.77	5029	0	0.8	4634	0	0.64	15459	0	2.1	0.91
'ID=gene950;Name=MAP0933;Dbxref=GeneID:2718424;gbkey=Gene;locus_tag=MAP0933'	962756	16	0	4353	0	273.66	960	0	83.08	1660	0	139.41	2885	0	210.42	7	0	0.5	176.64
'ID=gene950;Name=MAP0933;Dbxref=GeneID:2718424;gbkey=Gene;locus_tag=MAP0933'	963212	53	0	175	0	3.32	1331	0	34.77	201	0	5.1	212	0	4.67	0	0	0	11.96
'ID=gene950;Name=MAP0933;Dbxref=GeneID:2718424;gbkey=Gene;locus_tag=MAP0933'	963221	342	0	777	0	2.29	1085	0	4.39	1881	0	7.39	264	0	0.9	3	0	0.01	3.74
'ID=gene950;Name=MAP0933;Dbxref=GeneID:2718424;gbkey=Gene;locus_tag=MAP0933'	963296	2034	0	19027	0	9.41	8350	0	5.68	8538	0	5.64	10744	0	6.16	1865	0	1.05	6.72
'ID=gene950;Name=MAP0933;Dbxref=GeneID:2718424;gbkey=Gene;locus_tag=MAP0933'	963308	79	0	2377	0	30.27	2435	0	42.68	261	0	4.44	1441	0	21.29	2434	0	35.37	24.67
'ID=gene951;Name=MAP0934;Dbxref=GeneID:2719518;gbkey=Gene;locus_tag=MAP0934'	964733	14657	0	16131	0	1.11	10957	0	1.04	13423	0	1.23	23293	0	1.85	1524	0	0.12	1.31
'ID=gene954;Name=MAP0937;Dbxref=GeneID:2718677;gbkey=Gene;locus_tag=MAP0937'	967063	748	0	0	0	0	0	0	0	0	0	0	357	0	0.56	0	0	0	0.14
'ID=gene956;Name=MAP0939;Dbxref=GeneID:2721797;gbkey=Gene;locus_tag=MAP0939'	969022	770	0	830	0	1.08	601	0	1.08	702	0	1.23	987	0	1.5	5	0	0.01	1.22
'ID=gene957;Name=MAP0940;Dbxref=GeneID:2718464;gbkey=Gene;locus_tag=MAP0940'	969383	42	0	359	0	8.6	533	0	17.57	242	0	7.74	565	0	15.7	1	0	0.03	12.4
'ID=gene958;Name=MAP0941;Dbxref=GeneID:2717800;gbkey=Gene;locus_tag=MAP0941'	970483	18553	0	25785	0	1.4	25396	0	1.9	21272	0	1.54	30374	0	1.91	8986	0	0.56	1.69
'ID=gene959;Name=arcA;Dbxref=GeneID:2721387;gbkey=Gene;gene=arcA;locus_tag=MAP0942'	971321	2709	0	8713	0	3.24	6847	0	3.5	4651	0	2.31	9456	0	4.07	9686	0	4.1	3.28
'ID=gene959;Name=arcA;Dbxref=GeneID:2721387;gbkey=Gene;gene=arcA;locus_tag=MAP0942'	971594	1004	0	3150	0	3.16	1744	0	2.41	1402	0	1.88	827	0	0.96	2	0	0	2.1
'ID=gene960;Name=MAP0943c;Dbxref=GeneID:2717672;gbkey=Gene;locus_tag=MAP0943c'	972033	4169	0	3953	0	0.95	3078	0	1.02	4388	0	1.41	1568	0	0.44	12	0	0	0.96
'ID=gene963;Name=MAP0946c;Dbxref=GeneID:2720993;gbkey=Gene;locus_tag=MAP0946c'	976511	88	0	3974	0	45.42	1641	0	25.82	3521	0	53.76	1430	0	18.96	2	0	0.03	35.99
'ID=gene963;Name=MAP0946c;Dbxref=GeneID:2720993;gbkey=Gene;locus_tag=MAP0946c'	976562	197467	0	4316	0	0.02	8116	0	0.06	6214	0	0.04	2433	0	0.01	6249	0	0.04	0.03
'ID=gene963;Name=MAP0946c;Dbxref=GeneID:2720993;gbkey=Gene;locus_tag=MAP0946c'	976613	49	0	1	0	0.02	1	0	0.03	2	0	0.05	1	0	0.02	1	0	0.02	0.03
'ID=gene964;Name=MAP0947c;Dbxref=GeneID:2719026;gbkey=Gene;locus_tag=MAP0947c'	976744	249	0	2690	0	10.87	240	0	1.33	1056	0	5.7	0	0	0	0	0	0	4.47
'ID=gene964;Name=MAP0947c;Dbxref=GeneID:2719026;gbkey=Gene;locus_tag=MAP0947c'	976837	3603	0	5342	0	1.49	3329	0	1.28	3932	0	1.47	6844	0	2.22	23640	0	7.53	1.61
'ID=gene964;Name=MAP0947c;Dbxref=GeneID:2719026;gbkey=Gene;locus_tag=MAP0947c'	977455	599	0	136	0	0.23	868	0	2.01	11	0	0.02	708	0	1.38	6	0	0.01	0.91
'IG'	978012	144	0	480	0	3.35	46	0	0.44	2563	0	23.92	357	0	2.89	0	0	0	7.65
'IG'	978108	152	0	5088	0	33.67	3689	0	33.6	1635	0	14.45	2680	0	20.58	549	0	4.15	25.58
'ID=gene965;Name=MAP0948;Dbxref=GeneID:2720827;gbkey=Gene;locus_tag=MAP0948'	978617	3485	0	4373	0	1.26	1328	0	0.53	1834	0	0.71	3423	0	1.15	4	0	0	0.91
'ID=gene965;Name=MAP0948;Dbxref=GeneID:2720827;gbkey=Gene;locus_tag=MAP0948'	978623	102	0	2660	0	26.23	1729	0	23.47	1493	0	19.67	2787	0	31.89	7	0	0.08	25.31
'ID=gene965;Name=MAP0948;Dbxref=GeneID:2720827;gbkey=Gene;locus_tag=MAP0948'	978647	6781	0	15320	0	2.27	12764	0	2.61	6332	0	1.25	12680	0	2.18	47563	0	8.05	2.08
'ID=gene965;Name=MAP0948;Dbxref=GeneID:2720827;gbkey=Gene;locus_tag=MAP0948'	979423	5237	0	7479	0	1.44	5444	0	1.44	11785	0	3.02	4346	0	0.97	13840	0	3.03	1.72
'ID=gene966;Name=MAP0949;Dbxref=GeneID:2718522;gbkey=Gene;locus_tag=MAP0949'	980565	9575	0	391	0	0.04	203	0	0.03	1010	0	0.14	1253	0	0.15	3	0	0	0.09
'ID=gene966;Name=MAP0949;Dbxref=GeneID:2718522;gbkey=Gene;locus_tag=MAP0949'	980640	2181	0	646	0	0.3	2069	0	1.31	4879	0	3.01	820	0	0.44	1	0	0	1.26
'ID=gene968;Name=MAP0951;Dbxref=GeneID:2718790;gbkey=Gene;locus_tag=MAP0951'	983715	2174	0	1	0	0	100	0	0.06	59	0	0.04	0	0	0	0	0	0	0.03
'ID=gene968;Name=MAP0951;Dbxref=GeneID:2718790;gbkey=Gene;locus_tag=MAP0951'	984063	1458	0	49	0	0.03	1040	0	0.99	5	0	0	0	0	0	0	0	0	0.26
'ID=gene968;Name=MAP0951;Dbxref=GeneID:2718790;gbkey=Gene;locus_tag=MAP0951'	984285	26498	0	9620	0	0.37	9837	0	0.51	7437	0	0.38	5101	0	0.22	9	0	0	0.37
'IG'	984745	36754	0	2487	0	0.07	585	0	0.02	900	0	0.03	110	0	0	3	0	0	0.03
'ID=gene969;Name=MAP0952;Dbxref=GeneID:2720138;gbkey=Gene;locus_tag=MAP0952'	984942	16	0	4563	0	286.86	2477	0	214.35	4447	0	373.47	6142	0	447.97	22794	0	1635.55	330.67
'ID=gene969;Name=MAP0952;Dbxref=GeneID:2720138;gbkey=Gene;locus_tag=MAP0952'	985143	2360	0	4048	0	1.73	2075	0	1.22	6104	0	3.48	647	0	0.32	746	0	0.36	1.68
'ID=gene970;Name=MAP0953;Dbxref=GeneID:2719616;gbkey=Gene;locus_tag=MAP0953'	986303	4423	0	27760	0	6.31	11808	0	3.7	14935	0	4.54	14118	0	3.72	21965	0	5.7	4.57
'ID=gene970;Name=MAP0953;Dbxref=GeneID:2719616;gbkey=Gene;locus_tag=MAP0953'	986855	288	0	3006	0	10.5	550	0	2.64	776	0	3.62	1615	0	6.54	5	0	0.02	5.83
'ID=gene973;Name=MAP0956;Dbxref=GeneID:2721076;gbkey=Gene;locus_tag=MAP0956'	989945	5451	0	1501	0	0.28	1374	0	0.35	1033	0	0.25	2656	0	0.57	5	0	0	0.36
'ID=gene975;Name=MAP0958c;Dbxref=GeneID:2721147;gbkey=Gene;locus_tag=MAP0958c'	993333	136	0	12	0	0.09	647	0	6.59	2092	0	20.67	731	0	6.27	2	0	0.02	8.4
'ID=gene976;Name=MAP0959;Dbxref=GeneID:2721093;gbkey=Gene;locus_tag=MAP0959'	993975	17910	0	14159	0	0.8	13116	0	1.01	16223	0	1.22	12729	0	0.83	23538	0	1.51	0.96
'ID=gene978;Name=MAP0961c;Dbxref=GeneID:2721124;gbkey=Gene;locus_tag=MAP0961c'	995286	12351	0	19382	0	1.58	14759	0	1.65	17214	0	1.87	15598	0	1.47	37079	0	3.45	1.64
'ID=gene979;Name=MAP0962c;Dbxref=GeneID:2720929;gbkey=Gene;locus_tag=MAP0962c'	995753	873	0	0	0	0	0	0	0	444	0	0.68	0	0	0	1	0	0	0.17
'ID=gene979;Name=MAP0962c;Dbxref=GeneID:2720929;gbkey=Gene;locus_tag=MAP0962c'	996791	4505	0	6483	0	1.45	4326	0	1.33	7368	0	2.2	4917	0	1.27	11005	0	2.8	1.56
'ID=gene981;Name=MAP0964c;Dbxref=GeneID:2721285;gbkey=Gene;locus_tag=MAP0964c'	998985	10779	0	1766	0	0.16	576	0	0.07	4599	0	0.57	2929	0	0.32	2041	0	0.22	0.28
'ID=gene981;Name=MAP0964c;Dbxref=GeneID:2721285;gbkey=Gene;locus_tag=MAP0964c'	1000349	2420	0	245	0	0.1	2131	0	1.22	1852	0	1.03	1608	0	0.78	4003	0	1.9	0.78
'ID=gene982;Name=MAP0965c;Dbxref=GeneID:2718195;gbkey=Gene;locus_tag=MAP0965c'	1000775	176	0	1559	0	8.91	749	0	5.89	12	0	0.09	1183	0	7.84	1701	0	11.1	5.68
'ID=gene982;Name=MAP0965c;Dbxref=GeneID:2718195;gbkey=Gene;locus_tag=MAP0965c'	1001046	15	0	3956	0	265.28	2105	0	194.3	3626	0	324.83	2484	0	193.25	2167	0	165.86	244.42
'ID=gene983;Name=MAP0966c;Dbxref=GeneID:2721701;gbkey=Gene;locus_tag=MAP0966c'	1001155	74670	0	104498	0	1.41	77135	0	1.43	59903	0	1.08	68204	0	1.07	78266	0	1.2	1.25
'ID=gene983;Name=MAP0966c;Dbxref=GeneID:2721701;gbkey=Gene;locus_tag=MAP0966c'	1001381	10123	0	47259	0	4.7	28733	0	3.93	20206	0	2.68	34952	0	4.03	22966	0	2.6	3.83
'ID=gene983;Name=MAP0966c;Dbxref=GeneID:2721701;gbkey=Gene;locus_tag=MAP0966c'	1001542	20	0	1477	0	74.28	776	0	53.72	391	0	26.27	42	0	2.45	12682	0	727.98	39.18
'ID=gene983;Name=MAP0966c;Dbxref=GeneID:2721701;gbkey=Gene;locus_tag=MAP0966c'	1001589	20	0	1185	0	59.6	230	0	15.92	185	0	12.43	12	0	0.7	7460	0	428.22	22.16
'ID=gene983;Name=MAP0966c;Dbxref=GeneID:2721701;gbkey=Gene;locus_tag=MAP0966c'	1001881	847	0	1930	0	2.29	557	0	0.91	1132	0	1.8	338	0	0.47	1389	0	1.88	1.37
'ID=gene983;Name=MAP0966c;Dbxref=GeneID:2721701;gbkey=Gene;locus_tag=MAP0966c'	1002127	284	0	849	0	3.01	882	0	4.3	1387	0	6.56	439	0	1.8	4	0	0.02	3.92
'ID=gene983;Name=MAP0966c;Dbxref=GeneID:2721701;gbkey=Gene;locus_tag=MAP0966c'	1002295	25270	0	13940	0	0.55	5915	0	0.32	6244	0	0.33	8266	0	0.38	2728	0	0.12	0.4
'IG'	1002502	951	0	5066	0	5.36	6309	0	9.19	5875	0	8.3	4770	0	5.85	378	0	0.46	7.17
'IG'	1002537	1356	0	620	0	0.46	365	0	0.37	187	0	0.19	534	0	0.46	150	0	0.13	0.37
'IG'	1002566	223	0	261	0	1.18	114	0	0.71	412	0	2.48	306	0	1.6	69	0	0.36	1.49
'IG'	1002642	141	0	54	0	0.39	97	0	0.95	113	0	1.08	145	0	1.2	54	0	0.44	0.9
'IG'	1002671	724	0	2943	0	4.09	2586	0	4.95	2425	0	4.5	2000	0	3.22	2584	0	4.1	4.19
'ID=gene984;Name=MAP0967;Dbxref=GeneID:2719429;gbkey=Gene;locus_tag=MAP0967'	1002770	74	0	154	0	2.09	234	0	4.38	247	0	4.49	211	0	3.33	360	0	5.59	3.57
'ID=gene984;Name=MAP0967;Dbxref=GeneID:2719429;gbkey=Gene;locus_tag=MAP0967'	1002783	1073	0	524	0	0.49	641	0	0.83	828	0	1.04	573	0	0.62	252	0	0.27	0.74
'ID=gene984;Name=MAP0967;Dbxref=GeneID:2719429;gbkey=Gene;locus_tag=MAP0967'	1002794	488	0	1083	0	2.23	697	0	1.98	815	0	2.24	1427	0	3.41	227	0	0.53	2.47
'ID=gene984;Name=MAP0967;Dbxref=GeneID:2719429;gbkey=Gene;locus_tag=MAP0967'	1002797	492	0	160	0	0.33	198	0	0.56	243	0	0.66	175	0	0.42	370	0	0.86	0.49
'ID=gene984;Name=MAP0967;Dbxref=GeneID:2719429;gbkey=Gene;locus_tag=MAP0967'	1002981	2999	0	4822	0	1.62	3892	0	1.8	3760	0	1.68	4389	0	1.71	3861	0	1.48	1.7
'ID=gene984;Name=MAP0967;Dbxref=GeneID:2719429;gbkey=Gene;locus_tag=MAP0967'	1002983	1807	0	1656	0	0.92	1796	0	1.38	1246	0	0.93	1575	0	1.02	3751	0	2.38	1.06
'ID=gene984;Name=MAP0967;Dbxref=GeneID:2719429;gbkey=Gene;locus_tag=MAP0967'	1003016	2506	0	2155	0	0.86	1794	0	0.99	1469	0	0.79	1214	0	0.57	1413	0	0.65	0.8
'ID=gene984;Name=MAP0967;Dbxref=GeneID:2719429;gbkey=Gene;locus_tag=MAP0967'	1003215	430	0	360	0	0.84	214	0	0.69	318	0	0.99	289	0	0.78	369	0	0.99	0.83
'ID=gene984;Name=MAP0967;Dbxref=GeneID:2719429;gbkey=Gene;locus_tag=MAP0967'	1003245	306	0	818	0	2.69	565	0	2.56	775	0	3.4	645	0	2.46	838	0	3.14	2.78
'ID=gene984;Name=MAP0967;Dbxref=GeneID:2719429;gbkey=Gene;locus_tag=MAP0967'	1003277	942	0	1438	0	1.54	885	0	1.3	1111	0	1.58	747	0	0.93	1940	0	2.36	1.34
'ID=gene984;Name=MAP0967;Dbxref=GeneID:2719429;gbkey=Gene;locus_tag=MAP0967'	1003343	134	0	105	0	0.79	22	0	0.23	44	0	0.44	53	0	0.46	0	0	0	0.48
'ID=gene984;Name=MAP0967;Dbxref=GeneID:2719429;gbkey=Gene;locus_tag=MAP0967'	1003367	936	0	245	0	0.26	34	0	0.05	45	0	0.06	72	0	0.09	368	0	0.45	0.12
'ID=gene984;Name=MAP0967;Dbxref=GeneID:2719429;gbkey=Gene;locus_tag=MAP0967'	1003719	906	0	583	0	0.65	358	0	0.55	360	0	0.53	285	0	0.37	566	0	0.72	0.52
'ID=gene984;Name=MAP0967;Dbxref=GeneID:2719429;gbkey=Gene;locus_tag=MAP0967'	1003746	1168	0	2300	0	1.98	1824	0	2.16	2047	0	2.35	2053	0	2.05	2412	0	2.37	2.14
'ID=gene984;Name=MAP0967;Dbxref=GeneID:2719429;gbkey=Gene;locus_tag=MAP0967'	1003794	1031	0	1888	0	1.84	1241	0	1.67	1897	0	2.47	1064	0	1.2	3127	0	3.48	1.8
'ID=gene984;Name=MAP0967;Dbxref=GeneID:2719429;gbkey=Gene;locus_tag=MAP0967'	1003797	2161	0	1293	0	0.6	1429	0	0.92	1486	0	0.92	2083	0	1.12	629	0	0.33	0.89
'ID=gene984;Name=MAP0967;Dbxref=GeneID:2719429;gbkey=Gene;locus_tag=MAP0967'	1003902	916	0	673	0	0.74	507	0	0.77	771	0	1.13	659	0	0.84	323	0	0.4	0.87
'IG'	1004182	2053	0	5621	0	2.75	5332	0	3.6	4280	0	2.8	3550	0	2.02	5684	0	3.18	2.79
'ID=gene985;Name=MAP0968;Dbxref=GeneID:2717813;gbkey=Gene;locus_tag=MAP0968'	1004588	1411	0	28383	0	20.23	21091	0	20.7	20436	0	19.46	27199	0	22.5	22317	0	18.16	20.72
'ID=gene985;Name=MAP0968;Dbxref=GeneID:2717813;gbkey=Gene;locus_tag=MAP0968'	1004912	2648	0	51272	0	19.48	26682	0	13.95	34777	0	17.65	29845	0	13.15	14395	0	6.24	16.06
'ID=gene986;Name=cprA;Dbxref=GeneID:2721450;gbkey=Gene;gene=cprA;locus_tag=MAP0969'	1005181	4047	0	9063	0	2.25	7078	0	2.42	7915	0	2.63	13143	0	3.79	19396	0	5.5	2.77
'ID=gene986;Name=cprA;Dbxref=GeneID:2721450;gbkey=Gene;gene=cprA;locus_tag=MAP0969'	1005736	13546	0	5289	0	0.39	5696	0	0.58	6256	0	0.62	5863	0	0.51	984	0	0.08	0.53
'ID=gene987;Name=MAP0970;Dbxref=GeneID:2718659;gbkey=Gene;locus_tag=MAP0970'	1005826	8534	0	5963	0	0.7	3286	0	0.53	6674	0	1.05	5396	0	0.74	5619	0	0.76	0.76
'ID=gene988;Name=MAP0971;Dbxref=GeneID:2717820;gbkey=Gene;locus_tag=MAP0971'	1008512	1007	0	10348	0	10.34	6917	0	9.51	4879	0	6.51	5842	0	6.77	9	0	0.01	8.28
'ID=gene989;Name=metG;Dbxref=GeneID:2719343;gbkey=Gene;gene=metG;locus_tag=MAP0972c'	1010866	58	0	45	0	0.78	47	0	1.12	34	0	0.79	33	0	0.66	4	0	0.08	0.84
'IG'	1010914	3577	0	5209	0	1.46	6488	0	2.51	4316	0	1.62	4392	0	1.43	727	0	0.23	1.76
'ID=gene990;Name=MAP0973;Dbxref=GeneID:2717655;gbkey=Gene;locus_tag=MAP0973'	1011286	2345	0	1647	0	0.71	602	0	0.36	157	0	0.09	670	0	0.33	123	0	0.06	0.37
'ID=gene990;Name=MAP0973;Dbxref=GeneID:2717655;gbkey=Gene;locus_tag=MAP0973'	1011676	1343	0	2352	0	1.76	2688	0	2.77	4507	0	4.51	6126	0	5.32	16	0	0.01	3.59
'ID=gene990;Name=MAP0973;Dbxref=GeneID:2717655;gbkey=Gene;locus_tag=MAP0973'	1011678	547722	0.01	3561	0	0.01	1519	0	0	4338	0	0.01	4245	0	0.01	409	0	0	0.01
'ID=gene991;Name=MAP0974;Dbxref=GeneID:2718527;gbkey=Gene;locus_tag=MAP0974'	1012007	1228	0	1634	0	1.34	637	0	0.72	1038	0	1.14	1601	0	1.52	4	0	0	1.18
'ID=gene994;Name=pks16;Dbxref=GeneID:2721800;gbkey=Gene;gene=pks16;locus_tag=MAP0977'	1015390	48	0	2748	0	57.59	697	0	20.11	143	0	4	17	0	0.41	21914	0	524.14	20.53
'ID=gene994;Name=pks16;Dbxref=GeneID:2721800;gbkey=Gene;gene=pks16;locus_tag=MAP0977'	1015455	3576	0	4487	0	1.26	8870	0	3.43	5942	0	2.23	8190	0	2.67	4685	0	1.5	2.4
'ID=gene994;Name=pks16;Dbxref=GeneID:2721800;gbkey=Gene;gene=pks16;locus_tag=MAP0977'	1015897	481	0	10906	0	22.81	3376	0	9.72	1742	0	4.87	2472	0	6	11	0	0.03	10.85
'ID=gene994;Name=pks16;Dbxref=GeneID:2721800;gbkey=Gene;gene=pks16;locus_tag=MAP0977'	1016017	11	0	5050	0	461.79	3123	0	393.1	3291	0	402.02	4613	0	489.39	20885	0	2179.74	436.57
'ID=gene994;Name=pks16;Dbxref=GeneID:2721800;gbkey=Gene;gene=pks16;locus_tag=MAP0977'	1016098	17935	0	42714	0	2.4	24483	0	1.89	25130	0	1.88	24460	0	1.59	112595	0	7.21	1.94
'ID=gene994;Name=pks16;Dbxref=GeneID:2721800;gbkey=Gene;gene=pks16;locus_tag=MAP0977'	1016305	128	0	0	0	0	0	0	0	0	0	0	0	0	0	0	0	0	0
'ID=gene994;Name=pks16;Dbxref=GeneID:2721800;gbkey=Gene;gene=pks16;locus_tag=MAP0977'	1016707	864	0	6187	0	7.2	2762	0	4.43	927	0	1.44	3437	0	4.64	13	0	0.02	4.43
'IG'	1019341	18085	0	6761	0	0.38	5531	0	0.42	10685	0	0.79	10129	0	0.65	4778	0	0.3	0.56
'IG'	1023132	14987	0	5318	0	0.36	1482	0	0.14	3208	0	0.29	1867	0	0.15	569	0	0.04	0.23
'IG'	1023219	2802	0	6630	0	2.38	6275	0	3.1	2028	0	0.97	9832	0	4.09	30848	0	12.64	2.64
'ID=gene1003;Name=MAP0985;Dbxref=GeneID:2721661;gbkey=Gene;locus_tag=MAP0985'	1023513	1061	0	5685	0	5.39	2196	0	2.87	2899	0	3.67	2677	0	2.94	663	0	0.72	3.72
'ID=gene1003;Name=MAP0985;Dbxref=GeneID:2721661;gbkey=Gene;locus_tag=MAP0985'	1023568	4480	0	5376	0	1.21	4507	0	1.39	4333	0	1.3	4701	0	1.22	3321	0	0.85	1.28
'ID=gene1003;Name=MAP0985;Dbxref=GeneID:2721661;gbkey=Gene;locus_tag=MAP0985'	1023640	10196	0	10242	0	1.01	6833	0	0.93	7231	0	0.95	12493	0	1.43	19871	0	2.24	1.08
'ID=gene1003;Name=MAP0985;Dbxref=GeneID:2721661;gbkey=Gene;locus_tag=MAP0985'	1023736	2834	0	2312	0	0.82	1238	0	0.6	2431	0	1.15	5617	0	2.31	7	0	0	1.22
'ID=gene1004;Name=lysA_1;Dbxref=GeneID:2719301;gbkey=Gene;gene=lysA_1;locus_tag=MAP0986c'	1024074	4327	0	5098	0	1.19	2249	0	0.72	2930	0	0.91	5033	0	1.36	1005	0	0.27	1.04
'ID=gene1004;Name=lysA_1;Dbxref=GeneID:2719301;gbkey=Gene;gene=lysA_1;locus_tag=MAP0986c'	1024848	2783	0	3224	0	1.17	3755	0	1.87	1261	0	0.61	5695	0	2.39	10	0	0	1.51
'ID=gene1004;Name=lysA_1;Dbxref=GeneID:2719301;gbkey=Gene;gene=lysA_1;locus_tag=MAP0986c'	1025073	11	0	3383	0	309.35	1507	0	189.69	587	0	71.71	4944	0	524.5	4979	0	519.65	273.81
'ID=gene1004;Name=lysA_1;Dbxref=GeneID:2719301;gbkey=Gene;gene=lysA_1;locus_tag=MAP0986c'	1025148	1345	0	6649	0	4.97	2353	0	2.42	2194	0	2.19	4160	0	3.61	6	0	0.01	3.3
'IG'	1025351	1291	0	10950	0	8.53	7129	0	7.65	4804	0	5	8806	0	7.96	2623	0	2.33	7.28
'IG'	1025467	5690	0	7231	0	1.28	1722	0	0.42	3817	0	0.9	897	0	0.18	50450	0	10.18	0.7
'ID=gene1005;Name=mfd;Dbxref=GeneID:2719210;gbkey=Gene;gene=mfd;locus_tag=MAP0987'	1027181	18818	0	22997	0	1.23	18764	0	1.38	24155	0	1.72	22867	0	1.42	20324	0	1.24	1.44
'ID=gene1005;Name=mfd;Dbxref=GeneID:2719210;gbkey=Gene;gene=mfd;locus_tag=MAP0987'	1027412	7884	0	10666	0	1.36	5392	0	0.95	4944	0	0.84	4710	0	0.7	5593	0	0.81	0.96
'ID=gene1005;Name=mfd;Dbxref=GeneID:2719210;gbkey=Gene;gene=mfd;locus_tag=MAP0987'	1027982	274	0	6784	0	24.9	4613	0	23.31	4064	0	19.93	4398	0	18.73	1440	0	6.03	21.72
'ID=gene1005;Name=mfd;Dbxref=GeneID:2719210;gbkey=Gene;gene=mfd;locus_tag=MAP0987'	1028057	1446	0	2784	0	1.94	1935	0	1.85	1071	0	1	945	0	0.76	5	0	0	1.39
'ID=gene1005;Name=mfd;Dbxref=GeneID:2719210;gbkey=Gene;gene=mfd;locus_tag=MAP0987'	1028354	63	0	23	0	0.37	12	0	0.26	18	0	0.38	27	0	0.5	1	0	0.02	0.38
'ID=gene1005;Name=mfd;Dbxref=GeneID:2719210;gbkey=Gene;gene=mfd;locus_tag=MAP0987'	1028360	7501	0	7336	0	0.98	6129	0	1.13	8104	0	1.45	9252	0	1.44	12686	0	1.94	1.25
'ID=gene1005;Name=mfd;Dbxref=GeneID:2719210;gbkey=Gene;gene=mfd;locus_tag=MAP0987'	1028402	8963	0	3455	0	0.39	3635	0	0.56	3567	0	0.53	2732	0	0.36	9	0	0	0.46
'ID=gene1005;Name=mfd;Dbxref=GeneID:2719210;gbkey=Gene;gene=mfd;locus_tag=MAP0987'	1028546	2791	0	17859	0	6.44	13789	0	6.84	7358	0	3.54	23379	0	9.78	1115	0	0.46	6.65
'ID=gene1005;Name=mfd;Dbxref=GeneID:2719210;gbkey=Gene;gene=mfd;locus_tag=MAP0987'	1028942	420	0	4480	0	10.73	2841	0	9.37	4072	0	13.03	5949	0	16.53	5364	0	14.66	12.41
'ID=gene1005;Name=mfd;Dbxref=GeneID:2719210;gbkey=Gene;gene=mfd;locus_tag=MAP0987'	1028957	3141	0	23	0	0.01	20	0	0.01	740	0	0.32	0	0	0	0	0	0	0.08
'ID=gene1005;Name=mfd;Dbxref=GeneID:2719210;gbkey=Gene;gene=mfd;locus_tag=MAP0987'	1029079	16958	0	39577	0	2.35	22955	0	1.87	24309	0	1.93	26024	0	1.79	15297	0	1.04	1.98
'ID=gene1006;Name=MAP0988;Dbxref=GeneID:2721157;gbkey=Gene;locus_tag=MAP0988'	1029226	7075	0	11519	0	1.64	6270	0	1.23	9504	0	1.81	5012	0	0.83	10422	0	1.69	1.37
'IG'	1030244	20	0	2167	0	108.99	2121	0	146.84	1289	0	86.6	394	0	22.99	12846	0	737.4	91.35
'IG'	1030315	1356	0	0	0	0	2	0	0	0	0	0	0	0	0	0	0	0	0
'ID=gene1007;Name=lpqU;Dbxref=GeneID:2720991;gbkey=Gene;gene=lpqU;locus_tag=MAP0989'	1030688	3706	0	4426	0	1.2	1652	0	0.62	1644	0	0.6	3539	0	1.11	6272	0	1.94	0.88
'ID=gene1007;Name=lpqU;Dbxref=GeneID:2720991;gbkey=Gene;gene=lpqU;locus_tag=MAP0989'	1030790	10283	0	2526	0	0.25	1027	0	0.14	3112	0	0.41	1338	0	0.15	4678	0	0.52	0.24
'ID=gene1014;Name=kdpD;Dbxref=GeneID:2717682;gbkey=Gene;gene=kdpD;locus_tag=MAP0996c'	1037113	1354	0	10008	0	7.43	7112	0	7.27	6578	0	6.53	11956	0	10.3	20	0	0.02	7.89
'ID=gene1015;Name=kdpC;Dbxref=GeneID:2719806;gbkey=Gene;gene=kdpC;locus_tag=MAP0997c'	1039117	2981	0	2309	0	0.78	772	0	0.36	161	0	0.07	629	0	0.25	3	0	0	0.36
'ID=gene1016;Name=MAP0998c;Dbxref=GeneID:2720523;gbkey=Gene;locus_tag=MAP0998c'	1039434	2745	0	327	0	0.12	1159	0	0.58	813	0	0.4	1195	0	0.51	2	0	0	0.4
'ID=gene1018;Name=kdpA;Dbxref=GeneID:2719108;gbkey=Gene;gene=kdpA;locus_tag=MAP1000c'	1041731	2733	0	2125	0	0.78	502	0	0.25	585	0	0.29	1056	0	0.45	2	0	0	0.44
'ID=gene1018;Name=kdpA;Dbxref=GeneID:2719108;gbkey=Gene;gene=kdpA;locus_tag=MAP1000c'	1041800	7254	0	11550	0	1.6	5374	0	1.03	7055	0	1.31	11975	0	1.93	11395	0	1.8	1.47
'ID=gene1018;Name=kdpA;Dbxref=GeneID:2719108;gbkey=Gene;gene=kdpA;locus_tag=MAP1000c'	1041802	44	0	12203	0	278.97	4403	0	138.55	1698	0	51.86	2112	0	56.01	10411	0	271.65	131.35
'ID=gene1018;Name=kdpA;Dbxref=GeneID:2719108;gbkey=Gene;gene=kdpA;locus_tag=MAP1000c'	1041914	115958	0	13010	0	0.11	8772	0	0.1	8691	0	0.1	2110	0	0.02	40502	0	0.4	0.08
'ID=gene1018;Name=kdpA;Dbxref=GeneID:2719108;gbkey=Gene;gene=kdpA;locus_tag=MAP1000c'	1041962	2306	0	2935	0	1.28	953	0	0.57	877	0	0.51	1120	0	0.57	176	0	0.09	0.73
'ID=gene1018;Name=kdpA;Dbxref=GeneID:2719108;gbkey=Gene;gene=kdpA;locus_tag=MAP1000c'	1042031	493	0	2499	0	5.1	2829	0	7.95	1319	0	3.6	3404	0	8.06	5	0	0.01	6.17
'ID=gene1018;Name=kdpA;Dbxref=GeneID:2719108;gbkey=Gene;gene=kdpA;locus_tag=MAP1000c'	1042457	9104	0	23767	0	2.63	9122	0	1.39	12685	0	1.87	11111	0	1.42	25133	0	3.17	1.83
'IG'	1043171	2107	0	3589	0	1.71	4816	0	3.16	2818	0	1.8	5599	0	3.1	31	0	0.02	2.44
'ID=gene1019;Name=MAP1001c;Dbxref=GeneID:2719876;gbkey=Gene;locus_tag=MAP1001c'	1044851	4992	0	2777	0	0.56	1778	0	0.49	2022	0	0.54	11672	0	2.73	16	0	0	1.08
'ID=gene1020;Name=MAP1002c;Dbxref=GeneID:2719371;gbkey=Gene;locus_tag=MAP1002c'	1045087	25790	0	65390	0	2.55	62147	0	3.34	44174	0	2.3	78610	0	3.56	18651	0	0.83	2.94
'ID=gene1020;Name=MAP1002c;Dbxref=GeneID:2719371;gbkey=Gene;locus_tag=MAP1002c'	1045681	14	0	4921	0	353.57	2382	0	235.58	2023	0	194.17	2306	0	192.22	10308	0	845.3	243.88
'IG'	1046140	57	0	1632	0	28.8	767	0	18.63	1146	0	27.02	1643	0	33.64	1786	0	35.97	27.02
'IG'	1046512	5177	0	1016	0	0.2	897	0	0.24	2461	0	0.64	906	0	0.2	3	0	0	0.32
'IG'	1046818	101	0	3086	0	30.73	2644	0	36.25	2578	0	34.3	598	0	6.91	537	0	6.1	27.05
'ID=gene1021;Name=PE;Dbxref=GeneID:2720481;gbkey=Gene;gene=PE;locus_tag=MAP1003c'	1047559	2655	0	280	0	0.11	1773	0	0.92	9	0	0	1977	0	0.87	165	0	0.07	0.48
'ID=gene1021;Name=PE;Dbxref=GeneID:2720481;gbkey=Gene;gene=PE;locus_tag=MAP1003c'	1048741	1343	0	255	0	0.19	1	0	0	39	0	0.04	1045	0	0.91	2	0	0	0.28
'ID=gene1021;Name=PE;Dbxref=GeneID:2720481;gbkey=Gene;gene=PE;locus_tag=MAP1003c'	1048753	7717	0	3248	0	0.42	2628	0	0.47	2481	0	0.43	4144	0	0.63	4229	0	0.63	0.49
'ID=gene1023;Name=MAP1004;Dbxref=GeneID:2719715;gbkey=Gene;locus_tag=MAP1004'	1050513	9595	0	8440	0	0.88	9942	0	1.43	7253	0	1.02	6657	0	0.81	873	0	0.1	1.04
'ID=gene1024;Name=MAP1005;Dbxref=GeneID:2721245;gbkey=Gene;locus_tag=MAP1005'	1051303	420	0	10096	0	24.18	3276	0	10.8	2654	0	8.49	7255	0	20.16	1443	0	3.94	15.91
'ID=gene1024;Name=MAP1005;Dbxref=GeneID:2721245;gbkey=Gene;locus_tag=MAP1005'	1051456	47034	0	50556	0	1.08	35932	0	1.06	34862	0	1	43885	0	1.09	34985	0	0.85	1.06
'ID=gene1024;Name=MAP1005;Dbxref=GeneID:2721245;gbkey=Gene;locus_tag=MAP1005'	1051483	13306	0	6567	0	0.5	4686	0	0.49	5383	0	0.54	2229	0	0.2	13409	0	1.16	0.43
'ID=gene1024;Name=MAP1005;Dbxref=GeneID:2721245;gbkey=Gene;locus_tag=MAP1005'	1051609	588	0	4703	0	8.05	2786	0	6.56	2135	0	4.88	1905	0	3.78	8048	0	15.71	5.82
'ID=gene1025;Name=MAP1006;Dbxref=GeneID:2721357;gbkey=Gene;locus_tag=MAP1006'	1052392	103	0	0	0	0	0	0	0	1	0	0.01	0	0	0	0	0	0	0
'IG'	1052724	2147	0	4642	0	2.17	2092	0	1.35	4645	0	2.91	3702	0	2.01	624	0	0.33	2.11
'IG'	1052834	3025	0	2253	0	0.75	19	0	0.01	846	0	0.38	262	0	0.1	11	0	0	0.31
'ID=gene1026;Name=MAP1007;Dbxref=GeneID:2719679;gbkey=Gene;locus_tag=MAP1007'	1053216	121	0	11	0	0.09	240	0	2.75	5	0	0.06	0	0	0	0	0	0	0.72
'ID=gene1026;Name=MAP1007;Dbxref=GeneID:2719679;gbkey=Gene;locus_tag=MAP1007'	1053348	11436	0	1056	0	0.09	1065	0	0.13	696	0	0.08	24	0	0	1	0	0	0.08
'ID=gene1026;Name=MAP1007;Dbxref=GeneID:2719679;gbkey=Gene;locus_tag=MAP1007'	1053657	586	0	3898	0	6.69	2068	0	4.89	5721	0	13.12	1813	0	3.61	3	0	0.01	7.08
'ID=gene1026;Name=MAP1007;Dbxref=GeneID:2719679;gbkey=Gene;locus_tag=MAP1007'	1053921	452	0	1635	0	3.64	922	0	2.82	597	0	1.77	1	0	0	0	0	0	2.06
'ID=gene1027;Name=fadD14;Dbxref=GeneID:2719597;gbkey=Gene;gene=fadD14;locus_tag=MAP1008'	1054470	5145	0	13247	0	2.59	8282	0	2.23	11686	0	3.05	3378	0	0.77	10	0	0	2.16
'IG'	1056371	7192	0	1253	0	0.18	1005	0	0.19	116	0	0.02	5	0	0	7606	0	1.21	0.1
'ID=gene1030;Name=MAP1011;Dbxref=GeneID:2720153;gbkey=Gene;locus_tag=MAP1011'	1057586	8168	0	31416	0	3.87	20790	0	3.52	18266	0	3	9211	0	1.32	35144	0	4.94	2.93
'ID=gene1031;Name=MAP1012c;Dbxref=GeneID:2721680;gbkey=Gene;locus_tag=MAP1012c'	1059145	5584	0	6068	0	1.09	3985	0	0.99	3587	0	0.86	3072	0	0.64	9	0	0	0.9
'IG'	1059860	11524	0	969	0	0.08	266	0	0.03	1198	0	0.14	566	0	0.06	5288	0	0.53	0.08
'ID=gene1033;Name=MAP1014;Dbxref=GeneID:2721525;gbkey=Gene;locus_tag=MAP1014'	1060487	3706	0	651	0	0.18	244	0	0.09	615	0	0.22	1560	0	0.49	11	0	0	0.25
'ID=gene1035;Name=MAP1016c;Dbxref=GeneID:2720421;gbkey=Gene;locus_tag=MAP1016c'	1061374	2285	0	919	0	0.4	27	0	0.02	928	0	0.55	0	0	0	0	0	0	0.24
'ID=gene1035;Name=MAP1016c;Dbxref=GeneID:2720421;gbkey=Gene;locus_tag=MAP1016c'	1061677	85478	0	107970	0	1.27	67694	0	1.1	58644	0	0.92	76714	0	1.05	115151	0	1.55	1.08
'ID=gene1035;Name=MAP1016c;Dbxref=GeneID:2720421;gbkey=Gene;locus_tag=MAP1016c'	1061710	9029	0	33639	0	3.75	22375	0	3.43	19813	0	2.95	32284	0	4.17	84746	0	10.78	3.58
'ID=gene1035;Name=MAP1016c;Dbxref=GeneID:2720421;gbkey=Gene;locus_tag=MAP1016c'	1061716	4252	0	11442	0	2.71	6403	0	2.09	7351	0	2.32	11239	0	3.08	19	0	0.01	2.55
'IG'	1064671	2550	0	12866	0	5.08	2412	0	1.31	4318	0	2.28	2259	0	1.03	2851	0	1.28	2.42
'ID=gene1038;Name=MAP1019;Dbxref=GeneID:2719696;gbkey=Gene;locus_tag=MAP1019'	1064897	105	0	16	0	0.15	323	0	4.26	7	0	0.09	411	0	4.57	0	0	0	2.27
'ID=gene1038;Name=MAP1019;Dbxref=GeneID:2719696;gbkey=Gene;locus_tag=MAP1019'	1065203	3022	0	128	0	0.04	882	0	0.4	116	0	0.05	241	0	0.09	0	0	0	0.15
'ID=gene1038;Name=MAP1019;Dbxref=GeneID:2719696;gbkey=Gene;locus_tag=MAP1019'	1065681	2050	0	1946	0	0.95	1523	0	1.03	615	0	0.4	675	0	0.38	3	0	0	0.69
'ID=gene1038;Name=MAP1019;Dbxref=GeneID:2719696;gbkey=Gene;locus_tag=MAP1019'	1065692	11462	0	3256	0	0.29	2429	0	0.29	1279	0	0.15	420	0	0.04	2	0	0	0.19
'ID=gene1040;Name=MAP1021c;Dbxref=GeneID:2718544;gbkey=Gene;locus_tag=MAP1021c'	1066590	11	0	1399	0	127.93	80	0	10.07	1941	0	237.11	587	0	62.27	12180	0	1271.21	109.35
'IG'	1067157	3203	0	2446	0	0.77	1481	0	0.64	5602	0	2.35	5121	0	1.87	6	0	0	1.41
'ID=gene1041;Name=MAP1022c;Dbxref=GeneID:2720230;gbkey=Gene;locus_tag=MAP1022c'	1068084	14	0	2922	0	209.94	557	0	55.09	709	0	68.05	1021	0	85.11	1	0	0.08	104.55
'IG'	1068239	11602	0	15680	0	1.36	14024	0	1.67	11474	0	1.33	7820	0	0.79	10024	0	0.99	1.29
'IG'	1068258	1136	0	1717	0	1.52	2791	0	3.4	2984	0	3.53	1767	0	1.82	1035	0	1.05	2.57
'IG'	1068359	11131	0	8135	0	0.74	5965	0	0.74	5960	0	0.72	9588	0	1.01	2761	0	0.28	0.8
'ID=gene1042;Name=lipU;Dbxref=GeneID:2720690;gbkey=Gene;gene=lipU;locus_tag=MAP1023'	1068552	3852	0	11302	0	2.95	6986	0	2.51	12929	0	4.51	13189	0	4	27517	0	8.2	3.49
'ID=gene1042;Name=lipU;Dbxref=GeneID:2720690;gbkey=Gene;gene=lipU;locus_tag=MAP1023'	1068764	23159	0	1655	0	0.07	2	0	0	24	0	0	282	0	0.01	383	0	0.02	0.02
'ID=gene1042;Name=lipU;Dbxref=GeneID:2720690;gbkey=Gene;gene=lipU;locus_tag=MAP1023'	1069433	302	0	1268	0	4.22	1613	0	7.4	704	0	3.13	975	0	3.77	1670	0	6.35	4.63
'ID=gene1043;Name=cysM2;Dbxref=GeneID:2719495;gbkey=Gene;gene=cysM2;locus_tag=MAP1024'	1069604	12777	0	30264	0	2.38	27231	0	2.95	20664	0	2.17	24311	0	2.22	54890	0	4.93	2.43
'ID=gene1043;Name=cysM2;Dbxref=GeneID:2719495;gbkey=Gene;gene=cysM2;locus_tag=MAP1024'	1069883	6461	0	3351	0	0.52	3689	0	0.79	636	0	0.13	1336	0	0.24	2064	0	0.37	0.42
'ID=gene1043;Name=cysM2;Dbxref=GeneID:2719495;gbkey=Gene;gene=cysM2;locus_tag=MAP1024'	1069970	173	0	6654	0	38.69	4362	0	34.91	2960	0	22.99	2546	0	17.17	6	0	0.04	28.44
'ID=gene1043;Name=cysM2;Dbxref=GeneID:2719495;gbkey=Gene;gene=cysM2;locus_tag=MAP1024'	1070135	547	0	1125	0	2.07	1962	0	4.97	822	0	2.02	2164	0	4.62	3	0	0.01	3.42
'ID=gene1043;Name=cysM2;Dbxref=GeneID:2719495;gbkey=Gene;gene=cysM2;locus_tag=MAP1024'	1070159	2810	0	4059	0	1.45	3288	0	1.62	1332	0	0.64	4184	0	1.74	184	0	0.08	1.36
'ID=gene1043;Name=cysM2;Dbxref=GeneID:2719495;gbkey=Gene;gene=cysM2;locus_tag=MAP1024'	1070438	36700	0	43511	0	1.19	28577	0	1.08	34812	0	1.27	38026	0	1.21	15814	0	0.49	1.19
'ID=gene1044;Name=pra;Dbxref=GeneID:2719496;gbkey=Gene;gene=pra;locus_tag=MAP1025'	1071149	8761	0	4539	0	0.52	4169	0	0.66	1431	0	0.22	676	0	0.09	10024	0	1.31	0.37
'ID=gene1044;Name=pra;Dbxref=GeneID:2719496;gbkey=Gene;gene=pra;locus_tag=MAP1025'	1071230	7384	0	12706	0	1.73	12706	0	2.38	10473	0	1.91	18883	0	2.98	8773	0	1.36	2.25
'ID=gene1044;Name=pra;Dbxref=GeneID:2719496;gbkey=Gene;gene=pra;locus_tag=MAP1025'	1071281	29	0	3605	0	125.04	1613	0	77.01	1818	0	84.24	3293	0	132.51	4168	0	165	104.7
'ID=gene1044;Name=pra;Dbxref=GeneID:2719496;gbkey=Gene;gene=pra;locus_tag=MAP1025'	1071443	2808	0	12	0	0	68	0	0.03	8	0	0	196	0	0.08	13705	0	5.6	0.03
'ID=gene1045;Name=metB;Dbxref=GeneID:2720018;gbkey=Gene;gene=metB;locus_tag=MAP1026'	1071861	622	0	2282	0	3.69	3370	0	7.5	1976	0	4.27	2206	0	4.14	2141	0	3.95	4.9
'IG'	1073547	14	0	0	0	0	0	0	0	0	0	0	0	0	0	0	0	0	0
'IG'	1073593	6198	0	13	0	0	200	0	0.04	422	0	0.09	245	0	0.05	1177	0	0.22	0.05
'ID=gene1047;Name=MAP1028c;Dbxref=GeneID:2721171;gbkey=Gene;locus_tag=MAP1028c'	1073695	1768	0	676	0	0.38	1	0	0	0	0	0	0	0	0	0	0	0	0.1
'IG'	1074144	10518	0	6612	0	0.63	6059	0	0.8	9482	0	1.21	10729	0	1.19	23	0	0	0.96
'IG'	1074146	10619	0	12873	0	1.22	8305	0	1.08	13152	0	1.66	4973	0	0.55	1421	0	0.15	1.13
'ID=gene1048;Name=MAP1029;Dbxref=GeneID:2721547;gbkey=Gene;locus_tag=MAP1029'	1074578	27725	0	29489	0	1.07	26409	0	1.32	19618	0	0.95	24497	0	1.03	3311	0	0.14	1.09
'ID=gene1048;Name=MAP1029;Dbxref=GeneID:2721547;gbkey=Gene;locus_tag=MAP1029'	1074662	20	0	5	0	0.25	13	0	0.9	6	0	0.4	11	0	0.64	0	0	0	0.55
'ID=gene1048;Name=MAP1029;Dbxref=GeneID:2721547;gbkey=Gene;locus_tag=MAP1029'	1074710	39	0	381	0	9.83	512	0	18.18	494	0	17.02	1713	0	51.26	4	0	0.12	24.07
'ID=gene1048;Name=MAP1029;Dbxref=GeneID:2721547;gbkey=Gene;locus_tag=MAP1029'	1074713	74935	0	10933	0	0.15	10777	0	0.2	7872	0	0.14	4148	0	0.06	5412	0	0.08	0.14
'IG'	1075213	7133	0	8460	0	1.19	6538	0	1.27	7291	0	1.37	5311	0	0.87	6498	0	1.05	1.18
'IG'	1075241	478	0	2766	0	5.82	104	0	0.3	1327	0	3.73	2196	0	5.36	3	0	0.01	3.8
'ID=gene1050;Name=speE;Dbxref=GeneID:2719444;gbkey=Gene;gene=speE;locus_tag=MAP1031c'	1076305	1041	0	0	0	0	0	0	0	0	0	0	0	0	0	0	0	0	0
'ID=gene1050;Name=speE;Dbxref=GeneID:2719444;gbkey=Gene;gene=speE;locus_tag=MAP1031c'	1076401	21	0	7581	0	363.12	2748	0	181.18	5689	0	364.02	9232	0	513.02	8633	0	471.96	355.34
'ID=gene1050;Name=speE;Dbxref=GeneID:2719444;gbkey=Gene;gene=speE;locus_tag=MAP1031c'	1076722	22	0	7710	0	352.51	5203	0	327.46	5249	0	320.6	2842	0	150.75	6193	0	323.18	287.83
'ID=gene1050;Name=speE;Dbxref=GeneID:2719444;gbkey=Gene;gene=speE;locus_tag=MAP1031c'	1077103	3169	0	34388	0	10.92	7716	0	3.37	8668	0	3.68	18496	0	6.81	77	0	0.03	6.19
'ID=gene1050;Name=speE;Dbxref=GeneID:2719444;gbkey=Gene;gene=speE;locus_tag=MAP1031c'	1077409	14	0	1768	0	127.03	248	0	24.53	15	0	1.44	296	0	24.67	0	0	0	44.42
'ID=gene1051;Name=MAP1032c;Dbxref=GeneID:2718028;gbkey=Gene;locus_tag=MAP1032c'	1077936	3480	0	8491	0	2.45	5615	0	2.23	3868	0	1.49	2385	0	0.8	2912	0	0.96	1.75
'IG'	1078058	8286	0	18736	0	2.27	9570	0	1.6	11551	0	1.87	4981	0	0.7	387	0	0.05	1.61
'IG'	1078093	221	0	240	0	1.09	244	0	1.53	198	0	1.2	149	0	0.79	139	0	0.72	1.15
'IG'	1078122	261	0	235	0	0.91	92	0	0.49	427	0	2.2	265	0	1.18	66	0	0.29	1.19
'IG'	1078198	111	0	73	0	0.66	86	0	1.07	99	0	1.2	135	0	1.42	71	0	0.73	1.09
'IG'	1078227	722	0	2887	0	4.02	2663	0	5.11	2206	0	4.11	1968	0	3.18	2566	0	4.08	4.1
'ID=gene1052;Name=MAP1033;Dbxref=GeneID:2718565;gbkey=Gene;locus_tag=MAP1033'	1078326	56	0	173	0	3.11	221	0	5.46	247	0	5.93	194	0	4.04	324	0	6.64	4.64
'ID=gene1052;Name=MAP1033;Dbxref=GeneID:2718565;gbkey=Gene;locus_tag=MAP1033'	1078339	1082	0	548	0	0.51	680	0	0.87	853	0	1.06	611	0	0.66	260	0	0.28	0.77
'ID=gene1052;Name=MAP1033;Dbxref=GeneID:2718565;gbkey=Gene;locus_tag=MAP1033'	1078350	500	0	1109	0	2.23	680	0	1.88	885	0	2.38	1371	0	3.2	200	0	0.46	2.42
'ID=gene1052;Name=MAP1033;Dbxref=GeneID:2718565;gbkey=Gene;locus_tag=MAP1033'	1078353	491	0	186	0	0.38	202	0	0.57	225	0	0.62	181	0	0.43	404	0	0.94	0.5
'ID=gene1052;Name=MAP1033;Dbxref=GeneID:2718565;gbkey=Gene;locus_tag=MAP1033'	1078537	2951	0	4866	0	1.66	3808	0	1.79	3610	0	1.64	4287	0	1.7	3853	0	1.5	1.7
'ID=gene1052;Name=MAP1033;Dbxref=GeneID:2718565;gbkey=Gene;locus_tag=MAP1033'	1078539	1881	0	1735	0	0.93	1754	0	1.29	1295	0	0.93	1580	0	0.98	3847	0	2.35	1.03
'ID=gene1052;Name=MAP1033;Dbxref=GeneID:2718565;gbkey=Gene;locus_tag=MAP1033'	1078572	2527	0	2048	0	0.82	1821	0	1	1566	0	0.83	1354	0	0.63	1387	0	0.63	0.82
'ID=gene1052;Name=MAP1033;Dbxref=GeneID:2718565;gbkey=Gene;locus_tag=MAP1033'	1078771	409	0	333	0	0.82	191	0	0.65	282	0	0.93	320	0	0.91	384	0	1.08	0.83
'ID=gene1052;Name=MAP1033;Dbxref=GeneID:2718565;gbkey=Gene;locus_tag=MAP1033'	1078801	315	0	761	0	2.43	540	0	2.37	726	0	3.1	693	0	2.57	847	0	3.09	2.62
'ID=gene1052;Name=MAP1033;Dbxref=GeneID:2718565;gbkey=Gene;locus_tag=MAP1033'	1078833	920	0	1312	0	1.43	873	0	1.31	1086	0	1.59	827	0	1.05	2035	0	2.54	1.35
'ID=gene1052;Name=MAP1033;Dbxref=GeneID:2718565;gbkey=Gene;locus_tag=MAP1033'	1078899	122	0	87	0	0.72	29	0	0.33	48	0	0.53	64	0	0.61	0	0	0	0.55
'ID=gene1052;Name=MAP1033;Dbxref=GeneID:2718565;gbkey=Gene;locus_tag=MAP1033'	1078923	929	0	249	0	0.27	32	0	0.05	53	0	0.08	80	0	0.1	387	0	0.48	0.12
'ID=gene1052;Name=MAP1033;Dbxref=GeneID:2718565;gbkey=Gene;locus_tag=MAP1033'	1079275	934	0	603	0	0.65	333	0	0.49	354	0	0.51	314	0	0.39	478	0	0.59	0.51
'ID=gene1052;Name=MAP1033;Dbxref=GeneID:2718565;gbkey=Gene;locus_tag=MAP1033'	1079302	1175	0	2314	0	1.98	1740	0	2.05	1959	0	2.24	2063	0	2.05	2395	0	2.34	2.08
'ID=gene1052;Name=MAP1033;Dbxref=GeneID:2718565;gbkey=Gene;locus_tag=MAP1033'	1079350	1037	0	1862	0	1.81	1351	0	1.8	1964	0	2.54	1055	0	1.19	3213	0	3.56	1.84
'ID=gene1052;Name=MAP1033;Dbxref=GeneID:2718565;gbkey=Gene;locus_tag=MAP1033'	1079353	2194	0	1231	0	0.56	1369	0	0.86	1462	0	0.9	2022	0	1.08	655	0	0.34	0.85
'ID=gene1052;Name=MAP1033;Dbxref=GeneID:2718565;gbkey=Gene;locus_tag=MAP1033'	1079458	932	0	672	0	0.73	450	0	0.67	793	0	1.14	675	0	0.85	357	0	0.44	0.85
'ID=gene1054;Name=MAP1035c;Dbxref=GeneID:2720336;gbkey=Gene;locus_tag=MAP1035c'	1080524	32	0	1699	0	53.41	641	0	27.74	419	0	17.59	692	0	25.24	3543	0	127.11	30.99
'ID=gene1054;Name=MAP1035c;Dbxref=GeneID:2720336;gbkey=Gene;locus_tag=MAP1035c'	1080740	71	0	2580	0	36.55	1897	0	36.99	2188	0	41.41	1068	0	17.55	5459	0	88.27	33.13
'IG'	1081155	4427	0	6378	0	1.45	3328	0	1.04	7315	0	2.22	3903	0	1.03	11564	0	3	1.43
'ID=gene1058;Name=MAP1039;Dbxref=GeneID:2720646;gbkey=Gene;locus_tag=MAP1039'	1083970	5816	0	4667	0	0.81	1861	0	0.44	2294	0	0.53	314	0	0.06	3	0	0	0.46
'ID=gene1058;Name=MAP1039;Dbxref=GeneID:2720646;gbkey=Gene;locus_tag=MAP1039'	1084007	474	0	1	0	0	374	0	1.09	121	0	0.34	553	0	1.36	2	0	0	0.7
'ID=gene1058;Name=MAP1039;Dbxref=GeneID:2720646;gbkey=Gene;locus_tag=MAP1039'	1084040	40418	0	3201	0	0.08	1283	0	0.04	1476	0	0.05	4019	0	0.12	801	0	0.02	0.07
'ID=gene1058;Name=MAP1039;Dbxref=GeneID:2720646;gbkey=Gene;locus_tag=MAP1039'	1084140	14	0	22	0	1.58	129	0	12.76	1179	0	113.16	499	0	41.59	3887	0	318.75	42.27
'ID=gene1059;Name=fadD9;Dbxref=GeneID:2720444;gbkey=Gene;gene=fadD9;locus_tag=MAP1040c'	1084907	1200	0	5645	0	4.73	3201	0	3.69	4954	0	5.55	1477	0	1.44	9969	0	9.54	3.85
'ID=gene1059;Name=fadD9;Dbxref=GeneID:2720444;gbkey=Gene;gene=fadD9;locus_tag=MAP1040c'	1084941	2384	0	4037	0	1.7	1542	0	0.9	2315	0	1.3	445	0	0.22	1557	0	0.75	1.03
'ID=gene1059;Name=fadD9;Dbxref=GeneID:2720444;gbkey=Gene;gene=fadD9;locus_tag=MAP1040c'	1085337	81	0	3787	0	47.03	3606	0	61.64	4582	0	76.01	14033	0	202.17	43	0	0.61	96.71
'ID=gene1059;Name=fadD9;Dbxref=GeneID:2720444;gbkey=Gene;gene=fadD9;locus_tag=MAP1040c'	1085565	2572	0	2780	0	1.09	1763	0	0.95	5550	0	2.9	2902	0	1.32	1945	0	0.87	1.56
'ID=gene1059;Name=fadD9;Dbxref=GeneID:2720444;gbkey=Gene;gene=fadD9;locus_tag=MAP1040c'	1086138	14981	0	24679	0	1.66	16274	0	1.5	9580	0	0.86	15323	0	1.19	36	0	0	1.3
'ID=gene1059;Name=fadD9;Dbxref=GeneID:2720444;gbkey=Gene;gene=fadD9;locus_tag=MAP1040c'	1086185	7123	0	13723	0	1.94	6680	0	1.3	6421	0	1.21	8530	0	1.4	5	0	0	1.46
'ID=gene1059;Name=fadD9;Dbxref=GeneID:2720444;gbkey=Gene;gene=fadD9;locus_tag=MAP1040c'	1086840	2166	0	3013	0	1.4	2052	0	1.31	5165	0	3.2	1646	0	0.89	3	0	0	1.7
'ID=gene1059;Name=fadD9;Dbxref=GeneID:2720444;gbkey=Gene;gene=fadD9;locus_tag=MAP1040c'	1086843	5805	0	9230	0	1.6	4032	0	0.96	4399	0	1.02	7026	0	1.41	4620	0	0.91	1.25
'ID=gene1059;Name=fadD9;Dbxref=GeneID:2720444;gbkey=Gene;gene=fadD9;locus_tag=MAP1040c'	1086888	23	0	347	0	15.18	11	0	0.66	67	0	3.91	84	0	4.26	0	0	0	6
'ID=gene1059;Name=fadD9;Dbxref=GeneID:2720444;gbkey=Gene;gene=fadD9;locus_tag=MAP1040c'	1086891	59	0	52	0	0.89	27	0	0.63	19	0	0.43	56	0	1.11	43	0	0.84	0.77
'ID=gene1059;Name=fadD9;Dbxref=GeneID:2720444;gbkey=Gene;gene=fadD9;locus_tag=MAP1040c'	1086990	101	0	2455	0	24.45	2041	0	27.98	758	0	10.08	749	0	8.65	3	0	0.03	17.79
'ID=gene1059;Name=fadD9;Dbxref=GeneID:2720444;gbkey=Gene;gene=fadD9;locus_tag=MAP1040c'	1087266	14	0	2373	0	170.5	1050	0	103.84	796	0	76.4	1978	0	164.88	7317	0	600.02	128.9
'ID=gene1059;Name=fadD9;Dbxref=GeneID:2720444;gbkey=Gene;gene=fadD9;locus_tag=MAP1040c'	1087557	6599	0	12760	0	1.94	7140	0	1.5	9951	0	2.03	9914	0	1.75	1064	0	0.19	1.81
'ID=gene1059;Name=fadD9;Dbxref=GeneID:2720444;gbkey=Gene;gene=fadD9;locus_tag=MAP1040c'	1087926	192	0	2292	0	12.01	818	0	5.9	934	0	6.54	2049	0	12.45	2	0	0.01	9.22
'IG'	1088299	2505	0	6871	0	2.76	4186	0	2.31	7601	0	4.08	4639	0	2.16	17729	0	8.13	2.83
'ID=gene1060;Name=gabT;Dbxref=GeneID:2719521;gbkey=Gene;gene=gabT;locus_tag=MAP1041c'	1088463	46	0	0	0	0	156	0	4.7	0	0	0	0	0	0	0	0	0	1.17
'ID=gene1060;Name=gabT;Dbxref=GeneID:2719521;gbkey=Gene;gene=gabT;locus_tag=MAP1041c'	1089303	3085	0	243	0	0.08	90	0	0.04	125	0	0.05	1763	0	0.67	110	0	0.04	0.21
'ID=gene1060;Name=gabT;Dbxref=GeneID:2719521;gbkey=Gene;gene=gabT;locus_tag=MAP1041c'	1089510	127	0	2479	0	19.63	1231	0	13.42	2344	0	24.8	2806	0	25.78	11	0	0.1	20.91
'ID=gene1061;Name=yajC;Dbxref=GeneID:2719586;gbkey=Gene;gene=yajC;locus_tag=MAP1042'	1090029	1105	0	13572	0	12.35	7885	0	9.88	4594	0	5.59	10174	0	10.74	5564	0	5.78	9.64
'ID=gene1064;Name=MAP1045;Dbxref=GeneID:2720963;gbkey=Gene;locus_tag=MAP1045'	1093710	1739	0	4262	0	2.47	3195	0	2.54	952	0	0.74	3328	0	2.23	250	0	0.17	1.99
'ID=gene1064;Name=MAP1045;Dbxref=GeneID:2720963;gbkey=Gene;locus_tag=MAP1045'	1094475	2011	0	16395	0	8.2	11937	0	8.22	12159	0	8.12	25699	0	14.91	20131	0	11.49	9.86
'ID=gene1065;Name=apt;Dbxref=GeneID:2721046;gbkey=Gene;gene=apt;locus_tag=MAP1046'	1095784	3788	0	1889	0	0.5	1814	0	0.66	230	0	0.08	129	0	0.04	4751	0	1.44	0.32
'IG'	1095804	1616	0	432	0	0.27	896	0	0.77	1407	0	1.17	371	0	0.27	8541	0	6.07	0.62
'ID=gene1066;Name=relA;Dbxref=GeneID:2717869;gbkey=Gene;gene=relA;locus_tag=MAP1047'	1096136	20	0	0	0	0	252	0	17.45	72	0	4.84	377	0	22	2	0	0.11	11.07
'ID=gene1066;Name=relA;Dbxref=GeneID:2717869;gbkey=Gene;gene=relA;locus_tag=MAP1047'	1096877	1622	0	1	0	0	1	0	0	0	0	0	1	0	0	0	0	0	0
'ID=gene1067;Name=MAP1048c;Dbxref=GeneID:2718655;gbkey=Gene;locus_tag=MAP1048c'	1098201	31	0	165	0	5.35	499	0	22.29	471	0	20.42	907	0	34.14	11	0	0.41	20.55
'ID=gene1067;Name=MAP1048c;Dbxref=GeneID:2718655;gbkey=Gene;locus_tag=MAP1048c'	1098223	1345	0	1438	0	1.08	907	0	0.93	758	0	0.76	843	0	0.73	255	0	0.22	0.87
'ID=gene1067;Name=MAP1048c;Dbxref=GeneID:2718655;gbkey=Gene;locus_tag=MAP1048c'	1098282	1275	0	1190	0	0.94	1308	0	1.42	724	0	0.76	690	0	0.63	593	0	0.53	0.94
'ID=gene1067;Name=MAP1048c;Dbxref=GeneID:2718655;gbkey=Gene;locus_tag=MAP1048c'	1098581	339	0	65	0	0.19	150	0	0.61	63	0	0.25	102	0	0.35	4	0	0.01	0.35
'ID=gene1067;Name=MAP1048c;Dbxref=GeneID:2718655;gbkey=Gene;locus_tag=MAP1048c'	1098606	320	0	628	0	1.97	503	0	2.18	555	0	2.33	1011	0	3.69	1981	0	7.11	2.54
'ID=gene1067;Name=MAP1048c;Dbxref=GeneID:2718655;gbkey=Gene;locus_tag=MAP1048c'	1098630	2292	0	2445	0	1.07	2155	0	1.3	1951	0	1.14	2613	0	1.33	1373	0	0.69	1.21
'ID=gene1067;Name=MAP1048c;Dbxref=GeneID:2718655;gbkey=Gene;locus_tag=MAP1048c'	1098636	2303	0	2200	0	0.96	2863	0	1.72	2534	0	1.48	1737	0	0.88	3733	0	1.86	1.26
'ID=gene1067;Name=MAP1048c;Dbxref=GeneID:2718655;gbkey=Gene;locus_tag=MAP1048c'	1098779	384	0	2372	0	6.21	1763	0	6.36	1800	0	6.3	2076	0	6.31	423	0	1.26	6.29
'ID=gene1067;Name=MAP1048c;Dbxref=GeneID:2718655;gbkey=Gene;locus_tag=MAP1048c'	1098826	381	0	1880	0	4.96	1371	0	4.98	1498	0	5.28	1501	0	4.6	227	0	0.68	4.96
'ID=gene1067;Name=MAP1048c;Dbxref=GeneID:2718655;gbkey=Gene;locus_tag=MAP1048c'	1098896	2810	0	1817	0	0.65	2682	0	1.32	1736	0	0.83	3281	0	1.36	2304	0	0.94	1.04
'ID=gene1067;Name=MAP1048c;Dbxref=GeneID:2718655;gbkey=Gene;locus_tag=MAP1048c'	1099047	272	0	1397	0	5.17	791	0	4.03	1303	0	6.44	1127	0	4.84	300	0	1.27	5.12
'ID=gene1067;Name=MAP1048c;Dbxref=GeneID:2718655;gbkey=Gene;locus_tag=MAP1048c'	1099177	41	0	683	0	16.76	356	0	12.02	315	0	10.32	134	0	3.81	1668	0	46.71	10.73
'IG'	1099217	270	0	119	0	0.44	572	0	2.93	130	0	0.65	267	0	1.15	4436	0	18.86	1.29
'IG'	1099290	549	0	285	0	0.52	47	0	0.12	140	0	0.34	109	0	0.23	1	0	0	0.3
'ID=gene1068;Name=pknE;Dbxref=GeneID:2720176;gbkey=Gene;gene=pknE;locus_tag=MAP1049c'	1099563	1499	0	1065	0	0.71	1045	0	0.97	942	0	0.84	330	0	0.26	2	0	0	0.7
'ID=gene1068;Name=pknE;Dbxref=GeneID:2720176;gbkey=Gene;gene=pknE;locus_tag=MAP1049c'	1100415	748	0	6848	0	9.21	4302	0	7.96	4162	0	7.48	4184	0	6.53	2224	0	3.41	7.79
'ID=gene1068;Name=pknE;Dbxref=GeneID:2720176;gbkey=Gene;gene=pknE;locus_tag=MAP1049c'	1100871	305	0	838	0	2.76	2756	0	12.51	1581	0	6.97	448	0	1.71	3	0	0.01	5.99
'ID=gene1068;Name=pknE;Dbxref=GeneID:2720176;gbkey=Gene;gene=pknE;locus_tag=MAP1049c'	1100916	1581	0	5100	0	3.24	3792	0	3.32	2729	0	2.32	1261	0	0.93	5378	0	3.91	2.45
'ID=gene1072;Name=MAP1053;Dbxref=GeneID:2720657;gbkey=Gene;locus_tag=MAP1053'	1104409	6717	0	1470	0	0.22	409	0	0.08	533	0	0.11	18	0	0	2	0	0	0.1
'ID=gene1072;Name=MAP1053;Dbxref=GeneID:2720657;gbkey=Gene;locus_tag=MAP1053'	1105206	3157	0	1223	0	0.39	2408	0	1.06	2897	0	1.23	4817	0	1.78	8468	0	3.08	1.11
'ID=gene1072;Name=MAP1053;Dbxref=GeneID:2720657;gbkey=Gene;locus_tag=MAP1053'	1105357	8515	0	19895	0	2.35	16259	0	2.64	13383	0	2.11	21389	0	2.93	42850	0	5.78	2.51
'ID=gene1072;Name=MAP1053;Dbxref=GeneID:2720657;gbkey=Gene;locus_tag=MAP1053'	1105397	3733	0	9841	0	2.65	6655	0	2.47	4636	0	1.67	6855	0	2.14	6652	0	2.05	2.23
'ID=gene1074;Name=MAP1055c;Dbxref=GeneID:2718944;gbkey=Gene;locus_tag=MAP1055c'	1107557	6049	0	4079	0	0.68	2898	0	0.66	2885	0	0.64	3745	0	0.72	16603	0	3.15	0.68
'ID=gene1077;Name=MAP1058;Dbxref=GeneID:2717889;gbkey=Gene;locus_tag=MAP1058'	1109644	20	0	1820	0	91.53	3997	0	276.71	621	0	41.72	1101	0	64.24	4152	0	238.34	118.55
'ID=gene1077;Name=MAP1058;Dbxref=GeneID:2717889;gbkey=Gene;locus_tag=MAP1058'	1110187	18277	0	2898	0	0.16	7368	0	0.56	21541	0	1.58	8906	0	0.57	8881	0	0.56	0.72
'ID=gene1079;Name=MAP1060c;Dbxref=GeneID:2717921;gbkey=Gene;locus_tag=MAP1060c'	1111124	32427	0	3650	0	0.11	2445	0	0.1	2902	0	0.12	623	0	0.02	17769	0	0.63	0.09
'ID=gene1079;Name=MAP1060c;Dbxref=GeneID:2717921;gbkey=Gene;locus_tag=MAP1060c'	1111173	61	0	5	0	0.08	5	0	0.11	5	0	0.11	0	0	0	27	0	0.51	0.08
'ID=gene1079;Name=MAP1060c;Dbxref=GeneID:2717921;gbkey=Gene;locus_tag=MAP1060c'	1111497	11737	0	16625	0	1.42	9433	0	1.11	8238	0	0.94	3399	0	0.34	3983	0	0.39	0.95
'ID=gene1081;Name=MAP1062c;Dbxref=GeneID:2720486;gbkey=Gene;locus_tag=MAP1062c'	1113107	5693	0	5967	0	1.05	6120	0	1.49	8600	0	2.03	4978	0	1.02	8585	0	1.73	1.4
'IG'	1113400	13278	0	10178	0	0.77	7065	0	0.74	7911	0	0.8	6640	0	0.58	8259	0	0.71	0.72
'IG'	1113412	2598	0	5140	0	1.99	7882	0	4.2	3157	0	1.63	11742	0	5.27	14	0	0.01	3.27
'IG'	1115380	6410	0	6802	0	1.07	5817	0	1.26	3036	0	0.64	4989	0	0.91	1754	0	0.31	0.97
'IG'	1115397	1423	0	2490	0	1.76	4879	0	4.75	3782	0	3.57	2889	0	2.37	8	0	0.01	3.11
'IG'	1116151	1682	0	4038	0	2.41	2402	0	1.98	1832	0	1.46	2501	0	1.74	558	0	0.38	1.9
'IG'	1116690	10748	0	28857	0	2.7	17608	0	2.27	16761	0	2.1	14127	0	1.53	20587	0	2.2	2.15
'IG'	1117132	5662	0	10533	0	1.87	5255	0	1.29	2016	0	0.48	4817	0	0.99	4773	0	0.97	1.16
'IG'	1117180	57	0	1338	0	23.61	772	0	18.75	366	0	8.63	4768	0	97.62	4153	0	83.65	37.15
'IG'	1117255	8310	0	2945	0	0.36	5251	0	0.87	1829	0	0.3	1799	0	0.25	4	0	0	0.44
'IG'	1117418	3829	0	9510	0	2.5	5121	0	1.85	8115	0	2.85	7569	0	2.31	19248	0	5.77	2.38
'IG'	1117462	8889	0	5004	0	0.57	2826	0	0.44	10584	0	1.6	3209	0	0.42	13	0	0	0.76
'IG'	1117567	3048	0	9986	0	3.3	10278	0	4.67	14228	0	6.27	11599	0	4.44	6496	0	2.45	4.67
'IG'	1117667	4606	0	1871	0	0.41	2345	0	0.7	2870	0	0.84	2850	0	0.72	206	0	0.05	0.67
'IG'	1117758	5283	0	12003	0	2.29	6932	0	1.82	5056	0	1.29	4823	0	1.07	10264	0	2.23	1.61
'IG'	1117879	6797	0	3079	0	0.46	1993	0	0.41	2138	0	0.42	1688	0	0.29	6833	0	1.15	0.39
'IG'	1117931	17550	0	24750	0	1.42	11781	0	0.93	12326	0	0.94	12043	0	0.8	14759	0	0.97	1.02
'IG'	1118074	449	0	3436	0	7.7	5772	0	17.8	2318	0	6.94	4282	0	11.13	11	0	0.03	10.89
'IG'	1118194	61	0	1936	0	31.92	2000	0	45.4	1023	0	22.54	465	0	8.9	2	0	0.04	27.19
'IG'	1118221	1970	0	1281	0	0.65	1941	0	1.36	3917	0	2.67	4689	0	2.78	1510	0	0.88	1.87
'IG'	1118259	1349	0	12906	0	9.62	6092	0	6.25	8009	0	7.98	9203	0	7.96	10516	0	8.95	7.95
'IG'	1118297	3447	0	2458	0	0.72	2521	0	1.01	6240	0	2.43	3552	0	1.2	727	0	0.24	1.34
'IG'	1118331	7140	0	32030	0	4.51	18628	0	3.61	22090	0	4.16	26549	0	4.34	8882	0	1.43	4.16
'ID=gene1085;Name=MAP1066;Dbxref=GeneID:2719393;gbkey=Gene;locus_tag=MAP1066'	1118914	560	0	1494	0	2.68	1022	0	2.53	1728	0	4.15	266	0	0.55	134	0	0.27	2.48
'ID=gene1085;Name=MAP1066;Dbxref=GeneID:2719393;gbkey=Gene;locus_tag=MAP1066'	1119715	2685	0	141	0	0.05	29	0	0.01	49	0	0.02	12	0	0.01	0	0	0	0.02
'ID=gene1086;Name=MAP1067c;Dbxref=GeneID:2720862;gbkey=Gene;locus_tag=MAP1067c'	1120237	1609	0	1779	0	1.11	2970	0	2.56	1119	0	0.93	3743	0	2.71	2	0	0	1.83
'ID=gene1087;Name=MAP1068;Dbxref=GeneID:2720433;gbkey=Gene;locus_tag=MAP1068'	1120577	8766	0	3777	0	0.43	2929	0	0.46	1066	0	0.16	5245	0	0.7	5565	0	0.73	0.44
'ID=gene1087;Name=MAP1068;Dbxref=GeneID:2720433;gbkey=Gene;locus_tag=MAP1068'	1120868	4983	0	4496	0	0.91	3127	0	0.87	3298	0	0.89	5472	0	1.28	13348	0	3.08	0.99
'ID=gene1087;Name=MAP1068;Dbxref=GeneID:2720433;gbkey=Gene;locus_tag=MAP1068'	1120932	1198	0	8989	0	7.55	2258	0	2.61	4001	0	4.49	9033	0	8.8	3129	0	3	5.86
'ID=gene1087;Name=MAP1068;Dbxref=GeneID:2720433;gbkey=Gene;locus_tag=MAP1068'	1120994	12	0	1016	0	85.16	201	0	23.19	949	0	106.27	1677	0	163.08	5	0	0.48	94.43
'ID=gene1088;Name=MAP1069;Dbxref=GeneID:2720497;gbkey=Gene;locus_tag=MAP1069'	1121838	6985	0	12266	0	1.77	14278	0	2.83	18486	0	3.56	14776	0	2.47	11492	0	1.89	2.66
'ID=gene1088;Name=MAP1069;Dbxref=GeneID:2720497;gbkey=Gene;locus_tag=MAP1069'	1121841	2138	0	1470	0	0.69	838	0	0.54	2464	0	1.55	2109	0	1.15	15948	0	8.56	0.98
'ID=gene1089;Name=MAP1070c;Dbxref=GeneID:2721451;gbkey=Gene;locus_tag=MAP1070c'	1122576	3350	0	4156	0	1.25	4250	0	1.76	3539	0	1.42	13180	0	4.59	6843	0	2.35	2.25
'ID=gene1089;Name=MAP1070c;Dbxref=GeneID:2721451;gbkey=Gene;locus_tag=MAP1070c'	1123802	1075932	0.02	9399	0	0.01	3920	0	0.01	10851	0	0.01	4423	0	0	3039	0	0	0.01
'ID=gene1089;Name=MAP1070c;Dbxref=GeneID:2721451;gbkey=Gene;locus_tag=MAP1070c'	1124889	1411	0	9458	0	6.74	6710	0	6.58	3016	0	2.87	9221	0	7.63	12410	0	10.1	5.96
'ID=gene1090;Name=MAP1071c;Dbxref=GeneID:2720711;gbkey=Gene;locus_tag=MAP1071c'	1125130	24	0	6721	0	281.69	4268	0	246.23	4491	0	251.45	1922	0	93.46	11901	0	569.29	218.2
'ID=gene1090;Name=MAP1071c;Dbxref=GeneID:2720711;gbkey=Gene;locus_tag=MAP1071c'	1125598	412	0	10103	0	24.67	7966	0	26.77	7006	0	22.85	4651	0	13.17	13003	0	36.23	21.87
'ID=gene1090;Name=MAP1071c;Dbxref=GeneID:2720711;gbkey=Gene;locus_tag=MAP1071c'	1125862	18	0	1455	0	81.31	698	0	53.69	599	0	44.72	427	0	27.68	1358	0	86.61	51.85
'IG'	1126017	726	0	4657	0	6.45	1540	0	2.94	4032	0	7.46	3001	0	4.82	54	0	0.09	5.42
'IG'	1126126	19	0	4775	0	252.79	1746	0	127.24	1691	0	119.59	5203	0	319.57	2335	0	141.09	204.8
'ID=gene1091;Name=MAP1072;Dbxref=GeneID:2717799;gbkey=Gene;locus_tag=MAP1072'	1126973	8900	0	6002	0	0.68	2739	0	0.43	363	0	0.05	2431	0	0.32	220	0	0.03	0.37
'ID=gene1091;Name=MAP1072;Dbxref=GeneID:2717799;gbkey=Gene;locus_tag=MAP1072'	1127384	225	0	620	0	2.77	323	0	1.99	24	0	0.14	3276	0	16.99	10	0	0.05	5.47
'ID=gene1091;Name=MAP1072;Dbxref=GeneID:2717799;gbkey=Gene;locus_tag=MAP1072'	1127387	33413	0	4172	0	0.13	3786	0	0.16	10217	0	0.41	2499	0	0.09	9365	0	0.32	0.2
'ID=gene1093;Name=MAP1074c;Dbxref=GeneID:2720764;gbkey=Gene;locus_tag=MAP1074c'	1128135	3696	0	5807	0	1.58	3686	0	1.38	1364	0	0.5	3044	0	0.96	13	0	0	1.1
'ID=gene1094;Name=MAP1075c;Dbxref=GeneID:2718915;gbkey=Gene;locus_tag=MAP1075c'	1128504	65	0	1068	0	16.53	856	0	18.23	1826	0	37.75	1968	0	35.33	5598	0	98.87	26.96
'ID=gene1100;Name=MAP1081;Dbxref=GeneID:2720503;gbkey=Gene;locus_tag=MAP1081'	1134463	6618	0	6433	0	0.98	6196	0	1.3	15069	0	3.06	5665	0	1	16851	0	2.92	1.58
'ID=gene1101;Name=MAP1082c;Dbxref=GeneID:2720002;gbkey=Gene;locus_tag=MAP1082c'	1135828	4011	0	0	0	0	0	0	0	0	0	0	0	0	0	0	0	0	0
'ID=gene1102;Name=MAP1083c;Dbxref=GeneID:2717918;gbkey=Gene;locus_tag=MAP1083c'	1136422	31	0	461	0	14.96	865	0	38.63	725	0	31.43	631	0	23.75	7820	0	289.61	27.19
'ID=gene1102;Name=MAP1083c;Dbxref=GeneID:2717918;gbkey=Gene;locus_tag=MAP1083c'	1136530	233	0	4451	0	19.22	5105	0	30.34	3756	0	21.66	3681	0	18.44	1592	0	7.84	22.41
'ID=gene1103;Name=MAP1084c;Dbxref=GeneID:2717535;gbkey=Gene;locus_tag=MAP1084c'	1137901	1140	0	944	0	0.83	1384	0	1.68	1262	0	1.49	895	0	0.92	5867	0	5.91	1.23
'ID=gene1104;Name=MAP1085;Dbxref=GeneID:2718278;gbkey=Gene;locus_tag=MAP1085'	1138353	13	0	9	0	0.7	7	0	0.75	623	0	64.4	0	0	0	0	0	0	16.46
'ID=gene1104;Name=MAP1085;Dbxref=GeneID:2718278;gbkey=Gene;locus_tag=MAP1085'	1138573	150870	0	5710	0	0.04	3136	0	0.03	4073	0	0.04	15450	0	0.12	159	0	0	0.06
'ID=gene1104;Name=MAP1085;Dbxref=GeneID:2718278;gbkey=Gene;locus_tag=MAP1085'	1139497	4516	0	1732	0	0.39	907	0	0.28	2600	0	0.77	1469	0	0.38	4	0	0	0.45
'ID=gene1105;Name=MAP1086;Dbxref=GeneID:2718029;gbkey=Gene;locus_tag=MAP1086'	1139749	5717	0	8432	0	1.48	3388	0	0.82	6737	0	1.58	3232	0	0.66	3698	0	0.74	1.14
'ID=gene1108;Name=MAP1089;Dbxref=GeneID:2720266;gbkey=Gene;locus_tag=MAP1089'	1142621	1748	0	518	0	0.3	846	0	0.67	121	0	0.09	109	0	0.07	1	0	0	0.28
'ID=gene1108;Name=MAP1089;Dbxref=GeneID:2720266;gbkey=Gene;locus_tag=MAP1089'	1142828	2664	0	13456	0	5.08	5362	0	2.79	4123	0	2.08	5299	0	2.32	8781	0	3.78	3.07
'ID=gene1109;Name=dppD_2;Dbxref=GeneID:2720026;gbkey=Gene;gene=dppD_2;locus_tag=MAP1090'	1143707	4735	0	8	0	0	3	0	0	287	0	0.08	0	0	0	0	0	0	0.02
'ID=gene1114;Name=MAP1095c;Dbxref=GeneID:2717979;gbkey=Gene;locus_tag=MAP1095c'	1148541	166	0	1121	0	6.79	2526	0	21.07	1152	0	9.33	178	0	1.25	7736	0	53.5	9.61
'IG'	1148560	616	0	4378	0	7.15	7915	0	17.79	3825	0	8.34	2640	0	5	4	0	0.01	9.57
'IG'	1148567	4705	0	16777	0	3.59	9798	0	2.88	8794	0	2.51	6750	0	1.67	27	0	0.01	2.66
'ID=gene1118;Name=MAP1099;Dbxref=GeneID:2720471;gbkey=Gene;locus_tag=MAP1099'	1150886	5126	0	1	0	0	0	0	0	0	0	0	0	0	0	0	0	0	0
'IG'	1151243	1965	0	6136	0	3.14	4791	0	3.38	2629	0	1.8	1388	0	0.82	4	0	0	2.28
'ID=gene1119;Name=adi;Dbxref=GeneID:2720472;gbkey=Gene;gene=adi;locus_tag=MAP1100'	1151360	6906	0	6565	0	0.96	6283	0	1.26	4510	0	0.88	5083	0	0.86	14	0	0	0.99
'ID=gene1119;Name=adi;Dbxref=GeneID:2720472;gbkey=Gene;gene=adi;locus_tag=MAP1100'	1152416	1835	0	1047	0	0.57	720	0	0.54	470	0	0.34	1274	0	0.81	5	0	0	0.57
'ID=gene1119;Name=adi;Dbxref=GeneID:2720472;gbkey=Gene;gene=adi;locus_tag=MAP1100'	1152557	775	0	1923	0	2.5	2524	0	4.51	1449	0	2.51	2218	0	3.34	7365	0	10.91	3.21
'ID=gene1123;Name=MAP1104c;Dbxref=GeneID:2719582;gbkey=Gene;locus_tag=MAP1104c'	1157224	3448	0	12450	0	3.63	3258	0	1.31	7391	0	2.88	5388	0	1.82	5006	0	1.67	2.41
'ID=gene1126;Name=MAP1107;Dbxref=GeneID:2718834;gbkey=Gene;locus_tag=MAP1107'	1159199	402	0	8793	0	22	3549	0	12.22	5354	0	17.9	4100	0	11.9	11058	0	31.58	16.01
'ID=gene1127;Name=MAP1108;Dbxref=GeneID:2717828;gbkey=Gene;locus_tag=MAP1108'	1160239	505	0	0	0	0	153	0	0.42	350	0	0.93	1	0	0	1	0	0	0.34
'ID=gene1130;Name=frdA;Dbxref=GeneID:2717873;gbkey=Gene;gene=frdA;locus_tag=MAP1111'	1162010	16	0	10486	0	659.23	4073	0	352.46	3762	0	315.95	4806	0	350.53	6	0	0.43	419.54
'ID=gene1131;Name=MAP1112c;Dbxref=GeneID:2720372;gbkey=Gene;locus_tag=MAP1112c'	1164974	81	0	11	0	0.14	30	0	0.51	28	0	0.46	10028	0	144.47	6	0	0.09	36.4
'ID=gene1142;Name=gmk;Dbxref=GeneID:2721634;gbkey=Gene;gene=gmk;locus_tag=MAP1123'	1177234	4057	0	6532	0	1.62	4479	0	1.53	5781	0	1.91	6807	0	1.96	5847	0	1.65	1.76
'IG'	1180338	2828	0	6188	0	2.2	1676	0	0.82	4042	0	1.92	2621	0	1.08	6	0	0	1.51
'ID=gene1146;Name=MAP1127c;Dbxref=GeneID:2717507;gbkey=Gene;locus_tag=MAP1127c'	1180527	523	0	6815	0	13.11	1525	0	4.04	2329	0	5.98	7524	0	16.79	18	0	0.04	9.98
'ID=gene1146;Name=MAP1127c;Dbxref=GeneID:2717507;gbkey=Gene;locus_tag=MAP1127c'	1180530	2398	0	7484	0	3.14	2135	0	1.23	3303	0	1.85	5692	0	2.77	12	0	0.01	2.25
'ID=gene1146;Name=MAP1127c;Dbxref=GeneID:2717507;gbkey=Gene;locus_tag=MAP1127c'	1180785	11	0	4282	0	391.56	2854	0	359.24	901	0	110.06	2802	0	297.26	6	0	0.63	289.53
'ID=gene1148;Name=MAP1129;Dbxref=GeneID:2719758;gbkey=Gene;locus_tag=MAP1129'	1182933	15	0	3625	0	243.09	55	0	5.08	4	0	0.36	420	0	32.68	87	0	6.66	70.3
'ID=gene1148;Name=MAP1129;Dbxref=GeneID:2719758;gbkey=Gene;locus_tag=MAP1129'	1183428	2205	0	5461	0	2.49	2426	0	1.52	2604	0	1.59	4212	0	2.23	11	0	0.01	1.96
'IG'	1185791	33	0	49	0	1.49	36	0	1.51	32	0	1.3	65	0	2.3	2	0	0.07	1.65
'IG'	1185818	14	0	84	0	6.04	353	0	34.91	175	0	16.8	767	0	63.93	0	0	0	30.42
'IG'	1185837	12929	0	12161	0	0.95	11368	0	1.22	13808	0	1.44	24220	0	2.19	2359	0	0.21	1.45
'ID=gene1153;Name=fmu;Dbxref=GeneID:2717611;gbkey=Gene;gene=fmu;locus_tag=MAP1134'	1188414	1009	0	4191	0	4.18	2934	0	4.03	3650	0	4.86	1827	0	2.11	744	0	0.85	3.79
'ID=gene1153;Name=fmu;Dbxref=GeneID:2717611;gbkey=Gene;gene=fmu;locus_tag=MAP1134'	1189701	9935	0	24831	0	2.51	16390	0	2.28	24530	0	3.32	21968	0	2.58	11206	0	1.29	2.67
'ID=gene1156;Name=MAP1137c;Dbxref=GeneID:2718013;gbkey=Gene;locus_tag=MAP1137c'	1192578	90	0	486	0	5.43	207	0	3.18	1403	0	20.95	862	0	11.18	0	0	0	10.19
'ID=gene1156;Name=MAP1137c;Dbxref=GeneID:2718013;gbkey=Gene;locus_tag=MAP1137c'	1193013	800	0	1227	0	1.54	231	0	0.4	793	0	1.33	42	0	0.06	1	0	0	0.83
'ID=gene1162;Name=MAP1143c;Dbxref=GeneID:2718849;gbkey=Gene;locus_tag=MAP1143c'	1197055	751	0	12060	0	16.15	9510	0	17.53	14951	0	26.75	17713	0	27.52	59022	0	90.23	21.99
'IG'	1197309	976	0	2824	0	2.91	1063	0	1.51	577	0	0.79	18	0	0.02	1	0	0	1.31
'ID=gene1163;Name=MAP1144c;Dbxref=GeneID:2721394;gbkey=Gene;locus_tag=MAP1144c'	1197605	14	0	1014	0	72.85	75	0	7.42	1170	0	112.3	4095	0	341.34	5472	0	448.73	133.48
'ID=gene1164;Name=MAP1145c;Dbxref=GeneID:2719014;gbkey=Gene;locus_tag=MAP1145c'	1199853	615	0	1	0	0	0	0	0	5	0	0.01	0	0	0	0	0	0	0
'IG'	1200219	2290	0	1375	0	0.6	2809	0	1.7	4950	0	2.9	1233	0	0.63	8593	0	4.31	1.46
'ID=gene1166;Name=MAP1147;Dbxref=GeneID:2719211;gbkey=Gene;locus_tag=MAP1147'	1202809	5074	0	10421	0	2.07	4169	0	1.14	7114	0	1.88	12769	0	2.94	17211	0	3.89	2.01
'ID=gene1166;Name=MAP1147;Dbxref=GeneID:2719211;gbkey=Gene;locus_tag=MAP1147'	1202962	316	0	1432	0	4.56	1602	0	7.02	1521	0	6.47	3256	0	12.02	1540	0	5.59	7.52
'IG'	1205499	1727	0	1009	0	0.59	705	0	0.57	994	0	0.77	821	0	0.55	719	0	0.48	0.62
'ID=gene1169;Name=MAP1150c;Dbxref=GeneID:2719926;gbkey=Gene;locus_tag=MAP1150c'	1205542	2024	0	2734	0	1.36	1717	0	1.17	1535	0	1.02	1647	0	0.95	1651	0	0.94	1.13
'ID=gene1169;Name=MAP1150c;Dbxref=GeneID:2719926;gbkey=Gene;locus_tag=MAP1150c'	1205601	1446	0	2869	0	2	2682	0	2.57	3223	0	3	3503	0	2.83	3839	0	3.05	2.6
'ID=gene1169;Name=MAP1150c;Dbxref=GeneID:2719926;gbkey=Gene;locus_tag=MAP1150c'	1205604	3669	0	1799	0	0.49	1310	0	0.49	1249	0	0.46	2245	0	0.71	1279	0	0.4	0.54
'ID=gene1169;Name=MAP1150c;Dbxref=GeneID:2719926;gbkey=Gene;locus_tag=MAP1150c'	1205629	559	0	803	0	1.44	462	0	1.14	593	0	1.43	1071	0	2.24	361	0	0.74	1.56
'ID=gene1169;Name=MAP1150c;Dbxref=GeneID:2719926;gbkey=Gene;locus_tag=MAP1150c'	1205691	710	0	716	0	1.01	300	0	0.59	328	0	0.62	304	0	0.5	244	0	0.39	0.68
'ID=gene1169;Name=MAP1150c;Dbxref=GeneID:2719926;gbkey=Gene;locus_tag=MAP1150c'	1206271	2648	0	6388	0	2.43	5667	0	2.96	6962	0	3.53	6286	0	2.77	9371	0	4.06	2.92
'ID=gene1169;Name=MAP1150c;Dbxref=GeneID:2719926;gbkey=Gene;locus_tag=MAP1150c'	1206292	9413	0	11608	0	1.24	9366	0	1.38	7551	0	1.08	6887	0	0.85	12318	0	1.5	1.14
'ID=gene1169;Name=MAP1150c;Dbxref=GeneID:2719926;gbkey=Gene;locus_tag=MAP1150c'	1206336	89236	0	7165	0	0.08	5103	0	0.08	6417	0	0.1	5983	0	0.08	6140	0	0.08	0.08
'ID=gene1169;Name=MAP1150c;Dbxref=GeneID:2719926;gbkey=Gene;locus_tag=MAP1150c'	1206451	12065	0	15426	0	1.29	10946	0	1.26	8015	0	0.89	8562	0	0.83	5400	0	0.51	1.07
'ID=gene1169;Name=MAP1150c;Dbxref=GeneID:2719926;gbkey=Gene;locus_tag=MAP1150c'	1206682	1263	0	2327	0	1.85	1826	0	2	1560	0	1.66	1417	0	1.31	1193	0	1.08	1.71
'ID=gene1169;Name=MAP1150c;Dbxref=GeneID:2719926;gbkey=Gene;locus_tag=MAP1150c'	1206732	1723	0	3101	0	1.81	2717	0	2.18	2838	0	2.21	3498	0	2.37	4213	0	2.81	2.14
'IG'	1206794	2960	0	792	0	0.27	925	0	0.43	1545	0	0.7	1395	0	0.55	4056	0	1.57	0.49
'IG'	1206841	9163	0	3000	0	0.33	2673	0	0.4	3443	0	0.5	3013	0	0.38	11015	0	1.38	0.41
'IG'	1206849	39	0	569	0	14.68	396	0	14.06	89	0	3.07	87	0	2.6	558	0	16.43	8.6
'IG'	1206870	91166	0	3345	0	0.04	3742	0	0.06	1896	0	0.03	4710	0	0.06	6774	0	0.09	0.05
'IG'	1207089	1561	0	502	0	0.32	572	0	0.51	516	0	0.44	1777	0	1.33	3	0	0	0.65
'IG'	1207093	1336	0	1495	0	1.13	2200	0	2.28	937	0	0.94	634	0	0.55	434	0	0.37	1.23
'ID=gene1170;Name=MAP1151c;Dbxref=GeneID:2720050;gbkey=Gene;locus_tag=MAP1151c'	1207136	1559	0	362	0	0.23	235	0	0.21	257	0	0.22	1212	0	0.91	1	0	0	0.39
'ID=gene1170;Name=MAP1151c;Dbxref=GeneID:2720050;gbkey=Gene;locus_tag=MAP1151c'	1207220	876	0	3592	0	4.12	3566	0	5.64	2073	0	3.18	6822	0	9.09	6379	0	8.36	5.51
'ID=gene1171;Name=MAP1152;Dbxref=GeneID:2719184;gbkey=Gene;locus_tag=MAP1152'	1207497	8965	0	10512	0	1.18	12900	0	1.99	9724	0	1.46	15996	0	2.08	14548	0	1.86	1.68
'ID=gene1171;Name=MAP1152;Dbxref=GeneID:2719184;gbkey=Gene;locus_tag=MAP1152'	1207734	24666	0	4557	0	0.19	7285	0	0.41	4920	0	0.27	6166	0	0.29	1027	0	0.05	0.29
'ID=gene1171;Name=MAP1152;Dbxref=GeneID:2719184;gbkey=Gene;locus_tag=MAP1152'	1207899	8086	0	11419	0	1.42	7621	0	1.3	7558	0	1.26	11709	0	1.69	3875	0	0.55	1.42
'ID=gene1171;Name=MAP1152;Dbxref=GeneID:2719184;gbkey=Gene;locus_tag=MAP1152'	1208196	4315	0	1195	0	0.28	2484	0	0.8	1350	0	0.42	1532	0	0.41	22440	0	5.97	0.48
'ID=gene1172;Name=MAP1153;Dbxref=GeneID:2717908;gbkey=Gene;locus_tag=MAP1153'	1208936	14	0	846	0	60.78	61	0	6.03	540	0	51.83	545	0	45.43	5	0	0.41	41.02
'ID=gene1172;Name=MAP1153;Dbxref=GeneID:2717908;gbkey=Gene;locus_tag=MAP1153'	1209324	5038	0	11486	0	2.29	11162	0	3.07	10588	0	2.82	18417	0	4.27	12522	0	2.85	3.11
'ID=gene1174;Name=MAP1155;Dbxref=GeneID:2719416;gbkey=Gene;locus_tag=MAP1155'	1210995	3709	0	1516	0	0.41	1238	0	0.46	2167	0	0.79	4137	0	1.3	5	0	0	0.74
'ID=gene1174;Name=MAP1155;Dbxref=GeneID:2719416;gbkey=Gene;locus_tag=MAP1155'	1211031	7275	0	11328	0	1.57	9091	0	1.73	8421	0	1.56	8844	0	1.42	5918	0	0.93	1.57
'ID=gene1174;Name=MAP1155;Dbxref=GeneID:2719416;gbkey=Gene;locus_tag=MAP1155'	1211037	2545	0	7190	0	2.84	2359	0	1.28	2832	0	1.5	6194	0	2.84	14	0	0.01	2.12
'ID=gene1174;Name=MAP1155;Dbxref=GeneID:2719416;gbkey=Gene;locus_tag=MAP1155'	1211167	8249	0	17881	0	2.18	16601	0	2.79	7990	0	1.3	8408	0	1.19	41275	0	5.74	1.86
'ID=gene1175;Name=MAP1156;Dbxref=GeneID:2719596;gbkey=Gene;locus_tag=MAP1156'	1212887	3245	0	2471	0	0.77	1659	0	0.71	1348	0	0.56	224	0	0.08	16444	0	5.82	0.53
'ID=gene1176;Name=MAP1157c;Dbxref=GeneID:2717913;gbkey=Gene;locus_tag=MAP1157c'	1213302	1143	0	379	0	0.33	96	0	0.12	1411	0	1.66	573	0	0.59	0	0	0	0.67
'IG'	1213914	18	0	12	0	0.67	10	0	0.77	7	0	0.52	13	0	0.84	0	0	0	0.7
'IG'	1213916	15848	0	17667	0	1.12	16735	0	1.46	14341	0	1.22	17131	0	1.26	4062	0	0.29	1.27
'ID=gene1177;Name=lipO;Dbxref=GeneID:2719407;gbkey=Gene;gene=lipO;locus_tag=MAP1158c'	1214459	1551	0	3056	0	1.98	1221	0	1.09	1560	0	1.35	2159	0	1.62	8750	0	6.48	1.51
'ID=gene1178;Name=fadD12_1;Dbxref=GeneID:2719173;gbkey=Gene;gene=fadD12_1;locus_tag=MAP1159c'	1216153	1847	0	2877	0	1.57	1886	0	1.41	4402	0	3.2	1756	0	1.11	55	0	0.03	1.82
'ID=gene1178;Name=fadD12_1;Dbxref=GeneID:2719173;gbkey=Gene;gene=fadD12_1;locus_tag=MAP1159c'	1216645	2686	0	1	0	0	0	0	0	7	0	0	568	0	0.25	1	0	0	0.06
[truncated: 5,786 more rows]

## Sheet: 0.2 x median
Alexander et al., 2009		Region Description	Genomic Position of TA	Average Output:Input Ratio 1-4	Genes depleted at 0.2 x median (old locus tag by Li et al., 2005)	Genes depleted at 0.2 x median (new locus tag by Wynne et al., 2009)	LSPp genes depleted at 0.2 x median (old locus tag by Li et al., 2005)	LSPp Genes depleted at 0.2 x median (new locus tag by Wynne et al., 2009)
		'ID=gene13;Name=MAP0012c;Dbxref=GeneID:2720424;gbkey=Gene;locus_tag=MAP0012c'	14364	0.12	ID=gene13;Name=MAP0012c;Dbxref=GeneID:2720424;gbkey=Gene;locus_tag=MAP0012c'	MAPK_3756	ID=gene871;Name=MAP0856c;Dbxref=GeneID:2720246;gbkey=Gene;locus_tag=MAP0856c'	MAPK_2912
median	1.54	'ID=gene13;Name=MAP0012c;Dbxref=GeneID:2720424;gbkey=Gene;locus_tag=MAP0012c'	14411	0.15	ID=gene21;Name=rodA;Dbxref=GeneID:2721388;gbkey=Gene;gene=rodA;locus_tag=MAP0020c'	MAPK_3748	ID=gene877;Name=MAP0862;Dbxref=GeneID:2718315;gbkey=Gene;locus_tag=MAP0862'	MAPK_2906
0.2 x median	0.31	'ID=gene21;Name=rodA;Dbxref=GeneID:2721388;gbkey=Gene;gene=rodA;locus_tag=MAP0020c'	21448	0.06	'ID=gene23;Name=MAP0022c;Dbxref=GeneID:2720370;gbkey=Gene;locus_tag=MAP0022c'	MAPK_3746	ID=gene880;Name=MAP0865;Dbxref=GeneID:2720832;gbkey=Gene;locus_tag=MAP0865'	MAPK_2903
total depleted genes	683	'ID=gene23;Name=MAP0022c;Dbxref=GeneID:2720370;gbkey=Gene;locus_tag=MAP0022c'	24384	0.23	'ID=gene27;Name=MAP0025;Dbxref=GeneID:2721747;gbkey=Gene;locus_tag=MAP0025'	MAPK_3743	ID=gene2173;Name=MAP2148;Dbxref=GeneID:2721579;gbkey=Gene;locus_tag=MAP2148'	MAPK_1620
depleted LSPp genes	33	'ID=gene27;Name=MAP0025;Dbxref=GeneID:2721747;gbkey=Gene;locus_tag=MAP0025'	27855	0.22	'ID=gene29;Name=MAP0027;Dbxref=GeneID:2719823;gbkey=Gene;locus_tag=MAP0027'	MAPK_3741	'ID=gene2175;Name=MAP2150;Dbxref=GeneID:2720801;gbkey=Gene;locus_tag=MAP2150'	MAPK_1618
		'ID=gene29;Name=MAP0027;Dbxref=GeneID:2719823;gbkey=Gene;locus_tag=MAP0027'	29631	0.16	'ID=gene30;Name=MAP0028c;Dbxref=GeneID:2718777;gbkey=Gene;locus_tag=MAP0028c'	MAPK_3740	'ID=gene2179;Name=MAP2154c;Dbxref=GeneID:2717876;gbkey=Gene;locus_tag=MAP2154c'	MAPK_1614
		'ID=gene29;Name=MAP0027;Dbxref=GeneID:2719823;gbkey=Gene;locus_tag=MAP0027'	30636	0.2	'ID=gene36;Name=MAP0034;Dbxref=GeneID:2719897;gbkey=Gene;locus_tag=MAP0034'	MAPK_3734	'ID=gene2182;Name=MAP2157;Dbxref=GeneID:2718412;gbkey=Gene;locus_tag=MAP2157'	MAPK_1611
LSPp4 (MAP0851-0866)		'ID=gene29;Name=MAP0027;Dbxref=GeneID:2719823;gbkey=Gene;locus_tag=MAP0027'	31341	0.08	'ID=gene40;Name=MAP0038;Dbxref=GeneID:2721187;gbkey=Gene;locus_tag=MAP0038'	MAPK_3730	ID=gene2183;Name=MAP2158;Dbxref=GeneID:2720209;gbkey=Gene;locus_tag=MAP2158'	MAPK_1610
LSPp11 (MAP2148-2158)		'IG'	32340	0.1	'ID=gene54;Name=glnQ;Dbxref=GeneID:2720393;gbkey=Gene;gene=glnQ;locus_tag=MAP0052c'	MAPK_3716	'ID=gene2210;Name=MAP2185c;Dbxref=GeneID:2717727;gbkey=Gene;locus_tag=MAP2185c'	MAPK_1583
LSPp12 (MAP2179-2196)		'IG'	32572	0.3	'ID=gene56;Name=MAP0054c;Dbxref=GeneID:2720363;gbkey=Gene;locus_tag=MAP0054c'	MAPK_3714	'ID=gene2212;Name=MAP2187c;Dbxref=GeneID:2720389;gbkey=Gene;locus_tag=MAP2187c'	MAPK_1581
LSPp14 (MAP3725-3764c)		'ID=gene30;Name=MAP0028c;Dbxref=GeneID:2718777;gbkey=Gene;locus_tag=MAP0028c'	33436	0.08	'ID=gene66;Name=ponA_1;Dbxref=GeneID:2718079;gbkey=Gene;gene=ponA_1;locus_tag=MAP0064'	MAPK_3704	'ID=gene2219;Name=MAP2194;Dbxref=GeneID:2718935;gbkey=Gene;locus_tag=MAP2194'	MAPK_1574
LSPp15 (MAP3771-3776c)		'IG'	33970	0.04	'ID=gene83;Name=MAP0081;Dbxref=GeneID:2718603;gbkey=Gene;locus_tag=MAP0081'	MAPK_3687	ID=gene3774;Name=MAP3731c;Dbxref=GeneID:2718815;gbkey=Gene;locus_tag=MAP3731c'	MAPK_0037
LSPp16 (MAP3814c-3818c)		'IG'	34626	0.16	'ID=gene92;Name=MAP0090c;Dbxref=GeneID:2718080;gbkey=Gene;locus_tag=MAP0090c'	MAPK_3678	'ID=gene3775;Name=MAP3732c;Dbxref=GeneID:2718816;gbkey=Gene;locus_tag=MAP3732c'	MAPK_0036
		'ID=gene36;Name=MAP0034;Dbxref=GeneID:2719897;gbkey=Gene;locus_tag=MAP0034'	40675	0.11	'ID=gene100;Name=MAP0098c;Dbxref=GeneID:2718329;gbkey=Gene;locus_tag=MAP0098c'	MAPK_3670	'ID=gene3776;Name=MAP3733c;Dbxref=GeneID:2717486;gbkey=Gene;locus_tag=MAP3733c'	MAPK_0035
		'ID=gene40;Name=MAP0038;Dbxref=GeneID:2721187;gbkey=Gene;locus_tag=MAP0038'	44882	0.25	'ID=gene106;Name=MAP0104;Dbxref=GeneID:2719295;gbkey=Gene;locus_tag=MAP0104'	MAPK_3664	'ID=gene3778;Name=MAP3735c;Dbxref=GeneID:2719216;gbkey=Gene;locus_tag=MAP3735c'	MAPK_0033
		'ID=gene40;Name=MAP0038;Dbxref=GeneID:2721187;gbkey=Gene;locus_tag=MAP0038'	44931	0.2	'ID=gene117;Name=MAP0115;Dbxref=GeneID:2718071;gbkey=Gene;locus_tag=MAP0115'	MAPK_3653	'ID=gene3782;Name=MAP3739c;Dbxref=GeneID:2721719;gbkey=Gene;locus_tag=MAP3739c'	MAPK_0029
		'ID=gene54;Name=glnQ;Dbxref=GeneID:2720393;gbkey=Gene;gene=glnQ;locus_tag=MAP0052c'	58578	0.3	'ID=gene118;Name=MAP0116;Dbxref=GeneID:2719397;gbkey=Gene;locus_tag=MAP0116'	MAPK_3652	'ID=gene3784;Name=MAP3741;Dbxref=GeneID:2721804;gbkey=Gene;locus_tag=MAP3741'	MAPK_0027
		'ID=gene54;Name=glnQ;Dbxref=GeneID:2720393;gbkey=Gene;gene=glnQ;locus_tag=MAP0052c'	58635	0.09	ID=gene121;Name=MAP0119c;Dbxref=GeneID:2720410;gbkey=Gene;locus_tag=MAP0119c'	MAPK_3649	'ID=gene3785;Name=MAP3742;Dbxref=GeneID:2721805;gbkey=Gene;locus_tag=MAP3742'	MAPK_0026
		'ID=gene56;Name=MAP0054c;Dbxref=GeneID:2720363;gbkey=Gene;locus_tag=MAP0054c'	60231	0.03	ID=gene125;Name=MAP0123;Dbxref=GeneID:2719854;gbkey=Gene;locus_tag=MAP0123'	MAPK_3645	'ID=gene3786;Name=MAP3743;Dbxref=GeneID:2721713;gbkey=Gene;locus_tag=MAP3743'	MAPK_0025
		'ID=gene66;Name=ponA_1;Dbxref=GeneID:2718079;gbkey=Gene;gene=ponA_1;locus_tag=MAP0064'	70531	0.02	ID=gene126;Name=MAP0124;Dbxref=GeneID:2721102;gbkey=Gene;locus_tag=MAP0124'	MAPK_3644	'ID=gene3788;Name=MAP3745;Dbxref=GeneID:2721710;gbkey=Gene;locus_tag=MAP3745'	MAPK_0023
		'IG'	76539	0.19	ID=gene129;Name=MAP0127;Dbxref=GeneID:2720366;gbkey=Gene;locus_tag=MAP0127'	MAPK_3641	'ID=gene3791;Name=IS1110;Dbxref=GeneID:2720880;gbkey=Gene;gene=IS1110;locus_tag=MAP3748c'	MAPK_0020
		'IG'	83562	0.12	ID=gene130;Name=MAP0128c;Dbxref=GeneID:2720740;gbkey=Gene;locus_tag=MAP0128c'	MAPK_3640	'ID=gene3793;Name=mmpS1;Dbxref=GeneID:2720603;gbkey=Gene;gene=mmpS1;locus_tag=MAP3750'	MAPK_0018
		'IG'	88367	0.3	ID=gene131;Name=MAP0129;Dbxref=GeneID:2717753;gbkey=Gene;locus_tag=MAP0129'	MAPK_3639	'ID=gene3794;Name=mmpL4_5;Dbxref=GeneID:2719653;gbkey=Gene;gene=mmpL4_5;locus_tag=MAP3751'	MAPK_0017
		'ID=gene83;Name=MAP0081;Dbxref=GeneID:2718603;gbkey=Gene;locus_tag=MAP0081'	91278	0.02	ID=gene135;Name=MAP0133c;Dbxref=GeneID:2720568;gbkey=Gene;locus_tag=MAP0133c'	MAPK_3635	'ID=gene3800;Name=MAP3757c;Dbxref=GeneID:2718825;gbkey=Gene;locus_tag=MAP3757c'	MAPK_0011
		'ID=gene83;Name=MAP0081;Dbxref=GeneID:2718603;gbkey=Gene;locus_tag=MAP0081'	91661	0.08	ID=gene137;Name=cmaA1;Dbxref=GeneID:2720450;gbkey=Gene;gene=cmaA1;locus_tag=MAP0135'	MAPK_3633	'ID=gene3802;Name=MAP3759c;Dbxref=GeneID:2718782;gbkey=Gene;locus_tag=MAP3759c'	MAPK_3761
		'ID=gene83;Name=MAP0081;Dbxref=GeneID:2718603;gbkey=Gene;locus_tag=MAP0081'	91772	0.14	ID=gene159;Name=PE_2;Dbxref=GeneID:2719522;gbkey=Gene;gene=PE_2;locus_tag=MAP0157'	MAPK_3611	'ID=gene3803;Name=MAP3760c;Dbxref=GeneID:2718701;gbkey=Gene;locus_tag=MAP3760c'	n.a.
		'ID=gene92;Name=MAP0090c;Dbxref=GeneID:2718080;gbkey=Gene;locus_tag=MAP0090c'	98565	0.27	ID=gene161;Name=MAP0159c;Dbxref=GeneID:2719576;gbkey=Gene;locus_tag=MAP0159c'	MAPK_3609	'ID=gene3806;Name=papA3_2;Dbxref=GeneID:2718962;gbkey=Gene;gene=papA3_2;locus_tag=MAP3763c'	MAPK_3765
		'IG'	104039	0.04	ID=gene173;Name=MAP0171c;Dbxref=GeneID:2718564;gbkey=Gene;locus_tag=MAP0171c'	MAPK_3597	'ID=gene3807;Name=pks2;Dbxref=GeneID:2718611;gbkey=Gene;gene=pks2;locus_tag=MAP3764c'	MAPK_3766
		'ID=gene100;Name=MAP0098c;Dbxref=GeneID:2718329;gbkey=Gene;locus_tag=MAP0098c'	104898	0.17	ID=gene177;Name=MAP0175c;Dbxref=GeneID:2718113;gbkey=Gene;locus_tag=MAP0175c'	MAPK_3593	'ID=gene3818;Name=MAP3775c;Dbxref=GeneID:2718885;gbkey=Gene;locus_tag=MAP3775c'	MAPK_3777
		'IG'	105785	0.24	ID=gene178;Name=MAP0176;Dbxref=GeneID:2717782;gbkey=Gene;locus_tag=MAP0176'	MAPK_3592	'ID=gene3819;Name=MAP3776c;Dbxref=GeneID:2718452;gbkey=Gene;locus_tag=MAP3776c'	MAPK_3778
		'IG'	109744	0.04	ID=gene180;Name=MAP0178c;Dbxref=GeneID:2719267;gbkey=Gene;locus_tag=MAP0178c'	MAPK_3590	'ID=gene3859;Name=MAP3816;Dbxref=GeneID:2718671;gbkey=Gene;locus_tag=MAP3816'	MAPK_3818
		'IG'	109866	0.16	ID=gene182;Name=MAP0180;Dbxref=GeneID:2719024;gbkey=Gene;locus_tag=MAP0180'	MAPK_3588	'ID=gene3860;Name=MAP3817c;Dbxref=GeneID:2718568;gbkey=Gene;locus_tag=MAP3817c'	MAPK_3819
		'IG'	110072	0.07	ID=gene190;Name=MAP0188c;Dbxref=GeneID:2718879;gbkey=Gene;locus_tag=MAP0188c'	MAPK_3580	'ID=gene3861;Name=MAP3818;Dbxref=GeneID:2718569;gbkey=Gene;locus_tag=MAP3818'	MAPK_3820
		'IG'	110781	0.09	ID=gene207;Name=MAP0205;Dbxref=GeneID:2717523;gbkey=Gene;locus_tag=MAP0205'	MAPK_3563
		'ID=gene106;Name=MAP0104;Dbxref=GeneID:2719295;gbkey=Gene;locus_tag=MAP0104'	111315	0.08	ID=gene208;Name=MAP0206;Dbxref=GeneID:2718980;gbkey=Gene;locus_tag=MAP0206'	MAPK_3562
		'ID=gene117;Name=MAP0115;Dbxref=GeneID:2718071;gbkey=Gene;locus_tag=MAP0115'	126279	0.04	ID=gene218;Name=fbpA;Dbxref=GeneID:2719713;gbkey=Gene;gene=fbpA;locus_tag=MAP0216'	MAPK_3552
		'ID=gene118;Name=MAP0116;Dbxref=GeneID:2719397;gbkey=Gene;locus_tag=MAP0116'	126553	0.27	ID=gene219;Name=fbpC1;Dbxref=GeneID:2717924;gbkey=Gene;gene=fbpC1;locus_tag=MAP0217'	MAPK_3551
		'ID=gene118;Name=MAP0116;Dbxref=GeneID:2719397;gbkey=Gene;locus_tag=MAP0116'	126740	0.2	ID=gene232;Name=embR_1;Dbxref=GeneID:2718314;gbkey=Gene;gene=embR_1;locus_tag=MAP0230'	MAPK_3538
		'ID=gene121;Name=MAP0119c;Dbxref=GeneID:2720410;gbkey=Gene;locus_tag=MAP0119c'	129438	0.19	ID=gene245;Name=MAP0243c;Dbxref=GeneID:2717716;gbkey=Gene;locus_tag=MAP0243c'	MAPK_3525
		'ID=gene125;Name=MAP0123;Dbxref=GeneID:2719854;gbkey=Gene;locus_tag=MAP0123'	131794	0.04	ID=gene259;Name=MAP0254c;Dbxref=GeneID:2719853;gbkey=Gene;locus_tag=MAP0254c'	MAPK_3514
		'ID=gene126;Name=MAP0124;Dbxref=GeneID:2721102;gbkey=Gene;locus_tag=MAP0124'	132410	0.28	ID=gene260;Name=MAP0255c;Dbxref=GeneID:2719766;gbkey=Gene;locus_tag=MAP0255c'	MAPK_3513
		'ID=gene129;Name=MAP0127;Dbxref=GeneID:2720366;gbkey=Gene;locus_tag=MAP0127'	135681	0.31	ID=gene261;Name=MAP0256;Dbxref=GeneID:2719620;gbkey=Gene;locus_tag=MAP0256'	MAPK_3512
		'ID=gene130;Name=MAP0128c;Dbxref=GeneID:2720740;gbkey=Gene;locus_tag=MAP0128c'	136669	0.02	ID=gene264;Name=MAP0259;Dbxref=GeneID:2720838;gbkey=Gene;locus_tag=MAP0259'	MAPK_3509
		'ID=gene131;Name=MAP0129;Dbxref=GeneID:2717753;gbkey=Gene;locus_tag=MAP0129'	137179	0.23	ID=gene275;Name=fadE36;Dbxref=GeneID:2721616;gbkey=Gene;gene=fadE36;locus_tag=MAP0270'	MAPK_3498
		'ID=gene135;Name=MAP0133c;Dbxref=GeneID:2720568;gbkey=Gene;locus_tag=MAP0133c'	141832	0.27	ID=gene276;Name=proX;Dbxref=GeneID:2718404;gbkey=Gene;gene=proX;locus_tag=MAP0271'	MAPK_3497
		'ID=gene137;Name=cmaA1;Dbxref=GeneID:2720450;gbkey=Gene;gene=cmaA1;locus_tag=MAP0135'	143819	0.18	ID=gene283;Name=MAP0278;Dbxref=GeneID:2721074;gbkey=Gene;locus_tag=MAP0278'	MAPK_3490
		'ID=gene159;Name=PE_2;Dbxref=GeneID:2719522;gbkey=Gene;gene=PE_2;locus_tag=MAP0157'	160048	0.13	ID=gene286;Name=celA;Dbxref=GeneID:2718312;gbkey=Gene;gene=celA;locus_tag=MAP0280'	MAPK_3488
		'IG'	161442	0.06	ID=gene290;Name=MAP0284c;Dbxref=GeneID:2720438;gbkey=Gene;locus_tag=MAP0284c'	MAPK_3484
		'ID=gene161;Name=MAP0159c;Dbxref=GeneID:2719576;gbkey=Gene;locus_tag=MAP0159c'	162071	0.11	ID=gene294;Name=MAP0288;Dbxref=GeneID:2719946;gbkey=Gene;locus_tag=MAP0288'	n.a.
		'ID=gene173;Name=MAP0171c;Dbxref=GeneID:2718564;gbkey=Gene;locus_tag=MAP0171c'	175059	0.15	'ID=gene304;Name=MAP0298;Dbxref=GeneID:2717503;gbkey=Gene;locus_tag=MAP0298'	MAPK_3470
		'ID=gene177;Name=MAP0175c;Dbxref=GeneID:2718113;gbkey=Gene;locus_tag=MAP0175c'	182789	0.26	ID=gene315;Name=MAP0309c;Dbxref=GeneID:2720447;gbkey=Gene;locus_tag=MAP0309c'	MAPK_3459
		'ID=gene177;Name=MAP0175c;Dbxref=GeneID:2718113;gbkey=Gene;locus_tag=MAP0175c'	182919	0.15	ID=gene324;Name=MAP0318;Dbxref=GeneID:2720036;gbkey=Gene;locus_tag=MAP0318'	MAPK_3450
		'IG'	183651	0.18	ID=gene326;Name=MAP0320;Dbxref=GeneID:2719746;gbkey=Gene;locus_tag=MAP0320'	MAPK_3448
		'ID=gene178;Name=MAP0176;Dbxref=GeneID:2717782;gbkey=Gene;locus_tag=MAP0176'	183821	0.28	ID=gene331;Name=MAP0324;Dbxref=GeneID:2717598;gbkey=Gene;locus_tag=MAP0324'	MAPK_3444
		'ID=gene180;Name=MAP0178c;Dbxref=GeneID:2719267;gbkey=Gene;locus_tag=MAP0178c'	185742	0	ID=gene343;Name=MAP0336c;Dbxref=GeneID:2719775;gbkey=Gene;locus_tag=MAP0336c'	MAPK_3432
		'ID=gene180;Name=MAP0178c;Dbxref=GeneID:2719267;gbkey=Gene;locus_tag=MAP0178c'	186177	0.22	ID=gene345;Name=MAP0338c;Dbxref=GeneID:2717932;gbkey=Gene;locus_tag=MAP0338c'	MAPK_3430
		'ID=gene182;Name=MAP0180;Dbxref=GeneID:2719024;gbkey=Gene;locus_tag=MAP0180'	187677	0.26	ID=gene346;Name=MAP0339c;Dbxref=GeneID:2720420;gbkey=Gene;locus_tag=MAP0339c'	MAPK_3429
		'ID=gene190;Name=MAP0188c;Dbxref=GeneID:2718879;gbkey=Gene;locus_tag=MAP0188c'	193907	0.02	ID=gene348;Name=ligC;Dbxref=GeneID:2720969;gbkey=Gene;gene=ligC;locus_tag=MAP0341'	MAPK_3427
		'IG'	209517	0.02	ID=gene350;Name=MAP0343;Dbxref=GeneID:2717501;gbkey=Gene;locus_tag=MAP0343'	MAPK_3425
		'IG'	209553	0.1	ID=gene354;Name=MAP0347c;Dbxref=GeneID:2717742;gbkey=Gene;locus_tag=MAP0347c'	MAPK_3421
		'ID=gene207;Name=MAP0205;Dbxref=GeneID:2717523;gbkey=Gene;locus_tag=MAP0205'	209757	0.14	ID=gene384;Name=MAP0376c;Dbxref=GeneID:2718192;gbkey=Gene;locus_tag=MAP0376c'	MAPK_3392
		'ID=gene208;Name=MAP0206;Dbxref=GeneID:2718980;gbkey=Gene;locus_tag=MAP0206'	211042	0.14	ID=gene395;Name=MAP0387;Dbxref=GeneID:2720955;gbkey=Gene;locus_tag=MAP0387'	MAPK_3381
		'IG'	215911	0.06	ID=gene399;Name=MAP0390c;Dbxref=GeneID:2720065;gbkey=Gene;locus_tag=MAP0390c'	MAPK_3378
		'IG'	216067	0.22	ID=gene406;Name=MAP0397;Dbxref=GeneID:2721571;gbkey=Gene;locus_tag=MAP0397'	MAPK_3371
		'ID=gene218;Name=fbpA;Dbxref=GeneID:2719713;gbkey=Gene;gene=fbpA;locus_tag=MAP0216'	223851	0.14	ID=gene409;Name=nth;Dbxref=GeneID:2720199;gbkey=Gene;gene=nth;locus_tag=MAP0400'	MAPK_3368
		'ID=gene219;Name=fbpC1;Dbxref=GeneID:2717924;gbkey=Gene;gene=fbpC1;locus_tag=MAP0217'	224969	0.28	ID=gene413;Name=ephE;Dbxref=GeneID:2719280;gbkey=Gene;gene=ephE;locus_tag=MAP0404c'	MAPK_3364
		'ID=gene232;Name=embR_1;Dbxref=GeneID:2718314;gbkey=Gene;gene=embR_1;locus_tag=MAP0230'	248469	0.23	ID=gene416;Name=acs;Dbxref=GeneID:2721073;gbkey=Gene;gene=acs;locus_tag=MAP0407c'	MAPK_3361
		'ID=gene232;Name=embR_1;Dbxref=GeneID:2718314;gbkey=Gene;gene=embR_1;locus_tag=MAP0230'	248892	0.29	ID=gene438;Name=MAP0428;Dbxref=GeneID:2721243;gbkey=Gene;locus_tag=MAP0428'	MAPK_3340
		'ID=gene245;Name=MAP0243c;Dbxref=GeneID:2717716;gbkey=Gene;locus_tag=MAP0243c'	265260	0.22	ID=gene444;Name=MAP0434;Dbxref=GeneID:2719430;gbkey=Gene;locus_tag=MAP0434'	MAPK_3334
		'ID=gene259;Name=MAP0254c;Dbxref=GeneID:2719853;gbkey=Gene;locus_tag=MAP0254c'	275636	0.13	ID=gene475;Name=MAP0465;Dbxref=GeneID:2721725;gbkey=Gene;locus_tag=MAP0465'	MAPK_3303
		'ID=gene260;Name=MAP0255c;Dbxref=GeneID:2719766;gbkey=Gene;locus_tag=MAP0255c'	276201	0.28	ID=gene479;Name=mutY;Dbxref=GeneID:2721391;gbkey=Gene;gene=mutY;locus_tag=MAP0469c'	MAPK_3299
		'ID=gene261;Name=MAP0256;Dbxref=GeneID:2719620;gbkey=Gene;locus_tag=MAP0256'	277007	0.19	ID=gene483;Name=radA;Dbxref=GeneID:2721792;gbkey=Gene;gene=radA;locus_tag=MAP0473c'	MAPK_3295
		'ID=gene264;Name=MAP0259;Dbxref=GeneID:2720838;gbkey=Gene;locus_tag=MAP0259'	279148	0.11	ID=gene490;Name=MAP0480;Dbxref=GeneID:2720683;gbkey=Gene;locus_tag=MAP0480'	MAPK_3288
		'ID=gene275;Name=fadE36;Dbxref=GeneID:2721616;gbkey=Gene;gene=fadE36;locus_tag=MAP0270'	290316	0.18	ID=gene499;Name=MAP0489c;Dbxref=GeneID:2721746;gbkey=Gene;locus_tag=MAP0489c'	MAPK_3279
		'ID=gene276;Name=proX;Dbxref=GeneID:2718404;gbkey=Gene;gene=proX;locus_tag=MAP0271'	291223	0	ID=gene500;Name=MAP0490;Dbxref=GeneID:2719965;gbkey=Gene;locus_tag=MAP0490'	MAPK_3278
		'ID=gene283;Name=MAP0278;Dbxref=GeneID:2721074;gbkey=Gene;locus_tag=MAP0278'	296390	0.12	ID=gene507;Name=MAP0497;Dbxref=GeneID:2720064;gbkey=Gene;locus_tag=MAP0497'	MAPK_3271
		'ID=gene286;Name=celA;Dbxref=GeneID:2718312;gbkey=Gene;gene=celA;locus_tag=MAP0280'	298092	0.26	ID=gene532;Name=MAP0522;Dbxref=GeneID:2719635;gbkey=Gene;locus_tag=MAP0522'	MAPK_3246
		'ID=gene290;Name=MAP0284c;Dbxref=GeneID:2720438;gbkey=Gene;locus_tag=MAP0284c'	302122	0.18	ID=gene538;Name=MAP0528;Dbxref=GeneID:2719779;gbkey=Gene;locus_tag=MAP0528'	MAPK_3240
		'ID=gene294;Name=MAP0288;Dbxref=GeneID:2719946;gbkey=Gene;locus_tag=MAP0288'	306229	0.25	ID=gene540;Name=MAP0530c;Dbxref=GeneID:2719710;gbkey=Gene;locus_tag=MAP0530c'	MAPK_3238
		'ID=gene304;Name=MAP0298;Dbxref=GeneID:2717503;gbkey=Gene;locus_tag=MAP0298'	317804	0	ID=gene543;Name=MAP0533;Dbxref=GeneID:2717582;gbkey=Gene;locus_tag=MAP0533'	MAPK_3235
		'ID=gene315;Name=MAP0309c;Dbxref=GeneID:2720447;gbkey=Gene;locus_tag=MAP0309c'	330623	0.02	ID=gene549;Name=MAP0539;Dbxref=GeneID:2721707;gbkey=Gene;locus_tag=MAP0539'	MAPK_3229
		'ID=gene315;Name=MAP0309c;Dbxref=GeneID:2720447;gbkey=Gene;locus_tag=MAP0309c'	330773	0.19	ID=gene554;Name=MAP0544c;Dbxref=GeneID:2720850;gbkey=Gene;locus_tag=MAP0544c'	MAPK_3224
		'ID=gene315;Name=MAP0309c;Dbxref=GeneID:2720447;gbkey=Gene;locus_tag=MAP0309c'	330935	0.06	ID=gene560;Name=fadD19_1;Dbxref=GeneID:2720645;gbkey=Gene;gene=fadD19_1;locus_tag=MAP0550'	MAPK_3218
		'ID=gene324;Name=MAP0318;Dbxref=GeneID:2720036;gbkey=Gene;locus_tag=MAP0318'	340635	0.05	ID=gene569;Name=fadE26_1;Dbxref=GeneID:2721783;gbkey=Gene;gene=fadE26_1;locus_tag=MAP0559c'	MAPK_3209
		'ID=gene326;Name=MAP0320;Dbxref=GeneID:2719746;gbkey=Gene;locus_tag=MAP0320'	342548	0.13	'ID=gene583;Name=otsA;Dbxref=GeneID:2721288;gbkey=Gene;gene=otsA;locus_tag=MAP0573c'	MAPK_3195
		'ID=gene331;Name=MAP0324;Dbxref=GeneID:2717598;gbkey=Gene;locus_tag=MAP0324'	348057	0.13	ID=gene584;Name=pstB;Dbxref=GeneID:2719058;gbkey=Gene;gene=pstB;locus_tag=MAP0574'	MAPK_3194
		'ID=gene343;Name=MAP0336c;Dbxref=GeneID:2719775;gbkey=Gene;locus_tag=MAP0336c'	359426	0.14	ID=gene589;Name=cpsA;Dbxref=GeneID:2718865;gbkey=Gene;gene=cpsA;locus_tag=MAP0579c'	MAPK_3189
		'ID=gene345;Name=MAP0338c;Dbxref=GeneID:2717932;gbkey=Gene;locus_tag=MAP0338c'	362375	0.15	ID=gene592;Name=bpoA;Dbxref=GeneID:2719634;gbkey=Gene;gene=bpoA;locus_tag=MAP0582'	MAPK_3186
		'ID=gene346;Name=MAP0339c;Dbxref=GeneID:2720420;gbkey=Gene;locus_tag=MAP0339c'	363859	0	ID=gene596;Name=MAP0586c;Dbxref=GeneID:2721033;gbkey=Gene;locus_tag=MAP0586c'	MAPK_3182
		'ID=gene348;Name=ligC;Dbxref=GeneID:2720969;gbkey=Gene;gene=ligC;locus_tag=MAP0341'	366652	0.28	ID=gene598;Name=MAP0588;Dbxref=GeneID:2717884;gbkey=Gene;locus_tag=MAP0588'	MAPK_3180
		'ID=gene350;Name=MAP0343;Dbxref=GeneID:2717501;gbkey=Gene;locus_tag=MAP0343'	368453	0.01	ID=gene599;Name=MAP0589c;Dbxref=GeneID:2719604;gbkey=Gene;locus_tag=MAP0589c'	MAPK_3179
		'ID=gene354;Name=MAP0347c;Dbxref=GeneID:2717742;gbkey=Gene;locus_tag=MAP0347c'	371525	0	ID=gene603;Name=phoR;Dbxref=GeneID:2718282;gbkey=Gene;gene=phoR;locus_tag=MAP0592'	MAPK_3176
		'ID=gene354;Name=MAP0347c;Dbxref=GeneID:2717742;gbkey=Gene;locus_tag=MAP0347c'	372278	0.15	ID=gene606;Name=adhB;Dbxref=GeneID:2718535;gbkey=Gene;gene=adhB;locus_tag=MAP0595c'	MAPK_3173
		'IG'	391235	0.03	ID=gene613;Name=aldA_1;Dbxref=GeneID:2721607;gbkey=Gene;gene=aldA_1;locus_tag=MAP0602'	MAPK_3166
		'ID=gene384;Name=MAP0376c;Dbxref=GeneID:2718192;gbkey=Gene;locus_tag=MAP0376c'	403915	0.06	ID=gene620;Name=MAP0609;Dbxref=GeneID:2719229;gbkey=Gene;locus_tag=MAP0609'	MAPK_3159
		'IG'	405689	0.3	ID=gene621;Name=MAP0610c;Dbxref=GeneID:2720187;gbkey=Gene;locus_tag=MAP0610c'	MAPK_3158
		'IG'	409974	0.17	ID=gene630;Name=MAP0619c;Dbxref=GeneID:2721303;gbkey=Gene;locus_tag=MAP0619c'	MAPK_3149
		'ID=gene395;Name=MAP0387;Dbxref=GeneID:2720955;gbkey=Gene;locus_tag=MAP0387'	410151	0.1	ID=gene641;Name=MAP0630c;Dbxref=GeneID:2721546;gbkey=Gene;locus_tag=MAP0630c'	MAPK_3138
		'ID=gene399;Name=MAP0390c;Dbxref=GeneID:2720065;gbkey=Gene;locus_tag=MAP0390c'	414108	0.25	ID=gene643;Name=pepC;Dbxref=GeneID:2719619;gbkey=Gene;gene=pepC;locus_tag=MAP0632'	MAPK_3136
		'ID=gene406;Name=MAP0397;Dbxref=GeneID:2721571;gbkey=Gene;locus_tag=MAP0397'	422204	0.03	ID=gene659;Name=MAP0648c;Dbxref=GeneID:2720912;gbkey=Gene;locus_tag=MAP0648c'	MAPK_3120
		'IG'	423106	0.09	ID=gene664;Name=pstA1_1;Dbxref=GeneID:2721012;gbkey=Gene;gene=pstA1_1;locus_tag=MAP0653'	MAPK_3115
		'ID=gene409;Name=nth;Dbxref=GeneID:2720199;gbkey=Gene;gene=nth;locus_tag=MAP0400'	423909	0.1	ID=gene667;Name=MAP0656c;Dbxref=GeneID:2719941;gbkey=Gene;locus_tag=MAP0656c'	MAPK_3112
		'ID=gene413;Name=ephE;Dbxref=GeneID:2719280;gbkey=Gene;gene=ephE;locus_tag=MAP0404c'	427326	0.02	ID=gene673;Name=MAP0662c;Dbxref=GeneID:2718983;gbkey=Gene;locus_tag=MAP0662c'	MAPK_3106
		'ID=gene416;Name=acs;Dbxref=GeneID:2721073;gbkey=Gene;gene=acs;locus_tag=MAP0407c'	431195	0.09	ID=gene675;Name=MAP0664c;Dbxref=GeneID:2718989;gbkey=Gene;locus_tag=MAP0664c'	MAPK_3104
		'IG'	455391	0.11	ID=gene682;Name=MAP0667;Dbxref=GeneID:2719626;gbkey=Gene;locus_tag=MAP0667'	MAPK_3101
		'ID=gene438;Name=MAP0428;Dbxref=GeneID:2721243;gbkey=Gene;locus_tag=MAP0428'	455511	0.08	ID=gene683;Name=MAP0668;Dbxref=GeneID:2720381;gbkey=Gene;locus_tag=MAP0668'	MAPK_3100
		'ID=gene438;Name=MAP0428;Dbxref=GeneID:2721243;gbkey=Gene;locus_tag=MAP0428'	456360	0.07	ID=gene685;Name=lpqR;Dbxref=GeneID:2718908;gbkey=Gene;gene=lpqR;locus_tag=MAP0670'	MAPK_3098
		'ID=gene444;Name=MAP0434;Dbxref=GeneID:2719430;gbkey=Gene;locus_tag=MAP0434'	461996	0.02	ID=gene688;Name=MAP0673;Dbxref=GeneID:2719760;gbkey=Gene;locus_tag=MAP0673'	MAPK_3095
		'IG'	463542	0.08	ID=gene690;Name=MAP0675;Dbxref=GeneID:2719350;gbkey=Gene;locus_tag=MAP0675'	MAPK_3093
		'IG'	481333	0.09	ID=gene692;Name=MAP0677c;Dbxref=GeneID:2718354;gbkey=Gene;locus_tag=MAP0677c'	MAPK_3091
		'IG'	482775	0.14	ID=gene697;Name=MAP0682;Dbxref=GeneID:2720906;gbkey=Gene;locus_tag=MAP0682'	MAPK_3086
		'IG'	488207	0.01	ID=gene700;Name=MAP0685;Dbxref=GeneID:2720003;gbkey=Gene;locus_tag=MAP0685'	MAPK_3083
		'IG'	488255	0.02	ID=gene701;Name=MAP0686;Dbxref=GeneID:2719347;gbkey=Gene;locus_tag=MAP0686'	MAPK_3082
		'ID=gene475;Name=MAP0465;Dbxref=GeneID:2721725;gbkey=Gene;locus_tag=MAP0465'	493715	0.17	ID=gene719;Name=MAP0704;Dbxref=GeneID:2721690;gbkey=Gene;locus_tag=MAP0704'	MAPK_3064
		'ID=gene479;Name=mutY;Dbxref=GeneID:2721391;gbkey=Gene;gene=mutY;locus_tag=MAP0469c'	497170	0.15	ID=gene721;Name=MAP0706;Dbxref=GeneID:2720520;gbkey=Gene;locus_tag=MAP0706'	MAPK_3062
		'ID=gene483;Name=radA;Dbxref=GeneID:2721792;gbkey=Gene;gene=radA;locus_tag=MAP0473c'	501241	0.06	ID=gene726;Name=MAP0711c;Dbxref=GeneID:2719750;gbkey=Gene;locus_tag=MAP0711c'	MAPK_3057
		'ID=gene483;Name=radA;Dbxref=GeneID:2721792;gbkey=Gene;gene=radA;locus_tag=MAP0473c'	501652	0.17	ID=gene727;Name=MAP0712c;Dbxref=GeneID:2719880;gbkey=Gene;locus_tag=MAP0712c'	MAPK_3056
		'ID=gene490;Name=MAP0480;Dbxref=GeneID:2720683;gbkey=Gene;locus_tag=MAP0480'	507302	0.01	ID=gene739;Name=fadA6_2;Dbxref=GeneID:2717860;gbkey=Gene;gene=fadA6_2;locus_tag=MAP0724'	MAPK_3044
		'ID=gene499;Name=MAP0489c;Dbxref=GeneID:2721746;gbkey=Gene;locus_tag=MAP0489c'	516658	0.17	ID=gene747;Name=MAP0732c;Dbxref=GeneID:2720462;gbkey=Gene;locus_tag=MAP0732c'	MAPK_3036
		'ID=gene500;Name=MAP0490;Dbxref=GeneID:2719965;gbkey=Gene;locus_tag=MAP0490'	517357	0.25	ID=gene754;Name=MAP0739;Dbxref=GeneID:2719137;gbkey=Gene;locus_tag=MAP0739'	MAPK_3029
		'IG'	518471	0.04	ID=gene755;Name=MAP0740c;Dbxref=GeneID:2721466;gbkey=Gene;locus_tag=MAP0740c'	MAPK_3028
		'IG'	519287	0.28	ID=gene756;Name=MAP0741c;Dbxref=GeneID:2718418;gbkey=Gene;locus_tag=MAP0741c'	MAPK_3027
		'ID=gene507;Name=MAP0497;Dbxref=GeneID:2720064;gbkey=Gene;locus_tag=MAP0497'	525099	0.04	ID=gene758;Name=MAP0743c;Dbxref=GeneID:2720032;gbkey=Gene;locus_tag=MAP0743c'	MAPK_3025
		'IG'	547943	0.3	ID=gene770;Name=aldA_2;Dbxref=GeneID:2720307;gbkey=Gene;gene=aldA_2;locus_tag=MAP0755'	MAPK_3013
		'ID=gene532;Name=MAP0522;Dbxref=GeneID:2719635;gbkey=Gene;locus_tag=MAP0522'	549066	0.24	ID=gene772;Name=MAP0757;Dbxref=GeneID:2721540;gbkey=Gene;locus_tag=MAP0757'	MAPK_3011
		'ID=gene538;Name=MAP0528;Dbxref=GeneID:2719779;gbkey=Gene;locus_tag=MAP0528'	554150	0.14	ID=gene773;Name=MAP0758;Dbxref=GeneID:2721646;gbkey=Gene;locus_tag=MAP0758'	MAPK_3010
		'ID=gene540;Name=MAP0530c;Dbxref=GeneID:2719710;gbkey=Gene;locus_tag=MAP0530c'	557328	0.22	ID=gene782;Name=MAP0767c;Dbxref=GeneID:2719900;gbkey=Gene;locus_tag=MAP0767c'	MAPK_3001
		'ID=gene543;Name=MAP0533;Dbxref=GeneID:2717582;gbkey=Gene;locus_tag=MAP0533'	559568	0.26	ID=gene783;Name=MAP0768c;Dbxref=GeneID:2720094;gbkey=Gene;locus_tag=MAP0768c'	MAPK_3000
		'ID=gene549;Name=MAP0539;Dbxref=GeneID:2721707;gbkey=Gene;locus_tag=MAP0539'	564887	0.12	ID=gene793;Name=MAP0778;Dbxref=GeneID:2717947;gbkey=Gene;locus_tag=MAP0778'	MAPK_2990
		'ID=gene554;Name=MAP0544c;Dbxref=GeneID:2720850;gbkey=Gene;locus_tag=MAP0544c'	568895	0.14	ID=gene794;Name=MAP0779;Dbxref=GeneID:2720478;gbkey=Gene;locus_tag=MAP0779'	MAPK_2989
		'IG'	573101	0.07	ID=gene801;Name=MAP0786;Dbxref=GeneID:2719776;gbkey=Gene;locus_tag=MAP0786'	MAPK_2982
		'ID=gene560;Name=fadD19_1;Dbxref=GeneID:2720645;gbkey=Gene;gene=fadD19_1;locus_tag=MAP0550'	575145	0.23	ID=gene803;Name=MAP0788c;Dbxref=GeneID:2717564;gbkey=Gene;locus_tag=MAP0788c'	MAPK_2980
		'ID=gene569;Name=fadE26_1;Dbxref=GeneID:2721783;gbkey=Gene;gene=fadE26_1;locus_tag=MAP0559c'	584400	0.19	ID=gene816;Name=MAP0801;Dbxref=GeneID:2719489;gbkey=Gene;locus_tag=MAP0801'	MAPK_2967
		'ID=gene583;Name=otsA;Dbxref=GeneID:2721288;gbkey=Gene;gene=otsA;locus_tag=MAP0573c'	598083	0.06	ID=gene820;Name=MAP0805c;Dbxref=GeneID:2717573;gbkey=Gene;locus_tag=MAP0805c'	MAPK_2963
		'ID=gene584;Name=pstB;Dbxref=GeneID:2719058;gbkey=Gene;gene=pstB;locus_tag=MAP0574'	599618	0.14	ID=gene826;Name=fadE10;Dbxref=GeneID:2718841;gbkey=Gene;gene=fadE10;locus_tag=MAP0811'	MAPK_2957
		'ID=gene589;Name=cpsA;Dbxref=GeneID:2718865;gbkey=Gene;gene=cpsA;locus_tag=MAP0579c'	603729	0.29	ID=gene827;Name=MAP0812;Dbxref=GeneID:2720006;gbkey=Gene;locus_tag=MAP0812'	MAPK_2956
		'IG'	605823	0.03	ID=gene831;Name=MAP0816;Dbxref=GeneID:2720738;gbkey=Gene;locus_tag=MAP0816'	MAPK_2952
		'ID=gene592;Name=bpoA;Dbxref=GeneID:2719634;gbkey=Gene;gene=bpoA;locus_tag=MAP0582'	607933	0	ID=gene840;Name=fprB;Dbxref=GeneID:2718505;gbkey=Gene;gene=fprB;locus_tag=MAP0825'	MAPK_2943
		'ID=gene596;Name=MAP0586c;Dbxref=GeneID:2721033;gbkey=Gene;locus_tag=MAP0586c'	611112	0.11	ID=gene842;Name=citA;Dbxref=GeneID:2720504;gbkey=Gene;gene=citA;locus_tag=MAP0827c'	MAPK_2941
		'ID=gene596;Name=MAP0586c;Dbxref=GeneID:2721033;gbkey=Gene;locus_tag=MAP0586c'	611178	0	ID=gene848;Name=MAP0833c;Dbxref=GeneID:2717922;gbkey=Gene;locus_tag=MAP0833c'	MAPK_2935
		'ID=gene598;Name=MAP0588;Dbxref=GeneID:2717884;gbkey=Gene;locus_tag=MAP0588'	613149	0.01	ID=gene857;Name=MAP0842;Dbxref=GeneID:2718595;gbkey=Gene;locus_tag=MAP0842'	MAPK_2926
		'ID=gene599;Name=MAP0589c;Dbxref=GeneID:2719604;gbkey=Gene;locus_tag=MAP0589c'	615237	0.08	ID=gene858;Name=ctpE;Dbxref=GeneID:2717617;gbkey=Gene;gene=ctpE;locus_tag=MAP0843'	MAPK_2925
		'ID=gene599;Name=MAP0589c;Dbxref=GeneID:2719604;gbkey=Gene;locus_tag=MAP0589c'	616086	0.09	ID=gene862;Name=MAP0847;Dbxref=GeneID:2720857;gbkey=Gene;locus_tag=MAP0847'	MAPK_2921
		'IG'	616206	0.11	ID=gene864;Name=MAP0849c;Dbxref=GeneID:2719884;gbkey=Gene;locus_tag=MAP0849c'	MAPK_2919
		'ID=gene603;Name=phoR;Dbxref=GeneID:2718282;gbkey=Gene;gene=phoR;locus_tag=MAP0592'	618056	0.27	ID=gene865;Name=MAP0850c;Dbxref=GeneID:2718972;gbkey=Gene;locus_tag=MAP0850c'	MAPK_2918
		'ID=gene606;Name=adhB;Dbxref=GeneID:2718535;gbkey=Gene;gene=adhB;locus_tag=MAP0595c'	620861	0.31	ID=gene871;Name=MAP0856c;Dbxref=GeneID:2720246;gbkey=Gene;locus_tag=MAP0856c'	MAPK_2912
		'ID=gene613;Name=aldA_1;Dbxref=GeneID:2721607;gbkey=Gene;gene=aldA_1;locus_tag=MAP0602'	627176	0.13	ID=gene877;Name=MAP0862;Dbxref=GeneID:2718315;gbkey=Gene;locus_tag=MAP0862'	MAPK_2906
		'ID=gene613;Name=aldA_1;Dbxref=GeneID:2721607;gbkey=Gene;gene=aldA_1;locus_tag=MAP0602'	628157	0.21	ID=gene880;Name=MAP0865;Dbxref=GeneID:2720832;gbkey=Gene;locus_tag=MAP0865'	MAPK_2903
		'ID=gene620;Name=MAP0609;Dbxref=GeneID:2719229;gbkey=Gene;locus_tag=MAP0609'	634351	0.14	ID=gene884;Name=MAP0868c;Dbxref=GeneID:2717837;gbkey=Gene;locus_tag=MAP0868c'	MAPK_2900
		'ID=gene621;Name=MAP0610c;Dbxref=GeneID:2720187;gbkey=Gene;locus_tag=MAP0610c'	635563	0.18	ID=gene886;Name=MAP0870c;Dbxref=GeneID:2718269;gbkey=Gene;locus_tag=MAP0870c'	MAPK_2898
		'ID=gene630;Name=MAP0619c;Dbxref=GeneID:2721303;gbkey=Gene;locus_tag=MAP0619c'	645652	0.28	ID=gene891;Name=MAP0875c;Dbxref=GeneID:2718262;gbkey=Gene;locus_tag=MAP0875c'	MAPK_2893
		'ID=gene641;Name=MAP0630c;Dbxref=GeneID:2721546;gbkey=Gene;locus_tag=MAP0630c'	653567	0.29	ID=gene893;Name=MAP0877c;Dbxref=GeneID:2718091;gbkey=Gene;locus_tag=MAP0877c'	MAPK_2891
		'ID=gene641;Name=MAP0630c;Dbxref=GeneID:2721546;gbkey=Gene;locus_tag=MAP0630c'	653900	0.3	ID=gene896;Name=MAP0880;Dbxref=GeneID:2719794;gbkey=Gene;locus_tag=MAP0880'	MAPK_2888
		'ID=gene643;Name=pepC;Dbxref=GeneID:2719619;gbkey=Gene;gene=pepC;locus_tag=MAP0632'	655456	0.08	ID=gene904;Name=MAP0888;Dbxref=GeneID:2720534;gbkey=Gene;locus_tag=MAP0888'	MAPK_2880
		'ID=gene643;Name=pepC;Dbxref=GeneID:2719619;gbkey=Gene;gene=pepC;locus_tag=MAP0632'	655504	0.03	ID=gene911;Name=MAP0895c;Dbxref=GeneID:2719840;gbkey=Gene;locus_tag=MAP0895c'	MAPK_2873
		'IG'	663882	0.01	ID=gene916;Name=MAP0900;Dbxref=GeneID:2720779;gbkey=Gene;locus_tag=MAP0900'	MAPK_2868
		'ID=gene659;Name=MAP0648c;Dbxref=GeneID:2720912;gbkey=Gene;locus_tag=MAP0648c'	669414	0	ID=gene917;Name=MAP0901;Dbxref=GeneID:2718955;gbkey=Gene;locus_tag=MAP0901'	MAPK_2867
		'ID=gene659;Name=MAP0648c;Dbxref=GeneID:2720912;gbkey=Gene;locus_tag=MAP0648c'	669907	0.13	ID=gene921;Name=MAP0905;Dbxref=GeneID:2720979;gbkey=Gene;locus_tag=MAP0905'	MAPK_2863
		'ID=gene659;Name=MAP0648c;Dbxref=GeneID:2720912;gbkey=Gene;locus_tag=MAP0648c'	670193	0	ID=gene924;Name=MAP0908c;Dbxref=GeneID:2719676;gbkey=Gene;locus_tag=MAP0908c'	MAPK_2860
		'ID=gene664;Name=pstA1_1;Dbxref=GeneID:2721012;gbkey=Gene;gene=pstA1_1;locus_tag=MAP0653'	675211	0.25	ID=gene937;Name=MAP0921c;Dbxref=GeneID:2719767;gbkey=Gene;locus_tag=MAP0921c'	MAPK_2847
		'ID=gene667;Name=MAP0656c;Dbxref=GeneID:2719941;gbkey=Gene;locus_tag=MAP0656c'	677881	0.07	ID=gene954;Name=MAP0937;Dbxref=GeneID:2718677;gbkey=Gene;locus_tag=MAP0937'	MAPK_2831
		'ID=gene667;Name=MAP0656c;Dbxref=GeneID:2719941;gbkey=Gene;locus_tag=MAP0656c'	677947	0.08	ID=gene963;Name=MAP0946c;Dbxref=GeneID:2720993;gbkey=Gene;locus_tag=MAP0946c'	MAPK_2822
		'ID=gene667;Name=MAP0656c;Dbxref=GeneID:2719941;gbkey=Gene;locus_tag=MAP0656c'	678169	0.23	ID=gene966;Name=MAP0949;Dbxref=GeneID:2718522;gbkey=Gene;locus_tag=MAP0949'	MAPK_2819
		'ID=gene673;Name=MAP0662c;Dbxref=GeneID:2718983;gbkey=Gene;locus_tag=MAP0662c'	684354	0	ID=gene968;Name=MAP0951;Dbxref=GeneID:2718790;gbkey=Gene;locus_tag=MAP0951'	MAPK_2817
		'ID=gene675;Name=MAP0664c;Dbxref=GeneID:2718989;gbkey=Gene;locus_tag=MAP0664c'	686597	0.08	ID=gene979;Name=MAP0962c;Dbxref=GeneID:2720929;gbkey=Gene;locus_tag=MAP0962c'	MAPK_2806
		'ID=gene682;Name=MAP0667;Dbxref=GeneID:2719626;gbkey=Gene;locus_tag=MAP0667'	689320	0.03	ID=gene981;Name=MAP0964c;Dbxref=GeneID:2721285;gbkey=Gene;locus_tag=MAP0964c'	MAPK_2804
		'ID=gene683;Name=MAP0668;Dbxref=GeneID:2720381;gbkey=Gene;locus_tag=MAP0668'	689372	0.03	ID=gene984;Name=MAP0967;Dbxref=GeneID:2719429;gbkey=Gene;locus_tag=MAP0967'	MAPK_2801
		'ID=gene683;Name=MAP0668;Dbxref=GeneID:2720381;gbkey=Gene;locus_tag=MAP0668'	689420	0.12	ID=gene990;Name=MAP0973;Dbxref=GeneID:2717655;gbkey=Gene;locus_tag=MAP0973'	MAPK_2795
		'IG'	691494	0.01	ID=gene994;Name=pks16;Dbxref=GeneID:2721800;gbkey=Gene;gene=pks16;locus_tag=MAP0977'	MAPK_2791
		'ID=gene685;Name=lpqR;Dbxref=GeneID:2718908;gbkey=Gene;gene=lpqR;locus_tag=MAP0670'	692231	0.28	ID=gene1005;Name=mfd;Dbxref=GeneID:2719210;gbkey=Gene;gene=mfd;locus_tag=MAP0987'	MAPK_2781
		'ID=gene688;Name=MAP0673;Dbxref=GeneID:2719760;gbkey=Gene;locus_tag=MAP0673'	694473	0.07	ID=gene1007;Name=lpqU;Dbxref=GeneID:2720991;gbkey=Gene;gene=lpqU;locus_tag=MAP0989'	MAPK_2779
		'ID=gene688;Name=MAP0673;Dbxref=GeneID:2719760;gbkey=Gene;locus_tag=MAP0673'	694519	0.1	ID=gene1018;Name=kdpA;Dbxref=GeneID:2719108;gbkey=Gene;gene=kdpA;locus_tag=MAP1000c'	MAPK_2768
		'ID=gene690;Name=MAP0675;Dbxref=GeneID:2719350;gbkey=Gene;locus_tag=MAP0675'	697094	0	ID=gene1021;Name=PE;Dbxref=GeneID:2720481;gbkey=Gene;gene=PE;locus_tag=MAP1003c'	MAPK_2765
		'ID=gene692;Name=MAP0677c;Dbxref=GeneID:2718354;gbkey=Gene;locus_tag=MAP0677c'	699443	0.16	ID=gene1025;Name=MAP1006;Dbxref=GeneID:2721357;gbkey=Gene;locus_tag=MAP1006'	MAPK_2762
		'ID=gene697;Name=MAP0682;Dbxref=GeneID:2720906;gbkey=Gene;locus_tag=MAP0682'	703197	0.11	ID=gene1026;Name=MAP1007;Dbxref=GeneID:2719679;gbkey=Gene;locus_tag=MAP1007'	MAPK_2761
		'ID=gene700;Name=MAP0685;Dbxref=GeneID:2720003;gbkey=Gene;locus_tag=MAP0685'	706118	0.02	ID=gene1033;Name=MAP1014;Dbxref=GeneID:2721525;gbkey=Gene;locus_tag=MAP1014'	MAPK_2754
		'ID=gene701;Name=MAP0686;Dbxref=GeneID:2719347;gbkey=Gene;locus_tag=MAP0686'	706479	0	ID=gene1035;Name=MAP1016c;Dbxref=GeneID:2720421;gbkey=Gene;locus_tag=MAP1016c'	MAPK_2752
		'ID=gene719;Name=MAP0704;Dbxref=GeneID:2721690;gbkey=Gene;locus_tag=MAP0704'	728104	0	ID=gene1038;Name=MAP1019;Dbxref=GeneID:2719696;gbkey=Gene;locus_tag=MAP1019'	MAPK_2749
		'ID=gene721;Name=MAP0706;Dbxref=GeneID:2720520;gbkey=Gene;locus_tag=MAP0706'	730129	0.19	ID=gene1042;Name=lipU;Dbxref=GeneID:2720690;gbkey=Gene;gene=lipU;locus_tag=MAP1023'	MAPK_2745
		'ID=gene726;Name=MAP0711c;Dbxref=GeneID:2719750;gbkey=Gene;locus_tag=MAP0711c'	735902	0.03	ID=gene1044;Name=pra;Dbxref=GeneID:2719496;gbkey=Gene;gene=pra;locus_tag=MAP1025'	MAPK_2743
		'ID=gene726;Name=MAP0711c;Dbxref=GeneID:2719750;gbkey=Gene;locus_tag=MAP0711c'	736181	0.16	ID=gene1047;Name=MAP1028c;Dbxref=GeneID:2721171;gbkey=Gene;locus_tag=MAP1028c'	MAPK_2740
		'ID=gene727;Name=MAP0712c;Dbxref=GeneID:2719880;gbkey=Gene;locus_tag=MAP0712c'	737394	0.14	ID=gene1048;Name=MAP1029;Dbxref=GeneID:2721547;gbkey=Gene;locus_tag=MAP1029'	MAPK_2739
		'ID=gene739;Name=fadA6_2;Dbxref=GeneID:2717860;gbkey=Gene;gene=fadA6_2;locus_tag=MAP0724'	748156	0.2	ID=gene1050;Name=speE;Dbxref=GeneID:2719444;gbkey=Gene;gene=speE;locus_tag=MAP1031c'	MAPK_2737
		'ID=gene739;Name=fadA6_2;Dbxref=GeneID:2717860;gbkey=Gene;gene=fadA6_2;locus_tag=MAP0724'	748535	0.01	ID=gene1052;Name=MAP1033;Dbxref=GeneID:2718565;gbkey=Gene;locus_tag=MAP1033'	MAPK_2735
		'ID=gene747;Name=MAP0732c;Dbxref=GeneID:2720462;gbkey=Gene;locus_tag=MAP0732c'	755694	0.13	ID=gene1058;Name=MAP1039;Dbxref=GeneID:2720646;gbkey=Gene;locus_tag=MAP1039'	MAPK_2729
		'ID=gene754;Name=MAP0739;Dbxref=GeneID:2719137;gbkey=Gene;locus_tag=MAP0739'	762436	0.01	ID=gene1060;Name=gabT;Dbxref=GeneID:2719521;gbkey=Gene;gene=gabT;locus_tag=MAP1041c'	MAPK_2727
		'ID=gene755;Name=MAP0740c;Dbxref=GeneID:2721466;gbkey=Gene;locus_tag=MAP0740c'	763311	0.21	ID=gene1066;Name=relA;Dbxref=GeneID:2717869;gbkey=Gene;gene=relA;locus_tag=MAP1047'	MAPK_2721
		'ID=gene756;Name=MAP0741c;Dbxref=GeneID:2718418;gbkey=Gene;locus_tag=MAP0741c'	763789	0.2	ID=gene1072;Name=MAP1053;Dbxref=GeneID:2720657;gbkey=Gene;locus_tag=MAP1053'	MAPK_2715
		'ID=gene758;Name=MAP0743c;Dbxref=GeneID:2720032;gbkey=Gene;locus_tag=MAP0743c'	765565	0.1	ID=gene1079;Name=MAP1060c;Dbxref=GeneID:2717921;gbkey=Gene;locus_tag=MAP1060c'	MAPK_2708
		'ID=gene770;Name=aldA_2;Dbxref=GeneID:2720307;gbkey=Gene;gene=aldA_2;locus_tag=MAP0755'	777883	0.1	ID=gene1085;Name=MAP1066;Dbxref=GeneID:2719393;gbkey=Gene;locus_tag=MAP1066'	MAPK_2702
		'ID=gene772;Name=MAP0757;Dbxref=GeneID:2721540;gbkey=Gene;locus_tag=MAP0757'	780598	0.03	ID=gene1089;Name=MAP1070c;Dbxref=GeneID:2721451;gbkey=Gene;locus_tag=MAP1070c'	MAPK_2698
		'ID=gene773;Name=MAP0758;Dbxref=GeneID:2721646;gbkey=Gene;locus_tag=MAP0758'	782110	0.03	ID=gene1091;Name=MAP1072;Dbxref=GeneID:2717799;gbkey=Gene;locus_tag=MAP1072'	MAPK_2696
		'ID=gene782;Name=MAP0767c;Dbxref=GeneID:2719900;gbkey=Gene;locus_tag=MAP0767c'	790998	0.29	ID=gene1101;Name=MAP1082c;Dbxref=GeneID:2720002;gbkey=Gene;locus_tag=MAP1082c'	MAPK_2686
		'ID=gene783;Name=MAP0768c;Dbxref=GeneID:2720094;gbkey=Gene;locus_tag=MAP0768c'	792112	0	ID=gene1104;Name=MAP1085;Dbxref=GeneID:2718278;gbkey=Gene;locus_tag=MAP1085'	MAPK_2683
		'ID=gene793;Name=MAP0778;Dbxref=GeneID:2717947;gbkey=Gene;locus_tag=MAP0778'	799560	0.04	ID=gene1108;Name=MAP1089;Dbxref=GeneID:2720266;gbkey=Gene;locus_tag=MAP1089'	MAPK_2679
		'ID=gene794;Name=MAP0779;Dbxref=GeneID:2720478;gbkey=Gene;locus_tag=MAP0779'	800030	0.2	ID=gene1109;Name=dppD_2;Dbxref=GeneID:2720026;gbkey=Gene;gene=dppD_2;locus_tag=MAP1090'	MAPK_2678
		'ID=gene794;Name=MAP0779;Dbxref=GeneID:2720478;gbkey=Gene;locus_tag=MAP0779'	800270	0.11	ID=gene1118;Name=MAP1099;Dbxref=GeneID:2720471;gbkey=Gene;locus_tag=MAP1099'	MAPK_2669
		'ID=gene801;Name=MAP0786;Dbxref=GeneID:2719776;gbkey=Gene;locus_tag=MAP0786'	806901	0.18	ID=gene1164;Name=MAP1145c;Dbxref=GeneID:2719014;gbkey=Gene;locus_tag=MAP1145c'	MAPK_2623
		'ID=gene803;Name=MAP0788c;Dbxref=GeneID:2717564;gbkey=Gene;locus_tag=MAP0788c'	808379	0.18	ID=gene1169;Name=MAP1150c;Dbxref=GeneID:2719926;gbkey=Gene;locus_tag=MAP1150c'	MAPK_2618
		'IG'	817242	0.06	ID=gene1171;Name=MAP1152;Dbxref=GeneID:2719184;gbkey=Gene;locus_tag=MAP1152'	MAPK_2616
		'ID=gene816;Name=MAP0801;Dbxref=GeneID:2719489;gbkey=Gene;locus_tag=MAP0801'	823317	0.23	ID=gene1178;Name=fadD12_1;Dbxref=GeneID:2719173;gbkey=Gene;gene=fadD12_1;locus_tag=MAP1159c'	MAPK_2609
		'ID=gene820;Name=MAP0805c;Dbxref=GeneID:2717573;gbkey=Gene;locus_tag=MAP0805c'	825572	0.19	ID=gene1179;Name=MAP1160c;Dbxref=GeneID:2718860;gbkey=Gene;locus_tag=MAP1160c'	MAPK_2608
		'IG'	827916	0.18	ID=gene1181;Name=MAP1162;Dbxref=GeneID:2718137;gbkey=Gene;locus_tag=MAP1162'	MAPK_2606
		'IG'	827928	0.09	ID=gene1188;Name=ppc;Dbxref=GeneID:2719896;gbkey=Gene;gene=ppc;locus_tag=MAP1169'	MAPK_2599
		'ID=gene826;Name=fadE10;Dbxref=GeneID:2718841;gbkey=Gene;gene=fadE10;locus_tag=MAP0811'	829643	0.25	ID=gene1210;Name=MAP1191;Dbxref=GeneID:2718463;gbkey=Gene;locus_tag=MAP1191'	MAPK_2577
		'IG'	830445	0.15	ID=gene1214;Name=fadE15;Dbxref=GeneID:2720369;gbkey=Gene;gene=fadE15;locus_tag=MAP1195c'	MAPK_2573
		'ID=gene827;Name=MAP0812;Dbxref=GeneID:2720006;gbkey=Gene;locus_tag=MAP0812'	830455	0.09	ID=gene1221;Name=MAP1202;Dbxref=GeneID:2718322;gbkey=Gene;locus_tag=MAP1202'	MAPK_2566
		'ID=gene831;Name=MAP0816;Dbxref=GeneID:2720738;gbkey=Gene;locus_tag=MAP0816'	835472	0.05	ID=gene1226;Name=MAP1207;Dbxref=GeneID:2719288;gbkey=Gene;locus_tag=MAP1207'	MAPK_2561
		'ID=gene840;Name=fprB;Dbxref=GeneID:2718505;gbkey=Gene;gene=fprB;locus_tag=MAP0825'	841634	0.13	ID=gene1227;Name=MAP1208;Dbxref=GeneID:2719289;gbkey=Gene;locus_tag=MAP1208'	MAPK_2560
		'ID=gene840;Name=fprB;Dbxref=GeneID:2718505;gbkey=Gene;gene=fprB;locus_tag=MAP0825'	842861	0.13	ID=gene1234;Name=MAP1215;Dbxref=GeneID:2718970;gbkey=Gene;locus_tag=MAP1215'	MAPK_2553
		'ID=gene842;Name=citA;Dbxref=GeneID:2720504;gbkey=Gene;gene=citA;locus_tag=MAP0827c'	843885	0.24	ID=gene1236;Name=MAP1217c;Dbxref=GeneID:2718280;gbkey=Gene;locus_tag=MAP1217c'	MAPK_2551
		'ID=gene848;Name=MAP0833c;Dbxref=GeneID:2717922;gbkey=Gene;locus_tag=MAP0833c'	850934	0	ID=gene1238;Name=MAP1219c;Dbxref=GeneID:2718309;gbkey=Gene;locus_tag=MAP1219c'	MAPK_2549
		'IG'	857804	0.28	ID=gene1247;Name=lipL;Dbxref=GeneID:2717738;gbkey=Gene;gene=lipL;locus_tag=MAP1228'	MAPK_2540
		'ID=gene857;Name=MAP0842;Dbxref=GeneID:2718595;gbkey=Gene;locus_tag=MAP0842'	861665	0.13	ID=gene1249;Name=MAP1230;Dbxref=GeneID:2717647;gbkey=Gene;locus_tag=MAP1230'	MAPK_2538
		'ID=gene858;Name=ctpE;Dbxref=GeneID:2717617;gbkey=Gene;gene=ctpE;locus_tag=MAP0843'	864997	0.07	ID=gene1250;Name=gmdA;Dbxref=GeneID:2721179;gbkey=Gene;gene=gmdA;locus_tag=MAP1231'	MAPK_2537
		'IG'	867326	0.15	ID=gene1253;Name=MAP1234;Dbxref=GeneID:2720693;gbkey=Gene;locus_tag=MAP1234'	MAPK_2534
		'ID=gene862;Name=MAP0847;Dbxref=GeneID:2720857;gbkey=Gene;locus_tag=MAP0847'	867384	0.29	ID=gene1254;Name=MAP1235;Dbxref=GeneID:2721453;gbkey=Gene;locus_tag=MAP1235'	MAPK_2533
		'IG'	871056	0.03	ID=gene1255;Name=drrC;Dbxref=GeneID:2719374;gbkey=Gene;gene=drrC;locus_tag=MAP1236c'	MAPK_2532
		'ID=gene864;Name=MAP0849c;Dbxref=GeneID:2719884;gbkey=Gene;locus_tag=MAP0849c'	872200	0.08	ID=gene1258;Name=mmpL4_2;Dbxref=GeneID:2718545;gbkey=Gene;gene=mmpL4_2;locus_tag=MAP1239c'	MAPK_2529
		'IG'	872734	0.26	ID=gene1260;Name=mmpS4;Dbxref=GeneID:2718690;gbkey=Gene;gene=mmpS4;locus_tag=MAP1241c'	MAPK_2527
		'ID=gene865;Name=MAP0850c;Dbxref=GeneID:2718972;gbkey=Gene;locus_tag=MAP0850c'	873018	0.07	ID=gene1271;Name=MAP1252c;Dbxref=GeneID:2719526;gbkey=Gene;locus_tag=MAP1252c'	MAPK_2516
		'ID=gene865;Name=MAP0850c;Dbxref=GeneID:2718972;gbkey=Gene;locus_tag=MAP0850c'	873867	0.09	ID=gene1279;Name=fadD11_1;Dbxref=GeneID:2718764;gbkey=Gene;gene=fadD11_1;locus_tag=MAP1260'	MAPK_2508
		'IG'	873987	0.11	ID=gene1293;Name=bioA;Dbxref=GeneID:2721070;gbkey=Gene;gene=bioA;locus_tag=MAP1274'	MAPK_2494
		'ID=gene871;Name=MAP0856c;Dbxref=GeneID:2720246;gbkey=Gene;locus_tag=MAP0856c'	878930	0.29	ID=gene1301;Name=MAP1282c;Dbxref=GeneID:2718570;gbkey=Gene;locus_tag=MAP1282c'	MAPK_2486
		'ID=gene871;Name=MAP0856c;Dbxref=GeneID:2720246;gbkey=Gene;locus_tag=MAP0856c'	879110	0.08	ID=gene1303;Name=MAP1284;Dbxref=GeneID:2718144;gbkey=Gene;locus_tag=MAP1284'	MAPK_2484
		'ID=gene871;Name=MAP0856c;Dbxref=GeneID:2720246;gbkey=Gene;locus_tag=MAP0856c'	879645	0.27	ID=gene1330;Name=tesB1;Dbxref=GeneID:2717690;gbkey=Gene;gene=tesB1;locus_tag=MAP1311'	MAPK_2457
		'ID=gene871;Name=MAP0856c;Dbxref=GeneID:2720246;gbkey=Gene;locus_tag=MAP0856c'	879981	0.16	ID=gene1336;Name=MAP1317c;Dbxref=GeneID:2719658;gbkey=Gene;locus_tag=MAP1317c'	MAPK_2451
		'ID=gene871;Name=MAP0856c;Dbxref=GeneID:2720246;gbkey=Gene;locus_tag=MAP0856c'	880488	0.13	ID=gene1337;Name=MAP1318c;Dbxref=GeneID:2721465;gbkey=Gene;locus_tag=MAP1318c'	MAPK_2450
		'ID=gene877;Name=MAP0862;Dbxref=GeneID:2718315;gbkey=Gene;locus_tag=MAP0862'	884623	0.02	ID=gene1352;Name=pknF;Dbxref=GeneID:2720131;gbkey=Gene;gene=pknF;locus_tag=MAP1332'	MAPK_2436
		'ID=gene880;Name=MAP0865;Dbxref=GeneID:2720832;gbkey=Gene;locus_tag=MAP0865'	886646	0	ID=gene1358;Name=MAP1338c;Dbxref=GeneID:2719332;gbkey=Gene;locus_tag=MAP1338c'	MAPK_2430
		'ID=gene884;Name=MAP0868c;Dbxref=GeneID:2717837;gbkey=Gene;locus_tag=MAP0868c'	891507	0.02	ID=gene1369;Name=MAP1349c;Dbxref=GeneID:2721211;gbkey=Gene;locus_tag=MAP1349c'	MAPK_2419
		'ID=gene886;Name=MAP0870c;Dbxref=GeneID:2718269;gbkey=Gene;locus_tag=MAP0870c'	893027	0.2	ID=gene1371;Name=lysS;Dbxref=GeneID:2717755;gbkey=Gene;gene=lysS;locus_tag=MAP1351c'	MAPK_2417
		'ID=gene891;Name=MAP0875c;Dbxref=GeneID:2718262;gbkey=Gene;locus_tag=MAP0875c'	898461	0.02	ID=gene1376;Name=MAP1356c;Dbxref=GeneID:2719732;gbkey=Gene;locus_tag=MAP1356c'	MAPK_2412
		'ID=gene893;Name=MAP0877c;Dbxref=GeneID:2718091;gbkey=Gene;locus_tag=MAP0877c'	900584	0.27	ID=gene1382;Name=argJ;Dbxref=GeneID:2719976;gbkey=Gene;gene=argJ;locus_tag=MAP1362'	MAPK_2406
		'ID=gene896;Name=MAP0880;Dbxref=GeneID:2719794;gbkey=Gene;locus_tag=MAP0880'	905472	0.24	ID=gene1389;Name=pks10;Dbxref=GeneID:2720430;gbkey=Gene;gene=pks10;locus_tag=MAP1369'	MAPK_2399
		'ID=gene904;Name=MAP0888;Dbxref=GeneID:2720534;gbkey=Gene;locus_tag=MAP0888'	914758	0.24	ID=gene1393;Name=MAP1373c;Dbxref=GeneID:2720434;gbkey=Gene;locus_tag=MAP1373c'	MAPK_2395
		'ID=gene911;Name=MAP0895c;Dbxref=GeneID:2719840;gbkey=Gene;locus_tag=MAP0895c'	923645	0.03	ID=gene1394;Name=MAP1374c;Dbxref=GeneID:2717569;gbkey=Gene;locus_tag=MAP1374c'	MAPK_2394
		'ID=gene911;Name=MAP0895c;Dbxref=GeneID:2719840;gbkey=Gene;locus_tag=MAP0895c'	923696	0.05	ID=gene1397;Name=MAP1377;Dbxref=GeneID:2717546;gbkey=Gene;locus_tag=MAP1377'	MAPK_2391
		'IG'	923707	0.15	ID=gene1403;Name=MAP1383c;Dbxref=GeneID:2720322;gbkey=Gene;locus_tag=MAP1383c'	MAPK_2385
		'ID=gene916;Name=MAP0900;Dbxref=GeneID:2720779;gbkey=Gene;locus_tag=MAP0900'	928767	0.31	ID=gene1411;Name=MAP1391c;Dbxref=GeneID:2719641;gbkey=Gene;locus_tag=MAP1391c'	MAPK_2377
		'ID=gene916;Name=MAP0900;Dbxref=GeneID:2720779;gbkey=Gene;locus_tag=MAP0900'	928815	0.06	ID=gene1441;Name=MAP1420;Dbxref=GeneID:2720675;gbkey=Gene;locus_tag=MAP1420'	MAPK_2348
		'ID=gene916;Name=MAP0900;Dbxref=GeneID:2720779;gbkey=Gene;locus_tag=MAP0900'	928875	0.02	ID=gene1442;Name=asnB_1;Dbxref=GeneID:2717839;gbkey=Gene;gene=asnB_1;locus_tag=MAP1421'	MAPK_2347
		'ID=gene916;Name=MAP0900;Dbxref=GeneID:2720779;gbkey=Gene;locus_tag=MAP0900'	929064	0.29	ID=gene1448;Name=MAP1427;Dbxref=GeneID:2718838;gbkey=Gene;locus_tag=MAP1427'	MAPK_2341
		'ID=gene917;Name=MAP0901;Dbxref=GeneID:2718955;gbkey=Gene;locus_tag=MAP0901'	931093	0.13	ID=gene1453;Name=MAP1432;Dbxref=GeneID:2718828;gbkey=Gene;locus_tag=MAP1432'	MAPK_2336
		'ID=gene921;Name=MAP0905;Dbxref=GeneID:2720979;gbkey=Gene;locus_tag=MAP0905'	935221	0.16	ID=gene1459;Name=lipH;Dbxref=GeneID:2718869;gbkey=Gene;gene=lipH;locus_tag=MAP1438c'	MAPK_2330
		'ID=gene924;Name=MAP0908c;Dbxref=GeneID:2719676;gbkey=Gene;locus_tag=MAP0908c'	939293	0	ID=gene1460;Name=MAP1439c;Dbxref=GeneID:2718040;gbkey=Gene;locus_tag=MAP1439c'	MAPK_2329
		'ID=gene937;Name=MAP0921c;Dbxref=GeneID:2719767;gbkey=Gene;locus_tag=MAP0921c'	953849	0.02	ID=gene1471;Name=MAP1450c;Dbxref=GeneID:2717703;gbkey=Gene;locus_tag=MAP1450c'	MAPK_2318
		'ID=gene954;Name=MAP0937;Dbxref=GeneID:2718677;gbkey=Gene;locus_tag=MAP0937'	967063	0.14	ID=gene1478;Name=MAP1457;Dbxref=GeneID:2717892;gbkey=Gene;locus_tag=MAP1457'	MAPK_2311
		'ID=gene963;Name=MAP0946c;Dbxref=GeneID:2720993;gbkey=Gene;locus_tag=MAP0946c'	976562	0.03	ID=gene1486;Name=MAP1465c;Dbxref=GeneID:2719167;gbkey=Gene;locus_tag=MAP1465c'	MAPK_2303
		'ID=gene963;Name=MAP0946c;Dbxref=GeneID:2720993;gbkey=Gene;locus_tag=MAP0946c'	976613	0.03	ID=gene1488;Name=MAP1467c;Dbxref=GeneID:2721443;gbkey=Gene;locus_tag=MAP1467c'	MAPK_2301
		'ID=gene966;Name=MAP0949;Dbxref=GeneID:2718522;gbkey=Gene;locus_tag=MAP0949'	980565	0.09	ID=gene1492;Name=MAP1471;Dbxref=GeneID:2719712;gbkey=Gene;locus_tag=MAP1471'	MAPK_2297
		'ID=gene968;Name=MAP0951;Dbxref=GeneID:2718790;gbkey=Gene;locus_tag=MAP0951'	983715	0.03	ID=gene1495;Name=sigF_1;Dbxref=GeneID:2719465;gbkey=Gene;gene=sigF_1;locus_tag=MAP1474c'	MAPK_2294
		'ID=gene968;Name=MAP0951;Dbxref=GeneID:2718790;gbkey=Gene;locus_tag=MAP0951'	984063	0.26	ID=gene1503;Name=MAP1482;Dbxref=GeneID:2720113;gbkey=Gene;locus_tag=MAP1482'	MAPK_2286
		'IG'	984745	0.03	ID=gene1521;Name=MAP1500c;Dbxref=GeneID:2718851;gbkey=Gene;locus_tag=MAP1500c'	MAPK_2268
		'ID=gene979;Name=MAP0962c;Dbxref=GeneID:2720929;gbkey=Gene;locus_tag=MAP0962c'	995753	0.17	ID=gene1524;Name=MAP1503c;Dbxref=GeneID:2718553;gbkey=Gene;locus_tag=MAP1503c'	MAPK_2265
		'ID=gene981;Name=MAP0964c;Dbxref=GeneID:2721285;gbkey=Gene;locus_tag=MAP0964c'	998985	0.28	ID=gene1529;Name=MAP1508;Dbxref=GeneID:2719974;gbkey=Gene;locus_tag=MAP1508'	MAPK_2260
		'ID=gene984;Name=MAP0967;Dbxref=GeneID:2719429;gbkey=Gene;locus_tag=MAP0967'	1003367	0.12	ID=gene1540;Name=MAP1519;Dbxref=GeneID:2718630;gbkey=Gene;locus_tag=MAP1519'	MAPK_2249
		'ID=gene990;Name=MAP0973;Dbxref=GeneID:2717655;gbkey=Gene;locus_tag=MAP0973'	1011678	0.01	ID=gene1542;Name=MAP1521;Dbxref=GeneID:2721186;gbkey=Gene;locus_tag=MAP1521'	MAPK_2247
		'ID=gene994;Name=pks16;Dbxref=GeneID:2721800;gbkey=Gene;gene=pks16;locus_tag=MAP0977'	1016305	0	ID=gene1546;Name=MAP1525;Dbxref=GeneID:2721673;gbkey=Gene;locus_tag=MAP1525'	MAPK_2243
		'IG'	1023132	0.23	ID=gene1548;Name=MAP1527c;Dbxref=GeneID:2720932;gbkey=Gene;locus_tag=MAP1527c'	MAPK_2241
		'ID=gene1005;Name=mfd;Dbxref=GeneID:2719210;gbkey=Gene;gene=mfd;locus_tag=MAP0987'	1028957	0.08	ID=gene1550;Name=MAP1529;Dbxref=GeneID:2720604;gbkey=Gene;locus_tag=MAP1529'	MAPK_2239
		'IG'	1030315	0	ID=gene1552;Name=MAP1531c;Dbxref=GeneID:2719966;gbkey=Gene;locus_tag=MAP1531c'	MAPK_2237
		'ID=gene1007;Name=lpqU;Dbxref=GeneID:2720991;gbkey=Gene;gene=lpqU;locus_tag=MAP0989'	1030790	0.24	ID=gene1555;Name=secA2;Dbxref=GeneID:2719678;gbkey=Gene;gene=secA2;gene_synonym=azi,div;locus_tag=MAP1534'	MAPK_2234
		'ID=gene1018;Name=kdpA;Dbxref=GeneID:2719108;gbkey=Gene;gene=kdpA;locus_tag=MAP1000c'	1041914	0.08	ID=gene1563;Name=MAP1542;Dbxref=GeneID:2718554;gbkey=Gene;locus_tag=MAP1542'	MAPK_2226
		'ID=gene1021;Name=PE;Dbxref=GeneID:2720481;gbkey=Gene;gene=PE;locus_tag=MAP1003c'	1048741	0.28	ID=gene1572;Name=MAP1551c;Dbxref=GeneID:2719693;gbkey=Gene;locus_tag=MAP1551c'	MAPK_2217
		'ID=gene1025;Name=MAP1006;Dbxref=GeneID:2721357;gbkey=Gene;locus_tag=MAP1006'	1052392	0	ID=gene1577;Name=guaB1;Dbxref=GeneID:2720231;gbkey=Gene;gene=guaB1;locus_tag=MAP1556c'	MAPK_2212
		'ID=gene1026;Name=MAP1007;Dbxref=GeneID:2719679;gbkey=Gene;locus_tag=MAP1007'	1053348	0.08	ID=gene1581;Name=MAP1560;Dbxref=GeneID:2721118;gbkey=Gene;locus_tag=MAP1560'	MAPK_2208
		'IG'	1056371	0.1	ID=gene1587;Name=MAP1566;Dbxref=GeneID:2718123;gbkey=Gene;locus_tag=MAP1566'	MAPK_2202
		'IG'	1059860	0.08	ID=gene1595;Name=MAP1574c;Dbxref=GeneID:2720368;gbkey=Gene;locus_tag=MAP1574c'	MAPK_2194
		'ID=gene1033;Name=MAP1014;Dbxref=GeneID:2721525;gbkey=Gene;locus_tag=MAP1014'	1060487	0.25	ID=gene1597;Name=MAP1576;Dbxref=GeneID:2720146;gbkey=Gene;locus_tag=MAP1576'	MAPK_2192
		'ID=gene1035;Name=MAP1016c;Dbxref=GeneID:2720421;gbkey=Gene;locus_tag=MAP1016c'	1061374	0.24	ID=gene1605;Name=MAP1584c;Dbxref=GeneID:2720714;gbkey=Gene;locus_tag=MAP1584c'	MAPK_2184
		'ID=gene1038;Name=MAP1019;Dbxref=GeneID:2719696;gbkey=Gene;locus_tag=MAP1019'	1065203	0.15	ID=gene1611;Name=oxyR;Dbxref=GeneID:2721393;gbkey=Gene;gene=oxyR;locus_tag=MAP1590'	MAPK_2178
		'ID=gene1038;Name=MAP1019;Dbxref=GeneID:2719696;gbkey=Gene;locus_tag=MAP1019'	1065692	0.19	ID=gene1621;Name=MAP1600;Dbxref=GeneID:2719708;gbkey=Gene;locus_tag=MAP1600'	MAPK_2168
		'ID=gene1042;Name=lipU;Dbxref=GeneID:2720690;gbkey=Gene;gene=lipU;locus_tag=MAP1023'	1068764	0.02	ID=gene1622;Name=MAP1601;Dbxref=GeneID:2719989;gbkey=Gene;locus_tag=MAP1601'	MAPK_2167
		'ID=gene1044;Name=pra;Dbxref=GeneID:2719496;gbkey=Gene;gene=pra;locus_tag=MAP1025'	1071443	0.03	ID=gene1626;Name=MAP1605c;Dbxref=GeneID:2718977;gbkey=Gene;locus_tag=MAP1605c'	MAPK_2163
		'IG'	1073547	0	ID=gene1629;Name=MAP1608c;Dbxref=GeneID:2719272;gbkey=Gene;locus_tag=MAP1608c'	MAPK_2160
		'IG'	1073593	0.05	ID=gene1630;Name=fbpB;Dbxref=GeneID:2718582;gbkey=Gene;gene=fbpB;locus_tag=MAP1609c'	MAPK_2159
		'ID=gene1047;Name=MAP1028c;Dbxref=GeneID:2721171;gbkey=Gene;locus_tag=MAP1028c'	1073695	0.1	ID=gene1635;Name=MAP1614c;Dbxref=GeneID:2720158;gbkey=Gene;locus_tag=MAP1614c'	MAPK_2154
		'ID=gene1048;Name=MAP1029;Dbxref=GeneID:2721547;gbkey=Gene;locus_tag=MAP1029'	1074713	0.14	ID=gene1637;Name=MAP1616;Dbxref=GeneID:2720647;gbkey=Gene;locus_tag=MAP1616'	MAPK_2152
		'ID=gene1050;Name=speE;Dbxref=GeneID:2719444;gbkey=Gene;gene=speE;locus_tag=MAP1031c'	1076305	0	ID=gene1640;Name=MAP1619;Dbxref=GeneID:2721671;gbkey=Gene;locus_tag=MAP1619'	MAPK_2149
		'ID=gene1052;Name=MAP1033;Dbxref=GeneID:2718565;gbkey=Gene;locus_tag=MAP1033'	1078923	0.12	ID=gene1641;Name=MAP1620;Dbxref=GeneID:2721672;gbkey=Gene;locus_tag=MAP1620'	MAPK_2148
		'ID=gene1058;Name=MAP1039;Dbxref=GeneID:2720646;gbkey=Gene;locus_tag=MAP1039'	1084040	0.07	ID=gene1646;Name=cinA;Dbxref=GeneID:2718967;gbkey=Gene;gene=cinA;locus_tag=MAP1625'	MAPK_2143
		'ID=gene1060;Name=gabT;Dbxref=GeneID:2719521;gbkey=Gene;gene=gabT;locus_tag=MAP1041c'	1089303	0.21	ID=gene1647;Name=nanT;Dbxref=GeneID:2717521;gbkey=Gene;gene=nanT;locus_tag=MAP1626c'	MAPK_2142
		'ID=gene1066;Name=relA;Dbxref=GeneID:2717869;gbkey=Gene;gene=relA;locus_tag=MAP1047'	1096877	0	ID=gene1648;Name=MAP1627;Dbxref=GeneID:2717522;gbkey=Gene;locus_tag=MAP1627'	MAPK_2141
		'IG'	1099290	0.3	ID=gene1655;Name=MAP1634;Dbxref=GeneID:2718877;gbkey=Gene;locus_tag=MAP1634'	MAPK_2134
		'ID=gene1072;Name=MAP1053;Dbxref=GeneID:2720657;gbkey=Gene;locus_tag=MAP1053'	1104409	0.1	ID=gene1658;Name=MAP1637c;Dbxref=GeneID:2719603;gbkey=Gene;locus_tag=MAP1637c'	MAPK_2131
		'ID=gene1079;Name=MAP1060c;Dbxref=GeneID:2717921;gbkey=Gene;locus_tag=MAP1060c'	1111124	0.09	ID=gene1659;Name=MAP1638c;Dbxref=GeneID:2721757;gbkey=Gene;locus_tag=MAP1638c'	MAPK_2130
		'ID=gene1079;Name=MAP1060c;Dbxref=GeneID:2717921;gbkey=Gene;locus_tag=MAP1060c'	1111173	0.08	ID=gene1662;Name=MAP1641c;Dbxref=GeneID:2719845;gbkey=Gene;locus_tag=MAP1641c'	MAPK_2127
		'ID=gene1085;Name=MAP1066;Dbxref=GeneID:2719393;gbkey=Gene;locus_tag=MAP1066'	1119715	0.02	ID=gene1668;Name=fadD31;Dbxref=GeneID:2721521;gbkey=Gene;gene=fadD31;locus_tag=MAP1647'	MAPK_2121
		'ID=gene1089;Name=MAP1070c;Dbxref=GeneID:2721451;gbkey=Gene;locus_tag=MAP1070c'	1123802	0.01	ID=gene1682;Name=MAP1661c;Dbxref=GeneID:2718530;gbkey=Gene;locus_tag=MAP1661c'	MAPK_2107
		'ID=gene1091;Name=MAP1072;Dbxref=GeneID:2717799;gbkey=Gene;locus_tag=MAP1072'	1127387	0.2	ID=gene1688;Name=MAP1667;Dbxref=GeneID:2718487;gbkey=Gene;locus_tag=MAP1667'	MAPK_2101
		'ID=gene1101;Name=MAP1082c;Dbxref=GeneID:2720002;gbkey=Gene;locus_tag=MAP1082c'	1135828	0	ID=gene1692;Name=MAP1671;Dbxref=GeneID:2718663;gbkey=Gene;locus_tag=MAP1671'	MAPK_2097
		'ID=gene1104;Name=MAP1085;Dbxref=GeneID:2718278;gbkey=Gene;locus_tag=MAP1085'	1138573	0.06	ID=gene1707;Name=MAP1686;Dbxref=GeneID:2720533;gbkey=Gene;locus_tag=MAP1686'	MAPK_2082
		'ID=gene1108;Name=MAP1089;Dbxref=GeneID:2720266;gbkey=Gene;locus_tag=MAP1089'	1142621	0.28	ID=gene1715;Name=papA2;Dbxref=GeneID:2719038;gbkey=Gene;gene=papA2;locus_tag=MAP1694'	MAPK_2074
		'ID=gene1109;Name=dppD_2;Dbxref=GeneID:2720026;gbkey=Gene;gene=dppD_2;locus_tag=MAP1090'	1143707	0.02	ID=gene1724;Name=MAP1703c;Dbxref=GeneID:2720884;gbkey=Gene;locus_tag=MAP1703c'	MAPK_2065
		'ID=gene1118;Name=MAP1099;Dbxref=GeneID:2720471;gbkey=Gene;locus_tag=MAP1099'	1150886	0	ID=gene1733;Name=MAP1712;Dbxref=GeneID:2719601;gbkey=Gene;locus_tag=MAP1712'	MAPK_2056
		'ID=gene1164;Name=MAP1145c;Dbxref=GeneID:2719014;gbkey=Gene;locus_tag=MAP1145c'	1199853	0	ID=gene1735;Name=fadA_2;Dbxref=GeneID:2719083;gbkey=Gene;gene=fadA_2;locus_tag=MAP1714'	MAPK_2054
		'ID=gene1169;Name=MAP1150c;Dbxref=GeneID:2719926;gbkey=Gene;locus_tag=MAP1150c'	1206336	0.08	ID=gene1739;Name=MAP1718c;Dbxref=GeneID:2717495;gbkey=Gene;locus_tag=MAP1718c'	MAPK_2050
		'IG'	1206870	0.05	ID=gene1740;Name=MAP1719c;Dbxref=GeneID:2717496;gbkey=Gene;locus_tag=MAP1719c'	MAPK_2049
		'ID=gene1171;Name=MAP1152;Dbxref=GeneID:2719184;gbkey=Gene;locus_tag=MAP1152'	1207734	0.29	ID=gene1743;Name=MAP1722;Dbxref=GeneID:2718880;gbkey=Gene;locus_tag=MAP1722'	MAPK_2046
		'ID=gene1178;Name=fadD12_1;Dbxref=GeneID:2719173;gbkey=Gene;gene=fadD12_1;locus_tag=MAP1159c'	1216645	0.06	ID=gene1744;Name=MAP1723;Dbxref=GeneID:2718881;gbkey=Gene;locus_tag=MAP1723'	MAPK_2045
		'ID=gene1179;Name=MAP1160c;Dbxref=GeneID:2718860;gbkey=Gene;locus_tag=MAP1160c'	1217641	0.17	ID=gene1746;Name=MAP1725c;Dbxref=GeneID:2718577;gbkey=Gene;locus_tag=MAP1725c'	MAPK_2043
		'ID=gene1181;Name=MAP1162;Dbxref=GeneID:2718137;gbkey=Gene;locus_tag=MAP1162'	1218752	0.15	ID=gene1747;Name=MAP1726c;Dbxref=GeneID:2718578;gbkey=Gene;locus_tag=MAP1726c'	MAPK_2042
		'ID=gene1181;Name=MAP1162;Dbxref=GeneID:2718137;gbkey=Gene;locus_tag=MAP1162'	1219820	0.3	ID=gene1756;Name=MAP1735;Dbxref=GeneID:2718890;gbkey=Gene;locus_tag=MAP1735'	MAPK_2033
		'ID=gene1188;Name=ppc;Dbxref=GeneID:2719896;gbkey=Gene;gene=ppc;locus_tag=MAP1169'	1227776	0.08	ID=gene1764;Name=MAP1743c;Dbxref=GeneID:2721130;gbkey=Gene;locus_tag=MAP1743c'	MAPK_2025
		'ID=gene1210;Name=MAP1191;Dbxref=GeneID:2718463;gbkey=Gene;locus_tag=MAP1191'	1252268	0.1	ID=gene1772;Name=MAP1751;Dbxref=GeneID:2721064;gbkey=Gene;locus_tag=MAP1751'	MAPK_2017
		'ID=gene1214;Name=fadE15;Dbxref=GeneID:2720369;gbkey=Gene;gene=fadE15;locus_tag=MAP1195c'	1254876	0.22	ID=gene1781;Name=MAP1760c;Dbxref=GeneID:2719093;gbkey=Gene;locus_tag=MAP1760c'	MAPK_2008
		'ID=gene1214;Name=fadE15;Dbxref=GeneID:2720369;gbkey=Gene;gene=fadE15;locus_tag=MAP1195c'	1254906	0	ID=gene1783;Name=MAP1762c;Dbxref=GeneID:2720185;gbkey=Gene;locus_tag=MAP1762c'	MAPK_2006
		'ID=gene1214;Name=fadE15;Dbxref=GeneID:2720369;gbkey=Gene;gene=fadE15;locus_tag=MAP1195c'	1255101	0.04	ID=gene1792;Name=MAP1771c;Dbxref=GeneID:2718606;gbkey=Gene;locus_tag=MAP1771c'	MAPK_1997
		'ID=gene1221;Name=MAP1202;Dbxref=GeneID:2718322;gbkey=Gene;locus_tag=MAP1202'	1263710	0.08	ID=gene1806;Name=MAP1785;Dbxref=GeneID:2720623;gbkey=Gene;locus_tag=MAP1785'	MAPK_1983
		'ID=gene1226;Name=MAP1207;Dbxref=GeneID:2719288;gbkey=Gene;locus_tag=MAP1207'	1268763	0.19	ID=gene1811;Name=morD;Dbxref=GeneID:2721560;gbkey=Gene;gene=morD;locus_tag=MAP1790'	MAPK_1978
		'ID=gene1227;Name=MAP1208;Dbxref=GeneID:2719289;gbkey=Gene;locus_tag=MAP1208'	1270410	0.16	ID=gene1814;Name=MAP1793c;Dbxref=GeneID:2721567;gbkey=Gene;locus_tag=MAP1793c'	MAPK_1975
		'ID=gene1234;Name=MAP1215;Dbxref=GeneID:2718970;gbkey=Gene;locus_tag=MAP1215'	1275892	0.04	ID=gene1818;Name=MAP1797c;Dbxref=GeneID:2721760;gbkey=Gene;locus_tag=MAP1797c'	MAPK_1971
		'ID=gene1236;Name=MAP1217c;Dbxref=GeneID:2718280;gbkey=Gene;locus_tag=MAP1217c'	1277133	0.2	ID=gene1826;Name=cobN;Dbxref=GeneID:2718038;gbkey=Gene;gene=cobN;locus_tag=MAP1805c'	MAPK_1963
		'ID=gene1238;Name=MAP1219c;Dbxref=GeneID:2718309;gbkey=Gene;locus_tag=MAP1219c'	1278156	0.25	ID=gene1833;Name=cobI;Dbxref=GeneID:2721595;gbkey=Gene;gene=cobI;locus_tag=MAP1812'	MAPK_1956
		'IG'	1282497	0.07	ID=gene1838;Name=cobL;Dbxref=GeneID:2721587;gbkey=Gene;gene=cobL;locus_tag=MAP1817c'	MAPK_1951
		'IG'	1282544	0.08	ID=gene1840;Name=MAP1819c;Dbxref=GeneID:2721542;gbkey=Gene;locus_tag=MAP1819c'	MAPK_1949
		'IG'	1283508	0.11	ID=gene1843;Name=MAP1822c;Dbxref=GeneID:2721548;gbkey=Gene;locus_tag=MAP1822c'	MAPK_1946
		'ID=gene1247;Name=lipL;Dbxref=GeneID:2717738;gbkey=Gene;gene=lipL;locus_tag=MAP1228'	1289454	0.29	ID=gene1847;Name=MAP1826c;Dbxref=GeneID:2717601;gbkey=Gene;locus_tag=MAP1826c'	MAPK_1942
		'ID=gene1249;Name=MAP1230;Dbxref=GeneID:2717647;gbkey=Gene;locus_tag=MAP1230'	1292484	0.27	ID=gene1856;Name=prcB;Dbxref=GeneID:2718393;gbkey=Gene;gene=prcB;locus_tag=MAP1835c'	MAPK_1933
		'ID=gene1249;Name=MAP1230;Dbxref=GeneID:2717647;gbkey=Gene;locus_tag=MAP1230'	1292751	0.07	ID=gene1863;Name=MAP1842c;Dbxref=GeneID:2720881;gbkey=Gene;locus_tag=MAP1842c'	MAPK_1926
		'ID=gene1250;Name=gmdA;Dbxref=GeneID:2721179;gbkey=Gene;gene=gmdA;locus_tag=MAP1231'	1294091	0.25	ID=gene1869;Name=MAP1848c;Dbxref=GeneID:2719924;gbkey=Gene;locus_tag=MAP1848c'	MAPK_1920
		'ID=gene1250;Name=gmdA;Dbxref=GeneID:2721179;gbkey=Gene;gene=gmdA;locus_tag=MAP1231'	1294137	0.06	ID=gene1873;Name=MAP1852;Dbxref=GeneID:2720466;gbkey=Gene;locus_tag=MAP1852'	MAPK_1916
		'ID=gene1253;Name=MAP1234;Dbxref=GeneID:2720693;gbkey=Gene;locus_tag=MAP1234'	1296849	0.27	ID=gene1877;Name=MAP1856;Dbxref=GeneID:2717931;gbkey=Gene;locus_tag=MAP1856'	MAPK_1912
		'ID=gene1254;Name=MAP1235;Dbxref=GeneID:2721453;gbkey=Gene;locus_tag=MAP1235'	1297652	0.27	ID=gene1881;Name=MAP1860;Dbxref=GeneID:2721581;gbkey=Gene;locus_tag=MAP1860'	MAPK_1908
		'ID=gene1254;Name=MAP1235;Dbxref=GeneID:2721453;gbkey=Gene;locus_tag=MAP1235'	1297924	0.18	ID=gene1882;Name=MAP1861c;Dbxref=GeneID:2721591;gbkey=Gene;locus_tag=MAP1861c'	MAPK_1907
		'ID=gene1254;Name=MAP1235;Dbxref=GeneID:2721453;gbkey=Gene;locus_tag=MAP1235'	1298084	0.28	ID=gene1884;Name=MAP1863c;Dbxref=GeneID:2717708;gbkey=Gene;locus_tag=MAP1863c'	MAPK_1905
		'ID=gene1254;Name=MAP1235;Dbxref=GeneID:2721453;gbkey=Gene;locus_tag=MAP1235'	1298410	0.14	ID=gene1889;Name=efpA_1;Dbxref=GeneID:2720572;gbkey=Gene;gene=efpA_1;locus_tag=MAP1868c'	MAPK_1900
		'ID=gene1255;Name=drrC;Dbxref=GeneID:2719374;gbkey=Gene;gene=drrC;locus_tag=MAP1236c'	1299170	0	ID=gene1894;Name=MAP1873c;Dbxref=GeneID:2717641;gbkey=Gene;locus_tag=MAP1873c'	MAPK_1895
		'ID=gene1255;Name=drrC;Dbxref=GeneID:2719374;gbkey=Gene;gene=drrC;locus_tag=MAP1236c'	1299215	0.07	ID=gene1899;Name=MAP1878c;Dbxref=GeneID:2720323;gbkey=Gene;locus_tag=MAP1878c'	MAPK_1890
		'ID=gene1258;Name=mmpL4_2;Dbxref=GeneID:2718545;gbkey=Gene;gene=mmpL4_2;locus_tag=MAP1239c'	1303017	0.17	ID=gene1902;Name=lppL;Dbxref=GeneID:2717678;gbkey=Gene;gene=lppL;locus_tag=MAP1881'	MAPK_1887
		'ID=gene1258;Name=mmpL4_2;Dbxref=GeneID:2718545;gbkey=Gene;gene=mmpL4_2;locus_tag=MAP1239c'	1303023	0.11	ID=gene1907;Name=dapE2;Dbxref=GeneID:2718376;gbkey=Gene;gene=dapE2;locus_tag=MAP1886c'	MAPK_1882
		'ID=gene1258;Name=mmpL4_2;Dbxref=GeneID:2718545;gbkey=Gene;gene=mmpL4_2;locus_tag=MAP1239c'	1303515	0.1	ID=gene1936;Name=pknL;Dbxref=GeneID:2719774;gbkey=Gene;gene=pknL;locus_tag=MAP1914'	MAPK_1854
		'ID=gene1260;Name=mmpS4;Dbxref=GeneID:2718690;gbkey=Gene;gene=mmpS4;locus_tag=MAP1241c'	1307940	0.21	ID=gene1937;Name=MAP1915;Dbxref=GeneID:2719468;gbkey=Gene;locus_tag=MAP1915'	MAPK_1853
		'IG'	1309105	0.27	ID=gene1948;Name=MAP1926c;Dbxref=GeneID:2719463;gbkey=Gene;locus_tag=MAP1926c'	MAPK_1842
		'IG'	1323346	0.27	ID=gene1960;Name=mmpS3;Dbxref=GeneID:2719748;gbkey=Gene;gene=mmpS3;locus_tag=MAP1938c'	MAPK_1830
		'IG'	1324113	0.27	ID=gene1974;Name=IS1547_1;Dbxref=GeneID:2720359;gbkey=Gene;gene=IS1547_1;locus_tag=MAP1952c'	MAPK_1816
		'ID=gene1271;Name=MAP1252c;Dbxref=GeneID:2719526;gbkey=Gene;locus_tag=MAP1252c'	1332726	0.25	ID=gene2023;Name=accD6;Dbxref=GeneID:2721669;gbkey=Gene;gene=accD6;locus_tag=MAP2000'	MAPK_1768
		'ID=gene1279;Name=fadD11_1;Dbxref=GeneID:2718764;gbkey=Gene;gene=fadD11_1;locus_tag=MAP1260'	1341151	0	ID=gene2031;Name=adhE2;Dbxref=GeneID:2719193;gbkey=Gene;gene=adhE2;locus_tag=MAP2008'	MAPK_1760
		'ID=gene1293;Name=bioA;Dbxref=GeneID:2721070;gbkey=Gene;gene=bioA;locus_tag=MAP1274'	1361286	0.27	ID=gene2032;Name=MAP2009;Dbxref=GeneID:2719039;gbkey=Gene;locus_tag=MAP2009'	MAPK_1759
		'ID=gene1301;Name=MAP1282c;Dbxref=GeneID:2718570;gbkey=Gene;locus_tag=MAP1282c'	1370765	0.11	ID=gene2033;Name=MAP2010;Dbxref=GeneID:2717631;gbkey=Gene;locus_tag=MAP2010'	MAPK_1758
		'IG'	1372143	0.02	ID=gene2041;Name=MAP2018c;Dbxref=GeneID:2720843;gbkey=Gene;locus_tag=MAP2018c'	MAPK_1750
		'ID=gene1303;Name=MAP1284;Dbxref=GeneID:2718144;gbkey=Gene;locus_tag=MAP1284'	1373407	0.26	ID=gene2049;Name=MAP2026;Dbxref=GeneID:2721445;gbkey=Gene;locus_tag=MAP2026'	MAPK_1742
		'ID=gene1330;Name=tesB1;Dbxref=GeneID:2717690;gbkey=Gene;gene=tesB1;locus_tag=MAP1311'	1399454	0.04	ID=gene2055;Name=MAP2032c;Dbxref=GeneID:2720943;gbkey=Gene;locus_tag=MAP2032c'	MAPK_1736
		'ID=gene1336;Name=MAP1317c;Dbxref=GeneID:2719658;gbkey=Gene;locus_tag=MAP1317c'	1407806	0.03	ID=gene2057;Name=MAP2034c;Dbxref=GeneID:2718075;gbkey=Gene;locus_tag=MAP2034c'	MAPK_1734
		'ID=gene1337;Name=MAP1318c;Dbxref=GeneID:2721465;gbkey=Gene;locus_tag=MAP1318c'	1408160	0.09	ID=gene2064;Name=lipM;Dbxref=GeneID:2719235;gbkey=Gene;gene=lipM;locus_tag=MAP2041'	MAPK_1727
		'IG'	1410123	0.17	ID=gene2102;Name=MAP2079;Dbxref=GeneID:2717720;gbkey=Gene;locus_tag=MAP2079'	MAPK_1689
		'ID=gene1352;Name=pknF;Dbxref=GeneID:2720131;gbkey=Gene;gene=pknF;locus_tag=MAP1332'	1427339	0.03	ID=gene2104;Name=MAP2081;Dbxref=GeneID:2721434;gbkey=Gene;locus_tag=MAP2081'	MAPK_1687
		'IG'	1428309	0.17	ID=gene2105;Name=MAP2082;Dbxref=GeneID:2720891;gbkey=Gene;locus_tag=MAP2082'	MAPK_1686
		'IG'	1429453	0.18	ID=gene2122;Name=MAP2098c;Dbxref=GeneID:2717887;gbkey=Gene;locus_tag=MAP2098c'	MAPK_1670
		'ID=gene1358;Name=MAP1338c;Dbxref=GeneID:2719332;gbkey=Gene;locus_tag=MAP1338c'	1434370	0.04	ID=gene2126;Name=narK3_1;Dbxref=GeneID:2721234;gbkey=Gene;gene=narK3_1;locus_tag=MAP2102c'	MAPK_1666
		'ID=gene1369;Name=MAP1349c;Dbxref=GeneID:2721211;gbkey=Gene;locus_tag=MAP1349c'	1448353	0.23	ID=gene2128;Name=fdhF;Dbxref=GeneID:2719018;gbkey=Gene;gene=fdhF;locus_tag=MAP2104'	MAPK_1664
		'IG'	1449049	0.27	ID=gene2132;Name=MAP2108;Dbxref=GeneID:2718416;gbkey=Gene;locus_tag=MAP2108'	MAPK_1660
		'ID=gene1371;Name=lysS;Dbxref=GeneID:2717755;gbkey=Gene;gene=lysS;locus_tag=MAP1351c'	1450923	0.03	ID=gene2144;Name=MAP2120c;Dbxref=GeneID:2719273;gbkey=Gene;locus_tag=MAP2120c'	MAPK_1648
		'ID=gene1376;Name=MAP1356c;Dbxref=GeneID:2719732;gbkey=Gene;locus_tag=MAP1356c'	1457320	0.21	ID=gene2172;Name=MAP2147c;Dbxref=GeneID:2721578;gbkey=Gene;locus_tag=MAP2147c'	MAPK_1621
		'ID=gene1382;Name=argJ;Dbxref=GeneID:2719976;gbkey=Gene;gene=argJ;locus_tag=MAP1362'	1465732	0.28	ID=gene2173;Name=MAP2148;Dbxref=GeneID:2721579;gbkey=Gene;locus_tag=MAP2148'	MAPK_1620
		'IG'	1472085	0.29	ID=gene2175;Name=MAP2150;Dbxref=GeneID:2720801;gbkey=Gene;locus_tag=MAP2150'	MAPK_1618
		'ID=gene1389;Name=pks10;Dbxref=GeneID:2720430;gbkey=Gene;gene=pks10;locus_tag=MAP1369'	1472253	0.21	ID=gene2179;Name=MAP2154c;Dbxref=GeneID:2717876;gbkey=Gene;locus_tag=MAP2154c'	MAPK_1614
		'ID=gene1393;Name=MAP1373c;Dbxref=GeneID:2720434;gbkey=Gene;locus_tag=MAP1373c'	1485168	0.13	ID=gene2182;Name=MAP2157;Dbxref=GeneID:2718412;gbkey=Gene;locus_tag=MAP2157'	MAPK_1611
		'ID=gene1394;Name=MAP1374c;Dbxref=GeneID:2717569;gbkey=Gene;locus_tag=MAP1374c'	1486595	0.24	ID=gene2183;Name=MAP2158;Dbxref=GeneID:2720209;gbkey=Gene;locus_tag=MAP2158'	MAPK_1610
		'IG'	1489245	0.09	ID=gene2196;Name=mbtF;Dbxref=GeneID:2720488;gbkey=Gene;gene=mbtF;locus_tag=MAP2171c'	MAPK_1597
		'ID=gene1397;Name=MAP1377;Dbxref=GeneID:2717546;gbkey=Gene;locus_tag=MAP1377'	1489670	0.17	ID=gene2198;Name=mbtE;Dbxref=GeneID:2720998;gbkey=Gene;gene=mbtE;locus_tag=MAP2173c'	MAPK_1595
		'ID=gene1403;Name=MAP1383c;Dbxref=GeneID:2720322;gbkey=Gene;locus_tag=MAP1383c'	1495572	0.11	ID=gene2201;Name=MAP2176c;Dbxref=GeneID:2720193;gbkey=Gene;locus_tag=MAP2176c'	MAPK_1592
		'ID=gene1411;Name=MAP1391c;Dbxref=GeneID:2719641;gbkey=Gene;locus_tag=MAP1391c'	1505061	0.03	ID=gene2210;Name=MAP2185c;Dbxref=GeneID:2717727;gbkey=Gene;locus_tag=MAP2185c'	MAPK_1583
		'ID=gene1441;Name=MAP1420;Dbxref=GeneID:2720675;gbkey=Gene;locus_tag=MAP1420'	1536975	0.29	ID=gene2212;Name=MAP2187c;Dbxref=GeneID:2720389;gbkey=Gene;locus_tag=MAP2187c'	MAPK_1581
		'ID=gene1442;Name=asnB_1;Dbxref=GeneID:2717839;gbkey=Gene;gene=asnB_1;locus_tag=MAP1421'	1552233	0.19	ID=gene2219;Name=MAP2194;Dbxref=GeneID:2718935;gbkey=Gene;locus_tag=MAP2194'	MAPK_1574
		'ID=gene1448;Name=MAP1427;Dbxref=GeneID:2718838;gbkey=Gene;locus_tag=MAP1427'	1559193	0.28	ID=gene2222;Name=lipK;Dbxref=GeneID:2718058;gbkey=Gene;gene=lipK;locus_tag=MAP2197'	MAPK_1571
		'ID=gene1453;Name=MAP1432;Dbxref=GeneID:2718828;gbkey=Gene;locus_tag=MAP1432'	1564393	0.13	ID=gene2224;Name=MAP2199;Dbxref=GeneID:2718003;gbkey=Gene;locus_tag=MAP2199'	MAPK_1569
		'ID=gene1453;Name=MAP1432;Dbxref=GeneID:2718828;gbkey=Gene;locus_tag=MAP1432'	1565341	0.2	ID=gene2225;Name=MAP2200;Dbxref=GeneID:2718081;gbkey=Gene;locus_tag=MAP2200'	MAPK_1568
		'ID=gene1459;Name=lipH;Dbxref=GeneID:2718869;gbkey=Gene;gene=lipH;locus_tag=MAP1438c'	1571983	0	ID=gene2228;Name=MAP2203c;Dbxref=GeneID:2718351;gbkey=Gene;locus_tag=MAP2203c'	MAPK_1565
		'ID=gene1460;Name=MAP1439c;Dbxref=GeneID:2718040;gbkey=Gene;locus_tag=MAP1439c'	1573456	0.13	ID=gene2229;Name=MAP2204c;Dbxref=GeneID:2718352;gbkey=Gene;locus_tag=MAP2204c'	MAPK_1564
		'ID=gene1471;Name=MAP1450c;Dbxref=GeneID:2717703;gbkey=Gene;locus_tag=MAP1450c'	1586040	0.04	ID=gene2230;Name=trpE2;Dbxref=GeneID:2718699;gbkey=Gene;gene=trpE2;locus_tag=MAP2205c'	MAPK_1563
		'ID=gene1471;Name=MAP1450c;Dbxref=GeneID:2717703;gbkey=Gene;locus_tag=MAP1450c'	1586088	0.14	ID=gene2231;Name=MAP2206;Dbxref=GeneID:2718770;gbkey=Gene;locus_tag=MAP2206'	MAPK_1562
		'ID=gene1478;Name=MAP1457;Dbxref=GeneID:2717892;gbkey=Gene;locus_tag=MAP1457'	1595247	0.19	ID=gene2242;Name=lepA;Dbxref=GeneID:2719887;gbkey=Gene;gene=lepA;locus_tag=MAP2217c'	MAPK_1551
		'ID=gene1486;Name=MAP1465c;Dbxref=GeneID:2719167;gbkey=Gene;locus_tag=MAP1465c'	1604876	0.23	ID=gene2245;Name=MAP2220;Dbxref=GeneID:2719959;gbkey=Gene;locus_tag=MAP2220'	MAPK_1548
		'ID=gene1486;Name=MAP1465c;Dbxref=GeneID:2719167;gbkey=Gene;locus_tag=MAP1465c'	1604921	0.2	ID=gene2247;Name=MAP2222c;Dbxref=GeneID:2720271;gbkey=Gene;locus_tag=MAP2222c'	MAPK_1546
		'ID=gene1488;Name=MAP1467c;Dbxref=GeneID:2721443;gbkey=Gene;locus_tag=MAP1467c'	1607577	0.24	ID=gene2255;Name=MAP2230c;Dbxref=GeneID:2721397;gbkey=Gene;locus_tag=MAP2230c'	MAPK_1538
		'IG'	1611520	0	ID=gene2256;Name=papA3_1;Dbxref=GeneID:2718617;gbkey=Gene;gene=papA3_1;locus_tag=MAP2231'	MAPK_1537
		'ID=gene1492;Name=MAP1471;Dbxref=GeneID:2719712;gbkey=Gene;locus_tag=MAP1471'	1611739	0.16	ID=gene2257;Name=mmpL10;Dbxref=GeneID:2717529;gbkey=Gene;gene=mmpL10;locus_tag=MAP2232'	MAPK_1536
		'ID=gene1492;Name=MAP1471;Dbxref=GeneID:2719712;gbkey=Gene;locus_tag=MAP1471'	1611940	0.03	ID=gene2259;Name=MAP2234;Dbxref=GeneID:2721699;gbkey=Gene;locus_tag=MAP2234'	MAPK_1534
		'ID=gene1495;Name=sigF_1;Dbxref=GeneID:2719465;gbkey=Gene;gene=sigF_1;locus_tag=MAP1474c'	1613761	0.3	ID=gene2260;Name=fadD21_1;Dbxref=GeneID:2719667;gbkey=Gene;gene=fadD21_1;locus_tag=MAP2235'	MAPK_1533
		'IG'	1614314	0	ID=gene2262;Name=MAP2237;Dbxref=GeneID:2720373;gbkey=Gene;locus_tag=MAP2237'	MAPK_1531
		'ID=gene1503;Name=MAP1482;Dbxref=GeneID:2720113;gbkey=Gene;locus_tag=MAP1482'	1622334	0.04	ID=gene2274;Name=MAP2249c;Dbxref=GeneID:2717504;gbkey=Gene;locus_tag=MAP2249c'	MAPK_1519
		'IG'	1628738	0.15	ID=gene2275;Name=MAP2250c;Dbxref=GeneID:2717505;gbkey=Gene;locus_tag=MAP2250c'	MAPK_1518
		'ID=gene1521;Name=MAP1500c;Dbxref=GeneID:2718851;gbkey=Gene;locus_tag=MAP1500c'	1641890	0.21	ID=gene2277;Name=MAP2252c;Dbxref=GeneID:2721625;gbkey=Gene;locus_tag=MAP2252c'	MAPK_1516
		'IG'	1643382	0.05	ID=gene2284;Name=entB;Dbxref=GeneID:2721142;gbkey=Gene;gene=entB;locus_tag=MAP2259'	MAPK_1509
		'ID=gene1524;Name=MAP1503c;Dbxref=GeneID:2718553;gbkey=Gene;locus_tag=MAP1503c'	1650563	0.07	ID=gene2299;Name=MAP2274;Dbxref=GeneID:2719855;gbkey=Gene;locus_tag=MAP2274'	MAPK_1494
		'ID=gene1529;Name=MAP1508;Dbxref=GeneID:2719974;gbkey=Gene;locus_tag=MAP1508'	1655474	0.3	ID=gene2301;Name=MAP2276c;Dbxref=GeneID:2719726;gbkey=Gene;locus_tag=MAP2276c'	MAPK_1492
		'IG'	1667836	0.13	ID=gene2302;Name=MAP2277c;Dbxref=GeneID:2719727;gbkey=Gene;locus_tag=MAP2277c'	MAPK_1491
		'ID=gene1540;Name=MAP1519;Dbxref=GeneID:2718630;gbkey=Gene;locus_tag=MAP1519'	1670106	0.04	ID=gene2304;Name=mmuM;Dbxref=GeneID:2720078;gbkey=Gene;gene=mmuM;locus_tag=MAP2279'	MAPK_1489
		'ID=gene1542;Name=MAP1521;Dbxref=GeneID:2721186;gbkey=Gene;locus_tag=MAP1521'	1672927	0.17	ID=gene2314;Name=pepD;Dbxref=GeneID:2720212;gbkey=Gene;gene=pepD;locus_tag=MAP2287'	MAPK_1481
		'ID=gene1546;Name=MAP1525;Dbxref=GeneID:2721673;gbkey=Gene;locus_tag=MAP1525'	1676109	0.16	ID=gene2318;Name=glbO;Dbxref=GeneID:2719711;gbkey=Gene;gene=glbO;locus_tag=MAP2291'	MAPK_1477
		'ID=gene1548;Name=MAP1527c;Dbxref=GeneID:2720932;gbkey=Gene;locus_tag=MAP1527c'	1677599	0	ID=gene2319;Name=MAP2292;Dbxref=GeneID:2719787;gbkey=Gene;locus_tag=MAP2292'	MAPK_1476
		'ID=gene1550;Name=MAP1529;Dbxref=GeneID:2720604;gbkey=Gene;locus_tag=MAP1529'	1679285	0.15	ID=gene2321;Name=MAP2294c;Dbxref=GeneID:2718947;gbkey=Gene;locus_tag=MAP2294c'	MAPK_1474
		'ID=gene1552;Name=MAP1531c;Dbxref=GeneID:2719966;gbkey=Gene;locus_tag=MAP1531c'	1682342	0.13	ID=gene2330;Name=MAP2302;Dbxref=GeneID:2721264;gbkey=Gene;locus_tag=MAP2302'	MAPK_1466
		'ID=gene1555;Name=secA2;Dbxref=GeneID:2719678;gbkey=Gene;gene=secA2;gene_synonym=azi,div;locus_tag=MAP1534'	1685503	0.24	ID=gene2340;Name=fadE19;Dbxref=GeneID:2721730;gbkey=Gene;gene=fadE19;locus_tag=MAP2312c'	MAPK_1456
		'ID=gene1555;Name=secA2;Dbxref=GeneID:2719678;gbkey=Gene;gene=secA2;gene_synonym=azi,div;locus_tag=MAP1534'	1685587	0.03	ID=gene2342;Name=accD1;Dbxref=GeneID:2718255;gbkey=Gene;gene=accD1;locus_tag=MAP2314c'	MAPK_1454
		'IG'	1691788	0.26	ID=gene2357;Name=MAP2327;Dbxref=GeneID:2720494;gbkey=Gene;locus_tag=MAP2327'	MAPK_1441
		'IG'	1691854	0	ID=gene2366;Name=MAP2336;Dbxref=GeneID:2720759;gbkey=Gene;locus_tag=MAP2336'	MAPK_1432
		'IG'	1691875	0.28	ID=gene2377;Name=MAP2347;Dbxref=GeneID:2718173;gbkey=Gene;locus_tag=MAP2347'	MAPK_1421
		'ID=gene1563;Name=MAP1542;Dbxref=GeneID:2718554;gbkey=Gene;locus_tag=MAP1542'	1691957	0.02	ID=gene2379;Name=MAP2349c;Dbxref=GeneID:2719001;gbkey=Gene;locus_tag=MAP2349c'	MAPK_1419
		'ID=gene1563;Name=MAP1542;Dbxref=GeneID:2718554;gbkey=Gene;locus_tag=MAP1542'	1691983	0.04	ID=gene2382;Name=MAP2352;Dbxref=GeneID:2718810;gbkey=Gene;locus_tag=MAP2352'	MAPK_1416
		'ID=gene1572;Name=MAP1551c;Dbxref=GeneID:2719693;gbkey=Gene;locus_tag=MAP1551c'	1704328	0.06	ID=gene2387;Name=MAP2357;Dbxref=GeneID:2718766;gbkey=Gene;locus_tag=MAP2357'	MAPK_1411
		'ID=gene1572;Name=MAP1551c;Dbxref=GeneID:2719693;gbkey=Gene;locus_tag=MAP1551c'	1704514	0.18	ID=gene2397;Name=MAP2367c;Dbxref=GeneID:2719388;gbkey=Gene;locus_tag=MAP2367c'	MAPK_1401
		'ID=gene1577;Name=guaB1;Dbxref=GeneID:2720231;gbkey=Gene;gene=guaB1;locus_tag=MAP1556c'	1709874	0.2	ID=gene2400;Name=MAP2370c;Dbxref=GeneID:2719705;gbkey=Gene;locus_tag=MAP2370c'	MAPK_1398
		'ID=gene1581;Name=MAP1560;Dbxref=GeneID:2721118;gbkey=Gene;locus_tag=MAP1560'	1714539	0.1	ID=gene2415;Name=MAP2385c;Dbxref=GeneID:2719804;gbkey=Gene;locus_tag=MAP2385c'	MAPK_1383
		'ID=gene1587;Name=MAP1566;Dbxref=GeneID:2718123;gbkey=Gene;locus_tag=MAP1566'	1720260	0.16	ID=gene2418;Name=fadD19_3;Dbxref=GeneID:2719826;gbkey=Gene;gene=fadD19_3;locus_tag=MAP2388c'	MAPK_1380
		'ID=gene1587;Name=MAP1566;Dbxref=GeneID:2718123;gbkey=Gene;locus_tag=MAP1566'	1720830	0.18	ID=gene2434;Name=MAP2404c;Dbxref=GeneID:2720697;gbkey=Gene;locus_tag=MAP2404c'	MAPK_1364
		'ID=gene1595;Name=MAP1574c;Dbxref=GeneID:2720368;gbkey=Gene;locus_tag=MAP1574c'	1729552	0.18	ID=gene2446;Name=MAP2416c;Dbxref=GeneID:2717466;gbkey=Gene;locus_tag=MAP2416c'	MAPK_1352
		'ID=gene1595;Name=MAP1574c;Dbxref=GeneID:2720368;gbkey=Gene;locus_tag=MAP1574c'	1729840	0.2	ID=gene2461;Name=MAP2430;Dbxref=GeneID:2720396;gbkey=Gene;locus_tag=MAP2430'	MAPK_1338
		'ID=gene1597;Name=MAP1576;Dbxref=GeneID:2720146;gbkey=Gene;locus_tag=MAP1576'	1732356	0	ID=gene2463;Name=glgP;Dbxref=GeneID:2720806;gbkey=Gene;gene=glgP;locus_tag=MAP2432c'	MAPK_1336
		'ID=gene1597;Name=MAP1576;Dbxref=GeneID:2720146;gbkey=Gene;locus_tag=MAP1576'	1733127	0.09	ID=gene2465;Name=glgB;Dbxref=GeneID:2720716;gbkey=Gene;gene=glgB;locus_tag=MAP2434'	MAPK_1334
		'ID=gene1605;Name=MAP1584c;Dbxref=GeneID:2720714;gbkey=Gene;locus_tag=MAP1584c'	1741376	0.18	ID=gene2470;Name=MAP2439c;Dbxref=GeneID:2720676;gbkey=Gene;locus_tag=MAP2439c'	MAPK_1329
		'ID=gene1605;Name=MAP1584c;Dbxref=GeneID:2720714;gbkey=Gene;locus_tag=MAP1584c'	1741697	0.15	ID=gene2475;Name=MAP2444c;Dbxref=GeneID:2719831;gbkey=Gene;locus_tag=MAP2444c'	MAPK_1324
		'ID=gene1605;Name=MAP1584c;Dbxref=GeneID:2720714;gbkey=Gene;locus_tag=MAP1584c'	1742804	0	ID=gene2510;Name=MAP2475;Dbxref=GeneID:2721229;gbkey=Gene;locus_tag=MAP2475'	MAPK_1293
		'ID=gene1611;Name=oxyR;Dbxref=GeneID:2721393;gbkey=Gene;gene=oxyR;locus_tag=MAP1590'	1747746	0.27	ID=gene2514;Name=MAP2479;Dbxref=GeneID:2719174;gbkey=Gene;locus_tag=MAP2479'	MAPK_1289
		'ID=gene1611;Name=oxyR;Dbxref=GeneID:2721393;gbkey=Gene;gene=oxyR;locus_tag=MAP1590'	1748635	0.08	ID=gene2516;Name=MAP2481c;Dbxref=GeneID:2719340;gbkey=Gene;locus_tag=MAP2481c'	MAPK_1287
		'ID=gene1621;Name=MAP1600;Dbxref=GeneID:2719708;gbkey=Gene;locus_tag=MAP1600'	1757507	0.22	ID=gene2522;Name=MAP2487c;Dbxref=GeneID:2720408;gbkey=Gene;locus_tag=MAP2487c'	MAPK_1281
		'ID=gene1622;Name=MAP1601;Dbxref=GeneID:2719989;gbkey=Gene;locus_tag=MAP1601'	1759192	0	ID=gene2530;Name=MAP2495;Dbxref=GeneID:2717613;gbkey=Gene;locus_tag=MAP2495'	MAPK_1273
		'ID=gene1622;Name=MAP1601;Dbxref=GeneID:2719989;gbkey=Gene;locus_tag=MAP1601'	1759478	0.06	ID=gene2537;Name=MAP2502;Dbxref=GeneID:2719200;gbkey=Gene;locus_tag=MAP2502'	MAPK_1266
		'ID=gene1626;Name=MAP1605c;Dbxref=GeneID:2718977;gbkey=Gene;locus_tag=MAP1605c'	1762451	0.2	ID=gene2548;Name=MAP2513c;Dbxref=GeneID:2719109;gbkey=Gene;locus_tag=MAP2513c'	MAPK_1255
		'ID=gene1626;Name=MAP1605c;Dbxref=GeneID:2718977;gbkey=Gene;locus_tag=MAP1605c'	1762523	0	ID=gene2549;Name=MAP2514c;Dbxref=GeneID:2719110;gbkey=Gene;locus_tag=MAP2514c'	MAPK_1254
		'ID=gene1629;Name=MAP1608c;Dbxref=GeneID:2719272;gbkey=Gene;locus_tag=MAP1608c'	1764132	0.15	ID=gene2551;Name=MAP2516;Dbxref=GeneID:2720908;gbkey=Gene;locus_tag=MAP2516'	MAPK_1252
		'ID=gene1630;Name=fbpB;Dbxref=GeneID:2718582;gbkey=Gene;gene=fbpB;locus_tag=MAP1609c'	1764689	0.3	ID=gene2558;Name=MAP2523c;Dbxref=GeneID:2718516;gbkey=Gene;locus_tag=MAP2523c'	MAPK_1245
		'ID=gene1630;Name=fbpB;Dbxref=GeneID:2718582;gbkey=Gene;gene=fbpB;locus_tag=MAP1609c'	1764986	0.1	ID=gene2560;Name=MAP2525c;Dbxref=GeneID:2719220;gbkey=Gene;locus_tag=MAP2525c'	MAPK_1243
		'ID=gene1630;Name=fbpB;Dbxref=GeneID:2718582;gbkey=Gene;gene=fbpB;locus_tag=MAP1609c'	1765136	0.2	ID=gene2578;Name=MAP2543;Dbxref=GeneID:2720671;gbkey=Gene;locus_tag=MAP2543'	MAPK_1225
		'ID=gene1630;Name=fbpB;Dbxref=GeneID:2718582;gbkey=Gene;gene=fbpB;locus_tag=MAP1609c'	1765235	0.27	ID=gene2584;Name=MAP2549c;Dbxref=GeneID:2720548;gbkey=Gene;locus_tag=MAP2549c'	MAPK_1219
		'ID=gene1635;Name=MAP1614c;Dbxref=GeneID:2720158;gbkey=Gene;locus_tag=MAP1614c'	1769110	0.19	ID=gene2586;Name=MAP2551;Dbxref=GeneID:2720655;gbkey=Gene;locus_tag=MAP2551'	MAPK_1217
		'ID=gene1635;Name=MAP1614c;Dbxref=GeneID:2720158;gbkey=Gene;locus_tag=MAP1614c'	1770133	0.13	ID=gene2594;Name=MAP2559;Dbxref=GeneID:2720841;gbkey=Gene;locus_tag=MAP2559'	MAPK_1209
		'ID=gene1637;Name=MAP1616;Dbxref=GeneID:2720647;gbkey=Gene;locus_tag=MAP1616'	1771120	0.24	ID=gene2596;Name=MAP2561;Dbxref=GeneID:2721724;gbkey=Gene;locus_tag=MAP2561'	MAPK_1207
		'ID=gene1637;Name=MAP1616;Dbxref=GeneID:2720647;gbkey=Gene;locus_tag=MAP1616'	1771144	0.2	ID=gene2597;Name=MAP2562;Dbxref=GeneID:2721134;gbkey=Gene;locus_tag=MAP2562'	MAPK_1206
		'IG'	1772656	0.05	ID=gene2601;Name=MAP2566;Dbxref=GeneID:2718191;gbkey=Gene;locus_tag=MAP2566'	MAPK_1202
		'IG'	1772696	0.06	ID=gene2611;Name=PE_6;Dbxref=GeneID:2721330;gbkey=Gene;gene=PE_6;locus_tag=MAP2576c'	MAPK_1192
		'ID=gene1640;Name=MAP1619;Dbxref=GeneID:2721671;gbkey=Gene;locus_tag=MAP1619'	1773875	0.3	ID=gene2612;Name=MAP2577;Dbxref=GeneID:2721331;gbkey=Gene;locus_tag=MAP2577'	MAPK_1191
		'ID=gene1640;Name=MAP1619;Dbxref=GeneID:2721671;gbkey=Gene;locus_tag=MAP1619'	1773923	0.23	ID=gene2617;Name=MAP2582c;Dbxref=GeneID:2718614;gbkey=Gene;locus_tag=MAP2582c'	MAPK_1186
		'ID=gene1641;Name=MAP1620;Dbxref=GeneID:2721672;gbkey=Gene;locus_tag=MAP1620'	1774882	0.25	ID=gene2619;Name=MAP2584;Dbxref=GeneID:2717874;gbkey=Gene;locus_tag=MAP2584'	MAPK_1184
		'ID=gene1641;Name=MAP1620;Dbxref=GeneID:2721672;gbkey=Gene;locus_tag=MAP1620'	1775437	0.17	ID=gene2623;Name=MAP2588;Dbxref=GeneID:2717643;gbkey=Gene;locus_tag=MAP2588'	MAPK_1180
		'IG'	1778261	0.25	ID=gene2635;Name=MAP2600;Dbxref=GeneID:2721023;gbkey=Gene;locus_tag=MAP2600'	MAPK_1168
		'ID=gene1646;Name=cinA;Dbxref=GeneID:2718967;gbkey=Gene;gene=cinA;locus_tag=MAP1625'	1779760	0.1	ID=gene2651;Name=MAP2616c;Dbxref=GeneID:2720268;gbkey=Gene;locus_tag=MAP2616c'	MAPK_1152
		'ID=gene1647;Name=nanT;Dbxref=GeneID:2717521;gbkey=Gene;gene=nanT;locus_tag=MAP1626c'	1781014	0.22	ID=gene2657;Name=MAP2622;Dbxref=GeneID:2721422;gbkey=Gene;locus_tag=MAP2622'	MAPK_1146
		'ID=gene1647;Name=nanT;Dbxref=GeneID:2717521;gbkey=Gene;gene=nanT;locus_tag=MAP1626c'	1781488	0.14	ID=gene2667;Name=MAP2632c;Dbxref=GeneID:2719031;gbkey=Gene;locus_tag=MAP2632c'	MAPK_1136
		'ID=gene1648;Name=MAP1627;Dbxref=GeneID:2717522;gbkey=Gene;locus_tag=MAP1627'	1782742	0.22	ID=gene2691;Name=MAP2656;Dbxref=GeneID:2718775;gbkey=Gene;locus_tag=MAP2656'	MAPK_1112
		'IG'	1788016	0.12	ID=gene2694;Name=MAP2659;Dbxref=GeneID:2718483;gbkey=Gene;locus_tag=MAP2659'	MAPK_1109
		'ID=gene1655;Name=MAP1634;Dbxref=GeneID:2718877;gbkey=Gene;locus_tag=MAP1634'	1789901	0.27	ID=gene2696;Name=metE;Dbxref=GeneID:2720966;gbkey=Gene;gene=metE;locus_tag=MAP2661'	MAPK_1107
		'ID=gene1658;Name=MAP1637c;Dbxref=GeneID:2719603;gbkey=Gene;locus_tag=MAP1637c'	1791937	0.05	ID=gene2698;Name=MAP2663c;Dbxref=GeneID:2721386;gbkey=Gene;locus_tag=MAP2663c'	MAPK_1105
		'ID=gene1658;Name=MAP1637c;Dbxref=GeneID:2719603;gbkey=Gene;locus_tag=MAP1637c'	1792018	0.3	ID=gene2705;Name=gnd2;Dbxref=GeneID:2717836;gbkey=Gene;gene=gnd2;locus_tag=MAP2670c'	MAPK_1098
		'ID=gene1659;Name=MAP1638c;Dbxref=GeneID:2721757;gbkey=Gene;locus_tag=MAP1638c'	1792920	0.06	ID=gene2716;Name=MAP2681c;Dbxref=GeneID:2719256;gbkey=Gene;locus_tag=MAP2681c'	MAPK_1087
		'ID=gene1662;Name=MAP1641c;Dbxref=GeneID:2719845;gbkey=Gene;locus_tag=MAP1641c'	1794529	0.24	ID=gene2718;Name=MAP2683;Dbxref=GeneID:2721078;gbkey=Gene;locus_tag=MAP2683'	MAPK_1085
		'ID=gene1668;Name=fadD31;Dbxref=GeneID:2721521;gbkey=Gene;gene=fadD31;locus_tag=MAP1647'	1802234	0	ID=gene2720;Name=MAP2685;Dbxref=GeneID:2718842;gbkey=Gene;locus_tag=MAP2685'	MAPK_1083
		'ID=gene1668;Name=fadD31;Dbxref=GeneID:2721521;gbkey=Gene;gene=fadD31;locus_tag=MAP1647'	1802431	0.09	ID=gene2739;Name=MAP2704;Dbxref=GeneID:2719937;gbkey=Gene;locus_tag=MAP2704'	MAPK_1064
		'ID=gene1682;Name=MAP1661c;Dbxref=GeneID:2718530;gbkey=Gene;locus_tag=MAP1661c'	1814373	0.17	ID=gene2740;Name=MAP2705c;Dbxref=GeneID:2719952;gbkey=Gene;locus_tag=MAP2705c'	MAPK_1063
		'ID=gene1682;Name=MAP1661c;Dbxref=GeneID:2718530;gbkey=Gene;locus_tag=MAP1661c'	1814421	0.23	ID=gene2750;Name=MAP2715c;Dbxref=GeneID:2720087;gbkey=Gene;locus_tag=MAP2715c'	MAPK_1053
		'ID=gene1688;Name=MAP1667;Dbxref=GeneID:2718487;gbkey=Gene;locus_tag=MAP1667'	1821104	0.04	ID=gene2756;Name=MAP2721;Dbxref=GeneID:2720160;gbkey=Gene;locus_tag=MAP2721'	MAPK_1047
		'ID=gene1692;Name=MAP1671;Dbxref=GeneID:2718663;gbkey=Gene;locus_tag=MAP1671'	1826041	0.21	ID=gene2761;Name=fdxA;Dbxref=GeneID:2721351;gbkey=Gene;gene=fdxA;locus_tag=MAP2726c'	MAPK_1042
		'IG'	1834141	0.29	ID=gene2785;Name=MAP2750c;Dbxref=GeneID:2717511;gbkey=Gene;locus_tag=MAP2750c'	MAPK_1018
		'ID=gene1707;Name=MAP1686;Dbxref=GeneID:2720533;gbkey=Gene;locus_tag=MAP1686'	1844938	0.03	ID=gene2791;Name=MAP2752;Dbxref=GeneID:2720551;gbkey=Gene;locus_tag=MAP2752'	MAPK_1016
		'ID=gene1715;Name=papA2;Dbxref=GeneID:2719038;gbkey=Gene;gene=papA2;locus_tag=MAP1694'	1854268	0.16	ID=gene2800;Name=MAP2761c;Dbxref=GeneID:2720643;gbkey=Gene;locus_tag=MAP2761c'	MAPK_1007
		'ID=gene1724;Name=MAP1703c;Dbxref=GeneID:2720884;gbkey=Gene;locus_tag=MAP1703c'	1862921	0.07	ID=gene2801;Name=MAP2762c;Dbxref=GeneID:2720644;gbkey=Gene;locus_tag=MAP2762c'	MAPK_1006
		'ID=gene1733;Name=MAP1712;Dbxref=GeneID:2719601;gbkey=Gene;locus_tag=MAP1712'	1870898	0.28	ID=gene2804;Name=MAP2765c;Dbxref=GeneID:2718873;gbkey=Gene;locus_tag=MAP2765c'	MAPK_1003
		'ID=gene1735;Name=fadA_2;Dbxref=GeneID:2719083;gbkey=Gene;gene=fadA_2;locus_tag=MAP1714'	1873276	0.3	ID=gene2806;Name=MAP2767c;Dbxref=GeneID:2717897;gbkey=Gene;locus_tag=MAP2767c'	MAPK_1001
		'ID=gene1739;Name=MAP1718c;Dbxref=GeneID:2717495;gbkey=Gene;locus_tag=MAP1718c'	1877508	0.12	ID=gene2807;Name=MAP2768c;Dbxref=GeneID:2717956;gbkey=Gene;locus_tag=MAP2768c'	MAPK_1000
		'ID=gene1740;Name=MAP1719c;Dbxref=GeneID:2717496;gbkey=Gene;locus_tag=MAP1719c'	1877917	0.29	ID=gene2809;Name=MAP2770;Dbxref=GeneID:2721435;gbkey=Gene;locus_tag=MAP2770'	MAPK_0998
		'IG'	1879977	0.29	ID=gene2824;Name=MAP2785c;Dbxref=GeneID:2719421;gbkey=Gene;locus_tag=MAP2785c'	MAPK_0983
		'IG'	1880593	0.01	ID=gene2831;Name=MAP2792;Dbxref=GeneID:2719666;gbkey=Gene;locus_tag=MAP2792'	MAPK_0976
		'ID=gene1743;Name=MAP1722;Dbxref=GeneID:2718880;gbkey=Gene;locus_tag=MAP1722'	1883027	0.12	ID=gene2833;Name=MAP2794;Dbxref=GeneID:2719682;gbkey=Gene;locus_tag=MAP2794'	MAPK_0974
		'ID=gene1744;Name=MAP1723;Dbxref=GeneID:2718881;gbkey=Gene;locus_tag=MAP1723'	1884135	0.06	ID=gene2868;Name=MAP2829;Dbxref=GeneID:2721242;gbkey=Gene;locus_tag=MAP2829'	MAPK_0939
		'ID=gene1744;Name=MAP1723;Dbxref=GeneID:2718881;gbkey=Gene;locus_tag=MAP1723'	1884271	0.24	ID=gene2874;Name=MAP2835c;Dbxref=GeneID:2721603;gbkey=Gene;locus_tag=MAP2835c'	MAPK_0933
		'IG'	1884482	0.01	ID=gene2877;Name=fadE20_2;Dbxref=GeneID:2717471;gbkey=Gene;gene=fadE20_2;locus_tag=MAP2838c'	MAPK_0930
		'ID=gene1746;Name=MAP1725c;Dbxref=GeneID:2718577;gbkey=Gene;locus_tag=MAP1725c'	1885855	0.01	ID=gene2879;Name=dapF;Dbxref=GeneID:2717509;gbkey=Gene;gene=dapF;locus_tag=MAP2840c'	MAPK_0928
		'IG'	1886753	0.09	ID=gene2883;Name=MAP2844;Dbxref=GeneID:2718027;gbkey=Gene;locus_tag=MAP2844'	MAPK_0924
		'ID=gene1747;Name=MAP1726c;Dbxref=GeneID:2718578;gbkey=Gene;locus_tag=MAP1726c'	1887287	0.24	ID=gene2887;Name=recA;Dbxref=GeneID:2717849;gbkey=Gene;gene=recA;locus_tag=MAP2848c'	MAPK_0920
		'ID=gene1747;Name=MAP1726c;Dbxref=GeneID:2718578;gbkey=Gene;locus_tag=MAP1726c'	1887315	0.26	ID=gene2902;Name=MAP2863c;Dbxref=GeneID:2718005;gbkey=Gene;locus_tag=MAP2863c'	MAPK_0905
		'ID=gene1756;Name=MAP1735;Dbxref=GeneID:2718890;gbkey=Gene;locus_tag=MAP1735'	1897521	0.17	ID=gene2921;Name=MAP2882c;Dbxref=GeneID:2719647;gbkey=Gene;locus_tag=MAP2882c'	MAPK_0886
		'IG'	1897895	0.05	ID=gene2924;Name=MAP2885c;Dbxref=GeneID:2719459;gbkey=Gene;locus_tag=MAP2885c'	MAPK_0883
		'ID=gene1764;Name=MAP1743c;Dbxref=GeneID:2721130;gbkey=Gene;locus_tag=MAP1743c'	1907348	0.1	ID=gene2926;Name=MAP2887c;Dbxref=GeneID:2719531;gbkey=Gene;locus_tag=MAP2887c'	MAPK_0881
		'ID=gene1772;Name=MAP1751;Dbxref=GeneID:2721064;gbkey=Gene;locus_tag=MAP1751'	1914005	0.1	ID=gene2940;Name=MAP2901;Dbxref=GeneID:2720439;gbkey=Gene;locus_tag=MAP2901'	MAPK_0867
		'IG'	1915956	0	ID=gene2957;Name=cobA;Dbxref=GeneID:2721765;gbkey=Gene;gene=cobA;locus_tag=MAP2918c'	MAPK_0850
		'ID=gene1781;Name=MAP1760c;Dbxref=GeneID:2719093;gbkey=Gene;locus_tag=MAP1760c'	1923044	0.23	ID=gene2963;Name=nicT;Dbxref=GeneID:2720267;gbkey=Gene;gene=nicT;locus_tag=MAP2924'	MAPK_0844
		'ID=gene1783;Name=MAP1762c;Dbxref=GeneID:2720185;gbkey=Gene;locus_tag=MAP1762c'	1924847	0	ID=gene2964;Name=MAP2925;Dbxref=GeneID:2719223;gbkey=Gene;locus_tag=MAP2925'	MAPK_0843
		'ID=gene1792;Name=MAP1771c;Dbxref=GeneID:2718606;gbkey=Gene;locus_tag=MAP1771c'	1934365	0.11	ID=gene2966;Name=MAP2927;Dbxref=GeneID:2721161;gbkey=Gene;locus_tag=MAP2927'	MAPK_0841
		'IG'	1935195	0.2	ID=gene2976;Name=MAP2937c;Dbxref=GeneID:2719133;gbkey=Gene;locus_tag=MAP2937c'	MAPK_0831
		'ID=gene1806;Name=MAP1785;Dbxref=GeneID:2720623;gbkey=Gene;locus_tag=MAP1785'	1947643	0.13	ID=gene2980;Name=MAP2941c;Dbxref=GeneID:2718126;gbkey=Gene;locus_tag=MAP2941c'	MAPK_0827
		'ID=gene1811;Name=morD;Dbxref=GeneID:2721560;gbkey=Gene;gene=morD;locus_tag=MAP1790'	1953401	0.17	ID=gene2982;Name=MAP2943c;Dbxref=GeneID:2718324;gbkey=Gene;locus_tag=MAP2943c'	MAPK_0825
		'ID=gene1814;Name=MAP1793c;Dbxref=GeneID:2721567;gbkey=Gene;locus_tag=MAP1793c'	1955856	0.11	ID=gene3000;Name=MAP2961c;Dbxref=GeneID:2720458;gbkey=Gene;locus_tag=MAP2961c'	MAPK_0807
		'ID=gene1818;Name=MAP1797c;Dbxref=GeneID:2721760;gbkey=Gene;locus_tag=MAP1797c'	1972967	0.2	ID=gene3002;Name=MAP2963c;Dbxref=GeneID:2720464;gbkey=Gene;locus_tag=MAP2963c'	MAPK_0805
		'ID=gene1826;Name=cobN;Dbxref=GeneID:2718038;gbkey=Gene;gene=cobN;locus_tag=MAP1805c'	1979945	0.14	ID=gene3003;Name=MAP2964c;Dbxref=GeneID:2720889;gbkey=Gene;locus_tag=MAP2964c'	MAPK_0804
		'ID=gene1833;Name=cobI;Dbxref=GeneID:2721595;gbkey=Gene;gene=cobI;locus_tag=MAP1812'	1989055	0.09	ID=gene3005;Name=fdhD;Dbxref=GeneID:2721270;gbkey=Gene;gene=fdhD;locus_tag=MAP2966c'	MAPK_0802
		'ID=gene1838;Name=cobL;Dbxref=GeneID:2721587;gbkey=Gene;gene=cobL;locus_tag=MAP1817c'	1995157	0.28	ID=gene3029;Name=smc;Dbxref=GeneID:2717945;gbkey=Gene;gene=smc;locus_tag=MAP2990c'	MAPK_0778
		'ID=gene1840;Name=MAP1819c;Dbxref=GeneID:2721542;gbkey=Gene;locus_tag=MAP1819c'	1996216	0.07	ID=gene3037;Name=MAP2998c;Dbxref=GeneID:2721722;gbkey=Gene;locus_tag=MAP2998c'	MAPK_0770
		'IG'	1996572	0.15	ID=gene3049;Name=MAP3010c;Dbxref=GeneID:2719902;gbkey=Gene;locus_tag=MAP3010c'	MAPK_0758
		'ID=gene1843;Name=MAP1822c;Dbxref=GeneID:2721548;gbkey=Gene;locus_tag=MAP1822c'	1998501	0	ID=gene3053;Name=MAP3014;Dbxref=GeneID:2719169;gbkey=Gene;locus_tag=MAP3014'	MAPK_0754
		'ID=gene1843;Name=MAP1822c;Dbxref=GeneID:2721548;gbkey=Gene;locus_tag=MAP1822c'	1998724	0.25	ID=gene3067;Name=MAP3028;Dbxref=GeneID:2719213;gbkey=Gene;locus_tag=MAP3028'	MAPK_0740
		'IG'	2002739	0.03	ID=gene3075;Name=MAP3034;Dbxref=GeneID:2720558;gbkey=Gene;locus_tag=MAP3034'	MAPK_0734
		'IG'	2002790	0.04	ID=gene3088;Name=MAP3047;Dbxref=GeneID:2720483;gbkey=Gene;locus_tag=MAP3047'	MAPK_0721
		'ID=gene1847;Name=MAP1826c;Dbxref=GeneID:2717601;gbkey=Gene;locus_tag=MAP1826c'	2005593	0.11	ID=gene3090;Name=mmpL2;Dbxref=GeneID:2718056;gbkey=Gene;gene=mmpL2;locus_tag=MAP3049c'	MAPK_0719
		'IG'	2012161	0.14	ID=gene3096;Name=MAP3055c;Dbxref=GeneID:2717968;gbkey=Gene;locus_tag=MAP3055c'	MAPK_0713
		'IG'	2013565	0.01	ID=gene3111;Name=MAP3070;Dbxref=GeneID:2721175;gbkey=Gene;locus_tag=MAP3070'	MAPK_0698
		'IG'	2013613	0.01	ID=gene3123;Name=MAP3082c;Dbxref=GeneID:2718138;gbkey=Gene;locus_tag=MAP3082c'	MAPK_0686
		'ID=gene1856;Name=prcB;Dbxref=GeneID:2718393;gbkey=Gene;gene=prcB;locus_tag=MAP1835c'	2014993	0	ID=gene3129;Name=MAP3088c;Dbxref=GeneID:2718696;gbkey=Gene;locus_tag=MAP3088c'	MAPK_0680
		'IG'	2017211	0.18	ID=gene3136;Name=nrdF;Dbxref=GeneID:2718709;gbkey=Gene;gene=nrdF;locus_tag=MAP3095c'	MAPK_0673
		'ID=gene1863;Name=MAP1842c;Dbxref=GeneID:2720881;gbkey=Gene;locus_tag=MAP1842c'	2021854	0.3	ID=gene3139;Name=MAP3098c;Dbxref=GeneID:2721290;gbkey=Gene;locus_tag=MAP3098c'	MAPK_0670
		'ID=gene1869;Name=MAP1848c;Dbxref=GeneID:2719924;gbkey=Gene;locus_tag=MAP1848c'	2026239	0.03	ID=gene3140;Name=MAP3099c;Dbxref=GeneID:2720364;gbkey=Gene;locus_tag=MAP3099c'	MAPK_0669
		'ID=gene1873;Name=MAP1852;Dbxref=GeneID:2720466;gbkey=Gene;locus_tag=MAP1852'	2030584	0.01	ID=gene3144;Name=MAP3103c;Dbxref=GeneID:2719364;gbkey=Gene;locus_tag=MAP3103c'	MAPK_0665
		'ID=gene1877;Name=MAP1856;Dbxref=GeneID:2717931;gbkey=Gene;locus_tag=MAP1856'	2036033	0.25	ID=gene3159;Name=cstA;Dbxref=GeneID:2720275;gbkey=Gene;gene=cstA;locus_tag=MAP3118'	MAPK_0650
		'ID=gene1881;Name=MAP1860;Dbxref=GeneID:2721581;gbkey=Gene;locus_tag=MAP1860'	2042457	0.11	ID=gene3172;Name=MAP3131;Dbxref=GeneID:2719329;gbkey=Gene;locus_tag=MAP3131'	MAPK_0637
		'ID=gene1882;Name=MAP1861c;Dbxref=GeneID:2721591;gbkey=Gene;locus_tag=MAP1861c'	2043063	0	ID=gene3181;Name=MAP3140c;Dbxref=GeneID:2720750;gbkey=Gene;locus_tag=MAP3140c'	MAPK_0628
		'IG'	2043844	0.29	ID=gene3182;Name=MAP3141c;Dbxref=GeneID:2719238;gbkey=Gene;locus_tag=MAP3141c'	MAPK_0627
		'ID=gene1884;Name=MAP1863c;Dbxref=GeneID:2717708;gbkey=Gene;locus_tag=MAP1863c'	2046137	0.24	ID=gene3188;Name=pgmA;Dbxref=GeneID:2719296;gbkey=Gene;gene=pgmA;locus_tag=MAP3146c'	MAPK_0622
		'ID=gene1889;Name=efpA_1;Dbxref=GeneID:2720572;gbkey=Gene;gene=efpA_1;locus_tag=MAP1868c'	2056438	0.17	ID=gene3196;Name=MAP3154;Dbxref=GeneID:2719264;gbkey=Gene;locus_tag=MAP3154'	MAPK_0614
		'ID=gene1894;Name=MAP1873c;Dbxref=GeneID:2717641;gbkey=Gene;locus_tag=MAP1873c'	2066357	0.28	ID=gene3200;Name=MAP3158c;Dbxref=GeneID:2718731;gbkey=Gene;locus_tag=MAP3158c'	MAPK_0610
		'IG'	2066744	0.14	ID=gene3209;Name=MAP3167c;Dbxref=GeneID:2719253;gbkey=Gene;locus_tag=MAP3167c'	MAPK_0601
		'IG'	2072754	0.12	ID=gene3210;Name=MAP3168c;Dbxref=GeneID:2718688;gbkey=Gene;locus_tag=MAP3168c'	MAPK_0600
		'ID=gene1899;Name=MAP1878c;Dbxref=GeneID:2720323;gbkey=Gene;locus_tag=MAP1878c'	2076409	0.23	ID=gene3211;Name=MAP3169c;Dbxref=GeneID:2718689;gbkey=Gene;locus_tag=MAP3169c'	MAPK_0599
		'ID=gene1902;Name=lppL;Dbxref=GeneID:2717678;gbkey=Gene;gene=lppL;locus_tag=MAP1881'	2079466	0.25	ID=gene3254;Name=nuoL;Dbxref=GeneID:2718914;gbkey=Gene;gene=nuoL;locus_tag=MAP3212'	MAPK_0556
		'ID=gene1907;Name=dapE2;Dbxref=GeneID:2718376;gbkey=Gene;gene=dapE2;locus_tag=MAP1886c'	2083428	0.19	ID=gene3283;Name=MAP3241;Dbxref=GeneID:2721736;gbkey=Gene;locus_tag=MAP3241'	MAPK_0527
		'IG'	2088398	0.01	ID=gene3285;Name=MAP3243;Dbxref=GeneID:2719341;gbkey=Gene;locus_tag=MAP3243'	MAPK_0525
		'ID=gene1936;Name=pknL;Dbxref=GeneID:2719774;gbkey=Gene;gene=pknL;locus_tag=MAP1914'	2114994	0	ID=gene3297;Name=MAP3255;Dbxref=GeneID:2718455;gbkey=Gene;locus_tag=MAP3255'	MAPK_0513
		'ID=gene1937;Name=MAP1915;Dbxref=GeneID:2719468;gbkey=Gene;locus_tag=MAP1915'	2116917	0.28	ID=gene3307;Name=MAP3265;Dbxref=GeneID:2718727;gbkey=Gene;locus_tag=MAP3265'	MAPK_0503
		'ID=gene1948;Name=MAP1926c;Dbxref=GeneID:2719463;gbkey=Gene;locus_tag=MAP1926c'	2126945	0.14	ID=gene3318;Name=MAP3276c;Dbxref=GeneID:2717794;gbkey=Gene;locus_tag=MAP3276c'	MAPK_0492
		'ID=gene1960;Name=mmpS3;Dbxref=GeneID:2719748;gbkey=Gene;gene=mmpS3;locus_tag=MAP1938c'	2139730	0.09	ID=gene3321;Name=MAP3279;Dbxref=GeneID:2719325;gbkey=Gene;locus_tag=MAP3279'	MAPK_0489
		'ID=gene1960;Name=mmpS3;Dbxref=GeneID:2719748;gbkey=Gene;gene=mmpS3;locus_tag=MAP1938c'	2139778	0.16	ID=gene3328;Name=IS1547_2;Dbxref=GeneID:2717821;gbkey=Gene;gene=IS1547_2;locus_tag=MAP3286'	MAPK_0482
		'ID=gene1960;Name=mmpS3;Dbxref=GeneID:2719748;gbkey=Gene;gene=mmpS3;locus_tag=MAP1938c'	2140313	0.26	ID=gene3332;Name=mpt64;Dbxref=GeneID:2721178;gbkey=Gene;gene=mpt64;locus_tag=MAP3290c'	MAPK_0478
		'ID=gene1974;Name=IS1547_1;Dbxref=GeneID:2720359;gbkey=Gene;gene=IS1547_1;locus_tag=MAP1952c'	2153904	0.21	ID=gene3334;Name=MAP3291c;Dbxref=GeneID:2718156;gbkey=Gene;locus_tag=MAP3291c'	MAPK_0477
		'IG'	2165137	0.18	ID=gene3341;Name=MAP3298;Dbxref=GeneID:2717983;gbkey=Gene;locus_tag=MAP3298'	MAPK_0470
		'IG'	2165184	0.16	ID=gene3342;Name=MAP3299c;Dbxref=GeneID:2717984;gbkey=Gene;locus_tag=MAP3299c'	MAPK_0469
		'ID=gene2023;Name=accD6;Dbxref=GeneID:2721669;gbkey=Gene;gene=accD6;locus_tag=MAP2000'	2206845	0.06	ID=gene3350;Name=MAP3307c;Dbxref=GeneID:2718152;gbkey=Gene;locus_tag=MAP3307c'	MAPK_0461
		'ID=gene2023;Name=accD6;Dbxref=GeneID:2721669;gbkey=Gene;gene=accD6;locus_tag=MAP2000'	2208027	0.09	ID=gene3358;Name=entD;Dbxref=GeneID:2719413;gbkey=Gene;gene=entD;locus_tag=MAP3315'	MAPK_0453
		'ID=gene2031;Name=adhE2;Dbxref=GeneID:2719193;gbkey=Gene;gene=adhE2;locus_tag=MAP2008'	2218100	0	ID=gene3370;Name=MAP3327c;Dbxref=GeneID:2717798;gbkey=Gene;locus_tag=MAP3327c'	MAPK_0441
		'ID=gene2032;Name=MAP2009;Dbxref=GeneID:2719039;gbkey=Gene;locus_tag=MAP2009'	2218697	0.03	ID=gene3371;Name=MAP3328c;Dbxref=GeneID:2719281;gbkey=Gene;locus_tag=MAP3328c'	MAPK_0440
		'ID=gene2033;Name=MAP2010;Dbxref=GeneID:2717631;gbkey=Gene;locus_tag=MAP2010'	2219173	0.11	ID=gene3375;Name=MAP3332;Dbxref=GeneID:2718089;gbkey=Gene;locus_tag=MAP3332'	MAPK_0436
		'ID=gene2041;Name=MAP2018c;Dbxref=GeneID:2720843;gbkey=Gene;locus_tag=MAP2018c'	2226782	0.09	ID=gene3382;Name=MAP3339c;Dbxref=GeneID:2718448;gbkey=Gene;locus_tag=MAP3339c'	MAPK_0429
		'ID=gene2041;Name=MAP2018c;Dbxref=GeneID:2720843;gbkey=Gene;locus_tag=MAP2018c'	2227046	0.02	ID=gene3386;Name=desA3_1;Dbxref=GeneID:2721302;gbkey=Gene;gene=desA3_1;locus_tag=MAP3343c'	MAPK_0425
		'IG'	2227713	0.25	ID=gene3389;Name=pvdS;Dbxref=GeneID:2718497;gbkey=Gene;gene=pvdS;locus_tag=MAP3346c'	MAPK_0422
		'IG'	2233013	0	ID=gene3390;Name=MAP3347c;Dbxref=GeneID:2718498;gbkey=Gene;locus_tag=MAP3347c'	MAPK_0421
		'ID=gene2049;Name=MAP2026;Dbxref=GeneID:2721445;gbkey=Gene;locus_tag=MAP2026'	2233648	0.29	ID=gene3391;Name=MAP3348;Dbxref=GeneID:2718171;gbkey=Gene;locus_tag=MAP3348'	MAPK_0420
		'ID=gene2055;Name=MAP2032c;Dbxref=GeneID:2720943;gbkey=Gene;locus_tag=MAP2032c'	2239863	0.18	ID=gene3395;Name=MAP3352c;Dbxref=GeneID:2721208;gbkey=Gene;locus_tag=MAP3352c'	MAPK_0416
		'ID=gene2057;Name=MAP2034c;Dbxref=GeneID:2718075;gbkey=Gene;locus_tag=MAP2034c'	2242433	0.11	ID=gene3398;Name=MAP3355c;Dbxref=GeneID:2718749;gbkey=Gene;locus_tag=MAP3355c'	MAPK_0413
		'IG'	2248392	0.21	ID=gene3400;Name=MAP3357c;Dbxref=GeneID:2718683;gbkey=Gene;locus_tag=MAP3357c'	MAPK_0411
		'ID=gene2064;Name=lipM;Dbxref=GeneID:2719235;gbkey=Gene;gene=lipM;locus_tag=MAP2041'	2248649	0.23	ID=gene3409;Name=MAP3366;Dbxref=GeneID:2718093;gbkey=Gene;locus_tag=MAP3366'	MAPK_0402
		'IG'	2263764	0.23	ID=gene3454;Name=MAP3411c;Dbxref=GeneID:2720354;gbkey=Gene;locus_tag=MAP3411c'	MAPK_0357
		'ID=gene2102;Name=MAP2079;Dbxref=GeneID:2717720;gbkey=Gene;locus_tag=MAP2079'	2291615	0.28	ID=gene3456;Name=aldB;Dbxref=GeneID:2719918;gbkey=Gene;gene=aldB;locus_tag=MAP3413'	MAPK_0355
		'ID=gene2102;Name=MAP2079;Dbxref=GeneID:2717720;gbkey=Gene;locus_tag=MAP2079'	2295728	0.09	ID=gene3463;Name=MAP3420c;Dbxref=GeneID:2720475;gbkey=Gene;locus_tag=MAP3420c'	MAPK_0348
		'IG'	2298934	0.03	ID=gene3476;Name=MAP3433;Dbxref=GeneID:2720220;gbkey=Gene;locus_tag=MAP3433'	MAPK_0335
		'ID=gene2104;Name=MAP2081;Dbxref=GeneID:2721434;gbkey=Gene;locus_tag=MAP2081'	2299260	0.04	ID=gene3477;Name=MAP3434;Dbxref=GeneID:2720221;gbkey=Gene;locus_tag=MAP3434'	MAPK_0334
		'ID=gene2104;Name=MAP2081;Dbxref=GeneID:2721434;gbkey=Gene;locus_tag=MAP2081'	2299989	0.19	ID=gene3486;Name=sdhA;Dbxref=GeneID:2719700;gbkey=Gene;gene=sdhA;locus_tag=MAP3443'	MAPK_0325
		'ID=gene2105;Name=MAP2082;Dbxref=GeneID:2720891;gbkey=Gene;locus_tag=MAP2082'	2301608	0.24	ID=gene3487;Name=sdhB;Dbxref=GeneID:2719701;gbkey=Gene;gene=sdhB;locus_tag=MAP3444'	MAPK_0324
		'IG'	2305567	0	ID=gene3491;Name=MAP3448;Dbxref=GeneID:2717658;gbkey=Gene;locus_tag=MAP3448'	MAPK_0320
		'IG'	2305602	0.07	ID=gene3503;Name=MAP3460c;Dbxref=GeneID:2720310;gbkey=Gene;locus_tag=MAP3460c'	MAPK_0308
		'ID=gene2122;Name=MAP2098c;Dbxref=GeneID:2717887;gbkey=Gene;locus_tag=MAP2098c'	2320669	0.13	ID=gene3510;Name=MAP3467c;Dbxref=GeneID:2720300;gbkey=Gene;locus_tag=MAP3467c'	MAPK_0301
		'IG'	2321930	0.09	ID=gene3515;Name=MAP3472c;Dbxref=GeneID:2720541;gbkey=Gene;locus_tag=MAP3472c'	MAPK_0296
		'ID=gene2126;Name=narK3_1;Dbxref=GeneID:2721234;gbkey=Gene;gene=narK3_1;locus_tag=MAP2102c'	2326153	0.14	ID=gene3523;Name=MAP3480;Dbxref=GeneID:2721551;gbkey=Gene;locus_tag=MAP3480'	MAPK_0288
		'ID=gene2128;Name=fdhF;Dbxref=GeneID:2719018;gbkey=Gene;gene=fdhF;locus_tag=MAP2104'	2328521	0.12	ID=gene3525;Name=acrA1;Dbxref=GeneID:2721608;gbkey=Gene;gene=acrA1;locus_tag=MAP3482'	MAPK_0286
		'IG'	2332761	0.28	ID=gene3552;Name=MAP3509;Dbxref=GeneID:2718217;gbkey=Gene;locus_tag=MAP3509'	MAPK_0259
		'ID=gene2132;Name=MAP2108;Dbxref=GeneID:2718416;gbkey=Gene;locus_tag=MAP2108'	2334720	0.12	ID=gene3569;Name=MAP3526c;Dbxref=GeneID:2717679;gbkey=Gene;locus_tag=MAP3526c'	MAPK_0242
		'ID=gene2144;Name=MAP2120c;Dbxref=GeneID:2719273;gbkey=Gene;locus_tag=MAP2120c'	2348234	0.06	ID=gene3571;Name=MAP3528;Dbxref=GeneID:2721298;gbkey=Gene;locus_tag=MAP3528'	MAPK_0240
		'IG'	2351040	0.15	ID=gene3573;Name=MAP3530;Dbxref=GeneID:2721537;gbkey=Gene;locus_tag=MAP3530'	MAPK_0238
		'IG'	2361907	0.15	ID=gene3580;Name=bpoC_1;Dbxref=GeneID:2721352;gbkey=Gene;gene=bpoC_1;locus_tag=MAP3537c'	MAPK_0231
		'IG'	2365400	0.12	ID=gene3584;Name=MAP3541c;Dbxref=GeneID:2719969;gbkey=Gene;locus_tag=MAP3541c'	MAPK_0227
		'ID=gene2172;Name=MAP2147c;Dbxref=GeneID:2721578;gbkey=Gene;locus_tag=MAP2147c'	2378118	0.25	ID=gene3600;Name=MAP3557;Dbxref=GeneID:2718795;gbkey=Gene;locus_tag=MAP3557'	MAPK_0211
		'ID=gene2172;Name=MAP2147c;Dbxref=GeneID:2721578;gbkey=Gene;locus_tag=MAP2147c'	2378423	0.19	ID=gene3604;Name=MAP3561;Dbxref=GeneID:2720539;gbkey=Gene;locus_tag=MAP3561'	MAPK_0207
		'ID=gene2173;Name=MAP2148;Dbxref=GeneID:2721579;gbkey=Gene;locus_tag=MAP2148'	2379036	0.07	ID=gene3606;Name=MAP3563;Dbxref=GeneID:2718389;gbkey=Gene;locus_tag=MAP3563'	MAPK_0205
		'IG'	2381192	0.05	ID=gene3608;Name=MAP3565;Dbxref=GeneID:2717697;gbkey=Gene;locus_tag=MAP3565'	MAPK_0203
		'ID=gene2175;Name=MAP2150;Dbxref=GeneID:2720801;gbkey=Gene;locus_tag=MAP2150'	2381726	0.08	ID=gene3614;Name=MAP3571;Dbxref=GeneID:2720984;gbkey=Gene;locus_tag=MAP3571'	MAPK_0197
		'IG'	2383249	0.18	ID=gene3622;Name=MAP3579c;Dbxref=GeneID:2719284;gbkey=Gene;locus_tag=MAP3579c'	MAPK_0189
		'ID=gene2179;Name=MAP2154c;Dbxref=GeneID:2717876;gbkey=Gene;locus_tag=MAP2154c'	2387000	0.12	ID=gene3623;Name=MAP3580c;Dbxref=GeneID:2719285;gbkey=Gene;locus_tag=MAP3580c'	MAPK_0188
		'ID=gene2179;Name=MAP2154c;Dbxref=GeneID:2717876;gbkey=Gene;locus_tag=MAP2154c'	2387048	0.1	ID=gene3650;Name=MAP3607;Dbxref=GeneID:2720010;gbkey=Gene;locus_tag=MAP3607'	MAPK_0161
		'ID=gene2179;Name=MAP2154c;Dbxref=GeneID:2717876;gbkey=Gene;locus_tag=MAP2154c'	2387259	0.25	ID=gene3652;Name=MAP3609;Dbxref=GeneID:2718894;gbkey=Gene;locus_tag=MAP3609'	MAPK_0159
		'ID=gene2182;Name=MAP2157;Dbxref=GeneID:2718412;gbkey=Gene;locus_tag=MAP2157'	2389624	0.12	ID=gene3654;Name=MAP3611;Dbxref=GeneID:2720525;gbkey=Gene;locus_tag=MAP3611'	MAPK_0157
		'ID=gene2183;Name=MAP2158;Dbxref=GeneID:2720209;gbkey=Gene;locus_tag=MAP2158'	2390441	0.13	ID=gene3677;Name=MAP3634;Dbxref=GeneID:2718508;gbkey=Gene;locus_tag=MAP3634'	MAPK_0134
		'IG'	2390947	0.24	ID=gene3688;Name=MAP3645;Dbxref=GeneID:2719660;gbkey=Gene;locus_tag=MAP3645'	MAPK_0123
		'IG'	2390995	0.25	ID=gene3692;Name=fadD4;Dbxref=GeneID:2721448;gbkey=Gene;gene=fadD4;locus_tag=MAP3649'	MAPK_0119
		'IG'	2391177	0.16	ID=gene3697;Name=MAP3654;Dbxref=GeneID:2718985;gbkey=Gene;locus_tag=MAP3654'	MAPK_0114
		'IG'	2391339	0.1	ID=gene3704;Name=MAP3661c;Dbxref=GeneID:2717829;gbkey=Gene;locus_tag=MAP3661c'	MAPK_0107
		'IG'	2391484	0.23	ID=gene3711;Name=MAP3668c;Dbxref=GeneID:2721405;gbkey=Gene;locus_tag=MAP3668c'	MAPK_0100
		'ID=gene2196;Name=mbtF;Dbxref=GeneID:2720488;gbkey=Gene;gene=mbtF;locus_tag=MAP2171c'	2402085	0.05	ID=gene3720;Name=MAP3677;Dbxref=GeneID:2720346;gbkey=Gene;locus_tag=MAP3677'	MAPK_0091
		'ID=gene2198;Name=mbtE;Dbxref=GeneID:2720998;gbkey=Gene;gene=mbtE;locus_tag=MAP2173c'	2409134	0.09	ID=gene3736;Name=fadA2;Dbxref=GeneID:2718519;gbkey=Gene;gene=fadA2;locus_tag=MAP3693'	MAPK_0075
		'ID=gene2201;Name=MAP2176c;Dbxref=GeneID:2720193;gbkey=Gene;locus_tag=MAP2176c'	2417761	0.26	ID=gene3739;Name=MAP3696;Dbxref=GeneID:2717684;gbkey=Gene;locus_tag=MAP3696'	MAPK_0072
		'ID=gene2210;Name=MAP2185c;Dbxref=GeneID:2717727;gbkey=Gene;locus_tag=MAP2185c'	2428026	0.14	ID=gene3741;Name=sdhA;Dbxref=GeneID:2719054;gbkey=Gene;gene=sdhA;locus_tag=MAP3698c'	MAPK_0070
		'ID=gene2212;Name=MAP2187c;Dbxref=GeneID:2720389;gbkey=Gene;locus_tag=MAP2187c'	2428718	0.19	ID=gene3742;Name=MAP3699c;Dbxref=GeneID:2718648;gbkey=Gene;locus_tag=MAP3699c'	MAPK_0069
		'ID=gene2219;Name=MAP2194;Dbxref=GeneID:2718935;gbkey=Gene;locus_tag=MAP2194'	2438424	0.23	ID=gene3745;Name=nirB;Dbxref=GeneID:2720934;gbkey=Gene;gene=nirB;locus_tag=MAP3702'	MAPK_0066
		'ID=gene2219;Name=MAP2194;Dbxref=GeneID:2718935;gbkey=Gene;locus_tag=MAP2194'	2438755	0.08	ID=gene3750;Name=narK3_2;Dbxref=GeneID:2720151;gbkey=Gene;gene=narK3_2;locus_tag=MAP3707c'	MAPK_0061
		'IG'	2440625	0.05	ID=gene3752;Name=MAP3709c;Dbxref=GeneID:2719537;gbkey=Gene;locus_tag=MAP3709c'	MAPK_0059
		'ID=gene2222;Name=lipK;Dbxref=GeneID:2718058;gbkey=Gene;gene=lipK;locus_tag=MAP2197'	2442146	0.22	ID=gene3757;Name=fadD2;Dbxref=GeneID:2720819;gbkey=Gene;gene=fadD2;locus_tag=MAP3714'	MAPK_0054
		'ID=gene2224;Name=MAP2199;Dbxref=GeneID:2718003;gbkey=Gene;locus_tag=MAP2199'	2444181	0.02	ID=gene3759;Name=fadE6;Dbxref=GeneID:2720261;gbkey=Gene;gene=fadE6;locus_tag=MAP3716c'	MAPK_0052
		'ID=gene2225;Name=MAP2200;Dbxref=GeneID:2718081;gbkey=Gene;locus_tag=MAP2200'	2446295	0.07	ID=gene3767;Name=MAP3724;Dbxref=GeneID:2719125;gbkey=Gene;locus_tag=MAP3724'	MAPK_0044
		'ID=gene2228;Name=MAP2203c;Dbxref=GeneID:2718351;gbkey=Gene;locus_tag=MAP2203c'	2448767	0.12	ID=gene3774;Name=MAP3731c;Dbxref=GeneID:2718815;gbkey=Gene;locus_tag=MAP3731c'	MAPK_0037
		'ID=gene2229;Name=MAP2204c;Dbxref=GeneID:2718352;gbkey=Gene;locus_tag=MAP2204c'	2449632	0.11	ID=gene3775;Name=MAP3732c;Dbxref=GeneID:2718816;gbkey=Gene;locus_tag=MAP3732c'	MAPK_0036
		'IG'	2450166	0.26	ID=gene3776;Name=MAP3733c;Dbxref=GeneID:2717486;gbkey=Gene;locus_tag=MAP3733c'	MAPK_0035
		'ID=gene2230;Name=trpE2;Dbxref=GeneID:2718699;gbkey=Gene;gene=trpE2;locus_tag=MAP2205c'	2451288	0.14	ID=gene3778;Name=MAP3735c;Dbxref=GeneID:2719216;gbkey=Gene;locus_tag=MAP3735c'	MAPK_0033
		'ID=gene2231;Name=MAP2206;Dbxref=GeneID:2718770;gbkey=Gene;locus_tag=MAP2206'	2452632	0.21	ID=gene3782;Name=MAP3739c;Dbxref=GeneID:2721719;gbkey=Gene;locus_tag=MAP3739c'	MAPK_0029
		'IG'	2461310	0.2	ID=gene3784;Name=MAP3741;Dbxref=GeneID:2721804;gbkey=Gene;locus_tag=MAP3741'	MAPK_0027
		'ID=gene2242;Name=lepA;Dbxref=GeneID:2719887;gbkey=Gene;gene=lepA;locus_tag=MAP2217c'	2465533	0.21	ID=gene3785;Name=MAP3742;Dbxref=GeneID:2721805;gbkey=Gene;locus_tag=MAP3742'	MAPK_0026
		'ID=gene2245;Name=MAP2220;Dbxref=GeneID:2719959;gbkey=Gene;locus_tag=MAP2220'	2468565	0.27	ID=gene3786;Name=MAP3743;Dbxref=GeneID:2721713;gbkey=Gene;locus_tag=MAP3743'	MAPK_0025
		'ID=gene2247;Name=MAP2222c;Dbxref=GeneID:2720271;gbkey=Gene;locus_tag=MAP2222c'	2470998	0.24	ID=gene3788;Name=MAP3745;Dbxref=GeneID:2721710;gbkey=Gene;locus_tag=MAP3745'	MAPK_0023
		'ID=gene2255;Name=MAP2230c;Dbxref=GeneID:2721397;gbkey=Gene;locus_tag=MAP2230c'	2480665	0.3	ID=gene3791;Name=IS1110;Dbxref=GeneID:2720880;gbkey=Gene;gene=IS1110;locus_tag=MAP3748c'	MAPK_0020
		'ID=gene2255;Name=MAP2230c;Dbxref=GeneID:2721397;gbkey=Gene;locus_tag=MAP2230c'	2487627	0.03	ID=gene3793;Name=mmpS1;Dbxref=GeneID:2720603;gbkey=Gene;gene=mmpS1;locus_tag=MAP3750'	MAPK_0018
		'ID=gene2256;Name=papA3_1;Dbxref=GeneID:2718617;gbkey=Gene;gene=papA3_1;locus_tag=MAP2231'	2492168	0.17	ID=gene3794;Name=mmpL4_5;Dbxref=GeneID:2719653;gbkey=Gene;gene=mmpL4_5;locus_tag=MAP3751'	MAPK_0017
		'ID=gene2257;Name=mmpL10;Dbxref=GeneID:2717529;gbkey=Gene;gene=mmpL10;locus_tag=MAP2232'	2493960	0.19	ID=gene3800;Name=MAP3757c;Dbxref=GeneID:2718825;gbkey=Gene;locus_tag=MAP3757c'	MAPK_0011
		'ID=gene2259;Name=MAP2234;Dbxref=GeneID:2721699;gbkey=Gene;locus_tag=MAP2234'	2496846	0.06	ID=gene3802;Name=MAP3759c;Dbxref=GeneID:2718782;gbkey=Gene;locus_tag=MAP3759c'	MAPK_3761
		'ID=gene2260;Name=fadD21_1;Dbxref=GeneID:2719667;gbkey=Gene;gene=fadD21_1;locus_tag=MAP2235'	2497446	0.28	ID=gene3803;Name=MAP3760c;Dbxref=GeneID:2718701;gbkey=Gene;locus_tag=MAP3760c'	n.a.
		'ID=gene2260;Name=fadD21_1;Dbxref=GeneID:2719667;gbkey=Gene;gene=fadD21_1;locus_tag=MAP2235'	2498171	0.21	ID=gene3806;Name=papA3_2;Dbxref=GeneID:2718962;gbkey=Gene;gene=papA3_2;locus_tag=MAP3763c'	MAPK_3765
		'ID=gene2262;Name=MAP2237;Dbxref=GeneID:2720373;gbkey=Gene;locus_tag=MAP2237'	2499827	0.28	ID=gene3807;Name=pks2;Dbxref=GeneID:2718611;gbkey=Gene;gene=pks2;locus_tag=MAP3764c'	MAPK_3766
		'ID=gene2274;Name=MAP2249c;Dbxref=GeneID:2717504;gbkey=Gene;locus_tag=MAP2249c'	2512995	0.06	ID=gene3812;Name=rpmG;Dbxref=GeneID:2720957;gbkey=Gene;gene=rpmG;locus_tag=MAP3769c'	MAPK_3771
		'ID=gene2275;Name=MAP2250c;Dbxref=GeneID:2717505;gbkey=Gene;locus_tag=MAP2250c'	2513042	0.07	ID=gene3813;Name=MAP3770;Dbxref=GeneID:2718987;gbkey=Gene;locus_tag=MAP3770'	MAPK_3772
		'ID=gene2275;Name=MAP2250c;Dbxref=GeneID:2717505;gbkey=Gene;locus_tag=MAP2250c'	2514572	0.2	ID=gene3818;Name=MAP3775c;Dbxref=GeneID:2718885;gbkey=Gene;locus_tag=MAP3775c'	MAPK_3777
		'ID=gene2277;Name=MAP2252c;Dbxref=GeneID:2721625;gbkey=Gene;locus_tag=MAP2252c'	2516393	0.01	ID=gene3819;Name=MAP3776c;Dbxref=GeneID:2718452;gbkey=Gene;locus_tag=MAP3776c'	MAPK_3778
		'ID=gene2284;Name=entB;Dbxref=GeneID:2721142;gbkey=Gene;gene=entB;locus_tag=MAP2259'	2524145	0.13	ID=gene3834;Name=atsG;Dbxref=GeneID:2718112;gbkey=Gene;gene=atsG;locus_tag=MAP3791c'	MAPK_3793
		'IG'	2541328	0.05	ID=gene3839;Name=MAP3796;Dbxref=GeneID:2718427;gbkey=Gene;locus_tag=MAP3796'	MAPK_3798
		'ID=gene2299;Name=MAP2274;Dbxref=GeneID:2719855;gbkey=Gene;locus_tag=MAP2274'	2541862	0.08	ID=gene3846;Name=MAP3803;Dbxref=GeneID:2718374;gbkey=Gene;locus_tag=MAP3803'	MAPK_3805
		'ID=gene2301;Name=MAP2276c;Dbxref=GeneID:2719726;gbkey=Gene;locus_tag=MAP2276c'	2544820	0.29	ID=gene3859;Name=MAP3816;Dbxref=GeneID:2718671;gbkey=Gene;locus_tag=MAP3816'	MAPK_3818
		'ID=gene2302;Name=MAP2277c;Dbxref=GeneID:2719727;gbkey=Gene;locus_tag=MAP2277c'	2546674	0.19	ID=gene3860;Name=MAP3817c;Dbxref=GeneID:2718568;gbkey=Gene;locus_tag=MAP3817c'	MAPK_3819
		'IG'	2547315	0.19	ID=gene3861;Name=MAP3818;Dbxref=GeneID:2718569;gbkey=Gene;locus_tag=MAP3818'	MAPK_3820
		'IG'	2548837	0.05	ID=gene3866;Name=MAP3822;Dbxref=GeneID:2719435;gbkey=Gene;locus_tag=MAP3822'	MAPK_3824
		'ID=gene2304;Name=mmuM;Dbxref=GeneID:2720078;gbkey=Gene;gene=mmuM;locus_tag=MAP2279'	2549146	0.04	ID=gene3880;Name=MAP3836c;Dbxref=GeneID:2718185;gbkey=Gene;locus_tag=MAP3836c'	MAPK_3838
		'ID=gene2314;Name=pepD;Dbxref=GeneID:2720212;gbkey=Gene;gene=pepD;locus_tag=MAP2287'	2557004	0.19	ID=gene3888;Name=MAP3844;Dbxref=GeneID:2721530;gbkey=Gene;locus_tag=MAP3844'	MAPK_3846
		'ID=gene2318;Name=glbO;Dbxref=GeneID:2719711;gbkey=Gene;gene=glbO;locus_tag=MAP2291'	2561079	0.2	ID=gene3893;Name=MAP3849;Dbxref=GeneID:2721437;gbkey=Gene;locus_tag=MAP3849'	MAPK_3851
		'ID=gene2318;Name=glbO;Dbxref=GeneID:2719711;gbkey=Gene;gene=glbO;locus_tag=MAP2291'	2561238	0.11	ID=gene3897;Name=clpB;Dbxref=GeneID:2718621;gbkey=Gene;gene=clpB;locus_tag=MAP3853'	MAPK_3855
		'ID=gene2319;Name=MAP2292;Dbxref=GeneID:2719787;gbkey=Gene;locus_tag=MAP2292'	2561375	0	ID=gene3907;Name=MAP3863c;Dbxref=GeneID:2719859;gbkey=Gene;locus_tag=MAP3863c'	MAPK_3865
		'ID=gene2319;Name=MAP2292;Dbxref=GeneID:2719787;gbkey=Gene;locus_tag=MAP2292'	2561519	0.09	ID=gene3919;Name=MAP3875c;Dbxref=GeneID:2719122;gbkey=Gene;locus_tag=MAP3875c'	MAPK_3877
		'ID=gene2321;Name=MAP2294c;Dbxref=GeneID:2718947;gbkey=Gene;locus_tag=MAP2294c'	2566660	0.01	ID=gene3921;Name=fadE20_3;Dbxref=GeneID:2719632;gbkey=Gene;gene=fadE20_3;locus_tag=MAP3877c'	MAPK_3879
		'ID=gene2321;Name=MAP2294c;Dbxref=GeneID:2718947;gbkey=Gene;locus_tag=MAP2294c'	2568181	0.18	ID=gene3931;Name=MAP3887c;Dbxref=GeneID:2721510;gbkey=Gene;locus_tag=MAP3887c'	MAPK_3889
		'IG'	2580316	0.2	ID=gene3932;Name=MAP3888c;Dbxref=GeneID:2721467;gbkey=Gene;locus_tag=MAP3888c'	MAPK_3890
		'ID=gene2330;Name=MAP2302;Dbxref=GeneID:2721264;gbkey=Gene;locus_tag=MAP2302'	2582222	0.08	ID=gene3933;Name=MAP3889;Dbxref=GeneID:2721468;gbkey=Gene;locus_tag=MAP3889'	MAPK_3891
		'IG'	2583391	0.24	ID=gene3948;Name=MAP3904;Dbxref=GeneID:2719800;gbkey=Gene;locus_tag=MAP3904'	MAPK_3906
		'ID=gene2340;Name=fadE19;Dbxref=GeneID:2721730;gbkey=Gene;gene=fadE19;locus_tag=MAP2312c'	2592047	0.09	ID=gene3952;Name=lpqM;Dbxref=GeneID:2721666;gbkey=Gene;gene=lpqM;locus_tag=MAP3908'	MAPK_3910
		'ID=gene2342;Name=accD1;Dbxref=GeneID:2718255;gbkey=Gene;gene=accD1;locus_tag=MAP2314c'	2596242	0.01	ID=gene3973;Name=pssA;Dbxref=GeneID:2721236;gbkey=Gene;gene=pssA;locus_tag=MAP3929c'	MAPK_3931
		'IG'	2610239	0.19	ID=gene3984;Name=MAP3940c;Dbxref=GeneID:2720752;gbkey=Gene;locus_tag=MAP3940c'	MAPK_3942
		'ID=gene2357;Name=MAP2327;Dbxref=GeneID:2720494;gbkey=Gene;locus_tag=MAP2327'	2610672	0.06	ID=gene3991;Name=mmpL4_7;Dbxref=GeneID:2718982;gbkey=Gene;gene=mmpL4_7;locus_tag=MAP3947'	MAPK_3949
		'ID=gene2357;Name=MAP2327;Dbxref=GeneID:2720494;gbkey=Gene;locus_tag=MAP2327'	2611506	0.18	ID=gene3993;Name=echA2;Dbxref=GeneID:2718293;gbkey=Gene;gene=echA2;locus_tag=MAP3949c'	MAPK_3951
		'ID=gene2357;Name=MAP2327;Dbxref=GeneID:2720494;gbkey=Gene;locus_tag=MAP2327'	2611623	0.18	ID=gene3995;Name=MAP3951c;Dbxref=GeneID:2718300;gbkey=Gene;locus_tag=MAP3951c'	MAPK_3953
		'ID=gene2357;Name=MAP2327;Dbxref=GeneID:2720494;gbkey=Gene;locus_tag=MAP2327'	2611926	0.23	ID=gene3996;Name=MAP3952;Dbxref=GeneID:2718858;gbkey=Gene;locus_tag=MAP3952'	MAPK_3954
		'ID=gene2366;Name=MAP2336;Dbxref=GeneID:2720759;gbkey=Gene;locus_tag=MAP2336'	2626433	0.22	ID=gene4007;Name=umaA1;Dbxref=GeneID:2717905;gbkey=Gene;gene=umaA1;locus_tag=MAP3963'	MAPK_3965
		'ID=gene2377;Name=MAP2347;Dbxref=GeneID:2718173;gbkey=Gene;locus_tag=MAP2347'	2638979	0.19	ID=gene4009;Name=MAP3965c;Dbxref=GeneID:2718792;gbkey=Gene;locus_tag=MAP3965c'	MAPK_3967
		'ID=gene2379;Name=MAP2349c;Dbxref=GeneID:2719001;gbkey=Gene;locus_tag=MAP2349c'	2641099	0.24	ID=gene4012;Name=MAP3968;Dbxref=GeneID:2717919;gbkey=Gene;locus_tag=MAP3968'	MAPK_3970
		'ID=gene2382;Name=MAP2352;Dbxref=GeneID:2718810;gbkey=Gene;locus_tag=MAP2352'	2644068	0.23	ID=gene4013;Name=MAP3969;Dbxref=GeneID:2717920;gbkey=Gene;locus_tag=MAP3969'	MAPK_3971
		'ID=gene2387;Name=MAP2357;Dbxref=GeneID:2718766;gbkey=Gene;locus_tag=MAP2357'	2648530	0.24	ID=gene4039;Name=cmaA2;Dbxref=GeneID:2721620;gbkey=Gene;gene=cmaA2;locus_tag=MAP3995c'	MAPK_3997
		'ID=gene2397;Name=MAP2367c;Dbxref=GeneID:2719388;gbkey=Gene;locus_tag=MAP2367c'	2662138	0.11	ID=gene4041;Name=serB;Dbxref=GeneID:2721622;gbkey=Gene;gene=serB;locus_tag=MAP3997c'	MAPK_3999
		'ID=gene2400;Name=MAP2370c;Dbxref=GeneID:2719705;gbkey=Gene;locus_tag=MAP2370c'	2664363	0.13	ID=gene4054;Name=MAP4010c;Dbxref=GeneID:2721328;gbkey=Gene;locus_tag=MAP4010c'	MAPK_4012
		'ID=gene2415;Name=MAP2385c;Dbxref=GeneID:2719804;gbkey=Gene;locus_tag=MAP2385c'	2680825	0	ID=gene4075;Name=MAP4031;Dbxref=GeneID:2718239;gbkey=Gene;locus_tag=MAP4031'	MAPK_4033
		'ID=gene2418;Name=fadD19_3;Dbxref=GeneID:2719826;gbkey=Gene;gene=fadD19_3;locus_tag=MAP2388c'	2684804	0.13	ID=gene4078;Name=MAP4034;Dbxref=GeneID:2718326;gbkey=Gene;locus_tag=MAP4034'	MAPK_4036
		'ID=gene2434;Name=MAP2404c;Dbxref=GeneID:2720697;gbkey=Gene;locus_tag=MAP2404c'	2700400	0.24	ID=gene4092;Name=fadD8;Dbxref=GeneID:2720952;gbkey=Gene;gene=fadD8;locus_tag=MAP4048c'	MAPK_4050
		'ID=gene2446;Name=MAP2416c;Dbxref=GeneID:2717466;gbkey=Gene;locus_tag=MAP2416c'	2715257	0.15	ID=gene4109;Name=MAP4064c;Dbxref=GeneID:2720608;gbkey=Gene;locus_tag=MAP4064c'	MAPK_4066
		'ID=gene2461;Name=MAP2430;Dbxref=GeneID:2720396;gbkey=Gene;locus_tag=MAP2430'	2725312	0.02	ID=gene4111;Name=MAP4066;Dbxref=GeneID:2720928;gbkey=Gene;locus_tag=MAP4066'	MAPK_4068
		'ID=gene2461;Name=MAP2430;Dbxref=GeneID:2720396;gbkey=Gene;locus_tag=MAP2430'	2725522	0.2	ID=gene4123;Name=MAP4078;Dbxref=GeneID:2719487;gbkey=Gene;locus_tag=MAP4078'	MAPK_4080
		'ID=gene2463;Name=glgP;Dbxref=GeneID:2720806;gbkey=Gene;gene=glgP;locus_tag=MAP2432c'	2730120	0.09	ID=gene4124;Name=MAP4079;Dbxref=GeneID:2718398;gbkey=Gene;locus_tag=MAP4079'	MAPK_4081
		'ID=gene2463;Name=glgP;Dbxref=GeneID:2720806;gbkey=Gene;gene=glgP;locus_tag=MAP2432c'	2730246	0.13	ID=gene4125;Name=MAP4080c;Dbxref=GeneID:2718399;gbkey=Gene;locus_tag=MAP4080c'	MAPK_4082
		'ID=gene2463;Name=glgP;Dbxref=GeneID:2720806;gbkey=Gene;gene=glgP;locus_tag=MAP2432c'	2730294	0.08	ID=gene4127;Name=MAP4082;Dbxref=GeneID:2718235;gbkey=Gene;locus_tag=MAP4082'	MAPK_4084
		'IG'	2730588	0.3	ID=gene4136;Name=recD;Dbxref=GeneID:2720428;gbkey=Gene;gene=recD;locus_tag=MAP4091c'	MAPK_4093
		'IG'	2730685	0.24	ID=gene4137;Name=MAP4092c;Dbxref=GeneID:2720429;gbkey=Gene;locus_tag=MAP4092c'	MAPK_4095
		'ID=gene2465;Name=glgB;Dbxref=GeneID:2720716;gbkey=Gene;gene=glgB;locus_tag=MAP2434'	2733844	0.2	ID=gene4140;Name=mmaA2;Dbxref=GeneID:2718306;gbkey=Gene;gene=mmaA2;locus_tag=MAP4095c'	MAPK_4097
		'ID=gene2470;Name=MAP2439c;Dbxref=GeneID:2720676;gbkey=Gene;locus_tag=MAP2439c'	2738926	0	ID=gene4143;Name=MAP4098;Dbxref=GeneID:2718237;gbkey=Gene;locus_tag=MAP4098'	MAPK_4100
		'IG'	2740823	0.09	ID=gene4144;Name=MAP4099;Dbxref=GeneID:2718238;gbkey=Gene;locus_tag=MAP4099'	MAPK_4101
		'ID=gene2475;Name=MAP2444c;Dbxref=GeneID:2719831;gbkey=Gene;locus_tag=MAP2444c'	2745573	0.12	ID=gene4165;Name=mmaA1;Dbxref=GeneID:2718118;gbkey=Gene;gene=mmaA1;locus_tag=MAP4117c'	MAPK_4119
		'IG'	2778482	0.26	ID=gene4166;Name=lipG;Dbxref=GeneID:2718220;gbkey=Gene;gene=lipG;locus_tag=MAP4118c'	MAPK_4120
		'IG'	2779430	0.22	ID=gene4176;Name=MAP4128;Dbxref=GeneID:2719232;gbkey=Gene;locus_tag=MAP4128'	MAPK_4130
		'ID=gene2510;Name=MAP2475;Dbxref=GeneID:2721229;gbkey=Gene;locus_tag=MAP2475'	2780760	0.28	ID=gene4197;Name=MAP4149;Dbxref=GeneID:2719380;gbkey=Gene;locus_tag=MAP4149'	MAPK_4151
		'IG'	2782324	0.21	ID=gene4224;Name=MAP4176;Dbxref=GeneID:2718047;gbkey=Gene;locus_tag=MAP4176'	MAPK_4178
		'ID=gene2514;Name=MAP2479;Dbxref=GeneID:2719174;gbkey=Gene;locus_tag=MAP2479'	2783166	0.1	ID=gene4226;Name=rplX;Dbxref=GeneID:2720172;gbkey=Gene;gene=rplX;locus_tag=MAP4178'	MAPK_4180
		'ID=gene2516;Name=MAP2481c;Dbxref=GeneID:2719340;gbkey=Gene;locus_tag=MAP2481c'	2785981	0.27	ID=gene4257;Name=MAP4209;Dbxref=GeneID:2721369;gbkey=Gene;locus_tag=MAP4209'	MAPK_4211
		'ID=gene2522;Name=MAP2487c;Dbxref=GeneID:2720408;gbkey=Gene;locus_tag=MAP2487c'	2790922	0.08	ID=gene4264;Name=MAP4216;Dbxref=GeneID:2720398;gbkey=Gene;locus_tag=MAP4216'	MAPK_4218
		'ID=gene2530;Name=MAP2495;Dbxref=GeneID:2717613;gbkey=Gene;locus_tag=MAP2495'	2803344	0.26	ID=gene4285;Name=MAP4237c;Dbxref=GeneID:2721040;gbkey=Gene;locus_tag=MAP4237c'	MAPK_4239
		'IG'	2805588	0.2	ID=gene4302;Name=MAP4254;Dbxref=GeneID:2721115;gbkey=Gene;locus_tag=MAP4254'	MAPK_4256
		'ID=gene2537;Name=MAP2502;Dbxref=GeneID:2719200;gbkey=Gene;locus_tag=MAP2502'	2810466	0.16	ID=gene4303;Name=MAP4255;Dbxref=GeneID:2721116;gbkey=Gene;locus_tag=MAP4255'	MAPK_4257
		'ID=gene2548;Name=MAP2513c;Dbxref=GeneID:2719109;gbkey=Gene;locus_tag=MAP2513c'	2823544	0.22	ID=gene4329;Name=MAP4281;Dbxref=GeneID:2718252;gbkey=Gene;locus_tag=MAP4281'	MAPK_4283
		'ID=gene2548;Name=MAP2513c;Dbxref=GeneID:2719109;gbkey=Gene;locus_tag=MAP2513c'	2823884	0.27	ID=gene4330;Name=MAP4282;Dbxref=GeneID:2718253;gbkey=Gene;locus_tag=MAP4282'	MAPK_4284
		'ID=gene2549;Name=MAP2514c;Dbxref=GeneID:2719110;gbkey=Gene;locus_tag=MAP2514c'	2824399	0.28	ID=gene4335;Name=MAP4287c;Dbxref=GeneID:2721248;gbkey=Gene;locus_tag=MAP4287c'	MAPK_4289
		'ID=gene2551;Name=MAP2516;Dbxref=GeneID:2720908;gbkey=Gene;locus_tag=MAP2516'	2827149	0.06	ID=gene4337;Name=MAP4289;Dbxref=GeneID:2721203;gbkey=Gene;locus_tag=MAP4289'	MAPK_4291
[truncated: 395 more rows]

## Sheet: 0.1 x median
Alexander et al., 2009		Region Description	Genomic Position of TA	Average Output:Input Ratio 1-4	Genes depleted at 0.1 x median (old locus tag by Li et al., 2005)	Genes depleted at 0.1 x median (new locus tag by Wynne et al., 2009)	LSPp genes depleted at 0.1 x median (old locus tag by Li et al., 2005)	LSPp Genes depleted at 0.1 x median (new locus tag by Wynne et al., 2009)
[truncated: 592 more rows]

[truncated: 2 more sheets: 0.05 x median, 0.1 x median (Castellanos et al]
